# Supplementary material for: Proteomics Approach Highlights Early Changes in Human Fibroblasts-Pancreatic Ductal Adenocarcinoma Cells Crosstalk
Source: Cells. 2022 Mar 29;11(7):1160. doi: 10.3390/cells11071160 (PMC8997741; doi:10.3390/cells11071160)
Supplement: Supplementary file 1 [file cells-11-01160-s001.zip › Supplementary Table S1.xlsx]

## Sheet: raw
MIA-PaCa2 CM Downstream Analysis (IPA): only p-value of < 0.01 si shown.
Diseases or Functions Annotation	p-value	Molecules	# Molecules
Metabolism of protein	2.97e-92	ABCF1,ADAM10,ADAM15,ADAM17,ADAM9,ADI1,ANXA1,APEH,APEX1,APLP2,APP,ATP1B3,B2M,BAG2,BAG3,BMP1,BPNT1,BUB3,C1S,CALR,CALU,CANX,CAPN1,CAPN2,CAPRIN1,CASP14,CASP3,CASP8,CAST,CAT,CBS/CBSL,CCN1,CCT2,CCT3,CCT4,CCT5,CCT6A,CCT7,CCT8,CD81,CDC37,CFL1,CLU,CNBP,CNDP2,COPG1,CP,CRK,CRTAP,CSF1,CSTA,CSTB,CTSA,CTSB,CTSC,CTSD,CTSH,CTSL,CTSV,CTSZ,DAG1,DARS1,DCTN2,DDB1,DDX39B,DDX6,DHX9,DIAPH1,DLD,DPP3,DPP7,DSG1,EEF1A1,EEF…	289
Necrosis	3.56e-78	AARS1,ABCE1,ACLY,ACTB,ADAM10,ADAM15,ADAM17,ADH5,ADI1,AGRN,AHSA1,AIFM1,AIMP1,AIMP2,ALDH1A1,ALDOA,ANGPTL4,ANP32A,ANXA1,ANXA2,ANXA5,AP2B1,AP2M1,APEX1,API5,APOC1,APP,ARCN1,AREG,ARHGDIA,ASAH1,ATIC,ATP1A1,ATP1B3,ATP2B4,ATP5F1A,ATP6AP2,AXL,B2M,BAG2,BAG3,BCLAF1,BID,BSG,BUB3,CALR,CAPN1,CAPN2,CAPRIN1,CASP14,CASP3,CASP8,CAST,CAT,CBR1,CBS/CBSL,CBX3,CCDC80,CCN1,CCT2,CCT3,CCT4,CCT5,CCT6A,CCT7,CCT8,CD44,CD59,CD…	439
Degranulation	3.46e-68	ACLY,ACTN1,ACTN4,ACTR2,ADAM10,ALDOA,ALDOC,ANXA1,ANXA2,ANXA5,APEH,APLP2,APP,ARSA,ASAH1,ATP6AP2,B2M,CAB39,CALM1 (includes others),CALML5,CAND1,CANT1,CAP1,CAPN1,CAT,CCT2,CCT8,CD109,CD44,CD59,CD81,CLEC3B,CLU,COPB1,CORO1B,COTL1,CRISPLD2,CSTB,CTSA,CTSB,CTSC,CTSD,CTSH,CTSZ,CXCL1,CYRIB,DBN1,DERA,DIAPH1,DPP7,DSC1,DSG1,DSP,DYNC1H1,ECM1,EEF1A1,EEF2,FABP5,FAM3C,FLNA,FN1,FUCA2,GAA,GALNS,GDI2,GGH,GLA,GLB1,GNS,…	170
Degranulation of cells	4.18e-68	ACLY,ACTN1,ACTN4,ACTR2,ADAM10,ALDOA,ALDOC,ANXA1,ANXA2,ANXA5,APEH,APLP2,APP,ARSA,ASAH1,ATP6AP2,B2M,CAB39,CALM1 (includes others),CALML5,CAND1,CANT1,CAP1,CAPN1,CAT,CCT2,CCT8,CD109,CD44,CD59,CD81,CLEC3B,CLU,COPB1,COTL1,CRISPLD2,CSTB,CTSA,CTSB,CTSC,CTSD,CTSH,CTSZ,CXCL1,CYRIB,DBN1,DERA,DIAPH1,DPP7,DSC1,DSG1,DSP,DYNC1H1,ECM1,EEF1A1,EEF2,FABP5,FAM3C,FLNA,FN1,FUCA2,GAA,GALNS,GDI2,GGH,GLA,GLB1,GNS,GPI,GRN…	169
Degranulation of neutrophils	3.26e-66	ACLY,ACTR2,ADAM10,ALDOA,ALDOC,ANXA1,ANXA2,APEH,ARSA,ASAH1,ATP6AP2,B2M,CAB39,CALML5,CAND1,CANT1,CAP1,CAPN1,CAT,CCT2,CCT8,CD44,CD59,COPB1,COTL1,CRISPLD2,CSTB,CTSA,CTSB,CTSC,CTSD,CTSH,CTSZ,CXCL1,DERA,DIAPH1,DPP7,DSC1,DSG1,DSP,DYNC1H1,EEF1A1,EEF2,FABP5,FUCA2,GAA,GALNS,GDI2,GGH,GLA,GLB1,GNS,GPI,GRN,GSN,HEXB,HLA-H,HMGB1,HSP90AA1,HSP90AB1,HSPA1A/HSPA1B,HSPA8,IDH1,IGF2R,ILF2,IMPDH2,IQGAP1,KPNB1,LGALS3,LT…	131
Degranulation of granulocytes	1.1e-65	ACLY,ACTR2,ADAM10,ALDOA,ALDOC,ANXA1,ANXA2,APEH,ARSA,ASAH1,ATP6AP2,B2M,CAB39,CALML5,CAND1,CANT1,CAP1,CAPN1,CAT,CCT2,CCT8,CD44,CD59,COPB1,COTL1,CRISPLD2,CSTB,CTSA,CTSB,CTSC,CTSD,CTSH,CTSZ,CXCL1,DERA,DIAPH1,DPP7,DSC1,DSG1,DSP,DYNC1H1,EEF1A1,EEF2,FABP5,FUCA2,GAA,GALNS,GDI2,GGH,GLA,GLB1,GNS,GPI,GRN,GSN,HEXB,HLA-H,HMGB1,HSP90AA1,HSP90AB1,HSPA1A/HSPA1B,HSPA8,IDH1,IGF2R,ILF2,IMPDH2,IQGAP1,KPNB1,LGALS3,LT…	132
Degranulation of myeloid cells	2.98e-57	ACLY,ACTR2,ADAM10,ALDOA,ALDOC,ANXA1,ANXA2,APEH,APP,ARSA,ASAH1,ATP6AP2,B2M,CAB39,CALML5,CAND1,CANT1,CAP1,CAPN1,CAT,CCT2,CCT8,CD44,CD59,COPB1,COTL1,CRISPLD2,CSTB,CTSA,CTSB,CTSC,CTSD,CTSH,CTSZ,CXCL1,DBN1,DERA,DIAPH1,DPP7,DSC1,DSG1,DSP,DYNC1H1,EEF1A1,EEF2,FABP5,FUCA2,GAA,GALNS,GDI2,GGH,GLA,GLB1,GNS,GPI,GRN,GSN,HEXB,HLA-H,HMGB1,HSP90AA1,HSP90AB1,HSPA1A/HSPA1B,HSPA8,IDH1,IGF2R,ILF2,IMPDH2,IQGAP1,KPNB1,…	138
Degranulation of phagocytes	3.37e-57	ACLY,ACTR2,ADAM10,ALDOA,ALDOC,ANXA1,ANXA2,APEH,APP,ARSA,ASAH1,ATP6AP2,B2M,CAB39,CALML5,CAND1,CANT1,CAP1,CAPN1,CAT,CCT2,CCT8,CD44,CD59,COPB1,COTL1,CRISPLD2,CSTB,CTSA,CTSB,CTSC,CTSD,CTSH,CTSZ,CXCL1,DBN1,DERA,DIAPH1,DPP7,DSC1,DSG1,DSP,DYNC1H1,EEF1A1,EEF2,FABP5,FUCA2,GAA,GALNS,GDI2,GGH,GLA,GLB1,GNS,GPI,GRN,GSN,HEXB,HLA-H,HMGB1,HSP90AA1,HSP90AB1,HSPA1A/HSPA1B,HSPA8,IDH1,IGF2R,ILF2,IMPDH2,IQGAP1,KPNB1,…	137
Degranulation of leukocytes	6.2e-57	ACLY,ACTR2,ADAM10,ALDOA,ALDOC,ANXA1,ANXA2,APEH,APP,ARSA,ASAH1,ATP6AP2,B2M,CAB39,CALML5,CAND1,CANT1,CAP1,CAPN1,CAT,CCT2,CCT8,CD44,CD59,COPB1,COTL1,CRISPLD2,CSTB,CTSA,CTSB,CTSC,CTSD,CTSH,CTSZ,CXCL1,DBN1,DERA,DIAPH1,DPP7,DSC1,DSG1,DSP,DYNC1H1,EEF1A1,EEF2,FABP5,FUCA2,GAA,GALNS,GDI2,GGH,GLA,GLB1,GNS,GPI,GRN,GSN,HEXB,HLA-H,HMGB1,HSP90AA1,HSP90AB1,HSPA1A/HSPA1B,HSPA8,IDH1,IGF2R,ILF2,IMPDH2,IQGAP1,KPNB1,…	141
Viral Infection	7.3e-56	ABCE1,ACTB,ACTN1,ACTR2,ACTR3,ADAM10,AHNAK,AIMP1,ANXA1,ANXA2,ANXA5,ANXA6,AP2A1,AP2B1,AP2M1,APOC1,APP,ARCN1,ARF1,ARPC1B,ATP1A1,ATP1B3,ATP5F1A,ATP5F1B,ATP6AP1,ATP6AP2,AXL,B2M,BAG3,BCLAF1,BMP1,BSG,C1R,C1RL,C1S,CAD,CALD1,CALM1 (includes others),CANT1,CAPZA2,CASP3,CAT,CCT2,CCT8,CD44,CD81,CFI,CGREF1,CHORDC1,CHST14,CLEC3B,CLIC4,CLSTN3,CLTB,CLTC,CLU,CNP,COL3A1,COPA,COPB1,COPB2,COPG1,CRIM1,CSE1L,CSF1,CTSB,…	304
Apoptosis	8.22e-53	AARS1,ABCE1,ACLY,ACTN4,ADAM10,ADAM15,ADAM17,ADH5,ADI1,AGRN,AHSA1,AIFM1,AIMP1,AIMP2,ALDH1A1,ALDH1A3,ALDOA,ALDOC,ANGPTL4,ANP32A,ANXA1,ANXA2,ANXA4,ANXA5,ANXA6,AP2M1,APEX1,API5,APOC1,APP,AREG,ARHGDIA,ASAH1,ATP1A1,ATP1B3,ATP2B4,ATP6AP2,AXL,B2M,BAG2,BAG3,BCLAF1,BID,BIN1,BMP1,BSG,BUB3,C1QBP,CALR,CANX,CAPN1,CAPN2,CAPRIN1,CASP14,CASP3,CASP8,CAST,CAT,CBS/CBSL,CBX3,CCDC80,CCN1,CCT2,CCT4,CD44,CD59,CD99,CDC37…	385
Cell death of osteosarcoma cells	2.29e-49	ARCN1,CASP3,COPA,COPB2,COPG1,CSE1L,EEF1A1,EIF3B,EIF3E,EIF3F,EIF3G,EIF3L,HSPA9,KPNB1,NAPA,PABPC1,POLR2H,PSMA3,PSMA4,PSMA5,PSMA6,PSMA7,PSMB1,PSMB3,PSMB5,PSMC1,PSMC2,PSMC4,PSMC5,PSMC6,PSMD11,PSMD12,PUF60,RAN,RBM8A,RPL13,RPL27A,RPL3,RPL5,RPL6,RPL7,RPL7A,RPLP0,RPS11,RPS12,RPS15A,RPS16,RPS18,RPS19,RPS27A,RPS28,RPS3,RPS5,RPS7,RRM2,SF3A1,SF3B1,SF3B2,SF3B3,SNRPD1,SNRPD3,SUPT16H,VCP	63
Synthesis of protein	3.23e-49	ABCF1,ANXA1,APEH,APEX1,APP,BPNT1,CALR,CAPRIN1,CASP3,CBS/CBSL,CNBP,CRK,CSF1,DARS1,DCTN2,DDX39B,DDX6,DHX9,EEF1A1,EEF1B2,EEF1D,EEF1G,EEF2,EGFR,EIF1,EIF1AX,EIF2S1,EIF2S2,EIF2S3,EIF3A,EIF3B,EIF3C,EIF3D,EIF3E,EIF3F,EIF3G,EIF3I,EIF3J,EIF3L,EIF3M,EIF4A1,EIF4A2,EIF4A3,EIF4G1,EIF4H,EIF5A,EIF5B,EIF6,ELAVL1,EPRS1,ETF1,FARSB,FKBP1A,FN1,FUS,FXR1,GAPDH,GEMIN5,GPC1,GSN,GSPT1,HNRNPD,HNRNPK,HNRNPL,HSPA1A/HSPA1B,HS…	141
Epithelial neoplasm	4.53e-48	ABCE1,ABCF1,ABHD14B,ACAA2,ACLY,ACOT7,ACTB,ACTN1,ACTN4,ACTR2,ACTR3,ADAM10,ADAM15,ADAM17,ADAM9,ADAMTSL1,ADGRG6,ADH5,ADI1,AGRN,AHCY,AHNAK,AHSA1,AIFM1,AIMP1,AKR1A1,ALDH16A1,ALDH1A1,ALDH1A3,ALDH7A1,ALDH9A1,ALDOA,ALDOC,ANGPTL4,ANP32A,ANP32B,ANP32E,ANXA1,ANXA2,ANXA4,ANXA5,ANXA6,AP2A1,AP2B1,AP2M1,APEH,APEX1,API5,APLP2,APOC1,APP,ARCN1,AREG,ARF1,ARHGDIA,ARPC1B,ARPC2,ARPC4-TTLL3,ARSA,ASAH1,ASL,ATF6B,ATIC,AT…	940
Carcinoma	6.92e-48	ABCE1,ABCF1,ABHD14B,ACAA2,ACLY,ACOT7,ACTB,ACTN1,ACTN4,ACTR2,ACTR3,ADAM10,ADAM15,ADAM17,ADAM9,ADAMTSL1,ADGRG6,ADH5,ADI1,AGRN,AHCY,AHNAK,AHSA1,AIFM1,AIMP1,AKR1A1,ALDH16A1,ALDH1A1,ALDH1A3,ALDH7A1,ALDH9A1,ALDOA,ALDOC,ANGPTL4,ANP32A,ANP32B,ANP32E,ANXA1,ANXA2,ANXA4,ANXA5,ANXA6,AP2A1,AP2B1,AP2M1,APEH,APEX1,API5,APLP2,APOC1,APP,ARCN1,AREG,ARF1,ARHGDIA,ARPC1B,ARPC2,ARPC4-TTLL3,ARSA,ASAH1,ASL,ATF6B,ATIC,AT…	939
Tumorigenesis of tissue	9.15e-48	ABCE1,ABCF1,ABHD14B,ACAA2,ACLY,ACOT7,ACTB,ACTN1,ACTN4,ACTR2,ACTR3,ADAM10,ADAM15,ADAM17,ADAM9,ADAMTSL1,ADGRG6,ADH5,ADI1,AGRN,AHCY,AHNAK,AHSA1,AIFM1,AIMP1,AKR1A1,ALDH16A1,ALDH1A1,ALDH1A3,ALDH7A1,ALDH9A1,ALDOA,ALDOC,ANGPTL4,ANP32A,ANP32B,ANP32E,ANXA1,ANXA2,ANXA4,ANXA5,ANXA6,AP2A1,AP2B1,AP2M1,APEH,APEX1,API5,APLP2,APOC1,APP,ARCN1,AREG,ARF1,ARHGDIA,ARPC1B,ARPC2,ARPC4-TTLL3,ARSA,ASAH1,ASL,ATF6B,ATIC,AT…	941
Translation	2.63e-47	ABCF1,APEH,APEX1,APP,BPNT1,CALR,CAPRIN1,CNBP,DARS1,DDX6,DHX9,EEF1A1,EEF1B2,EEF1D,EEF1G,EEF2,EGFR,EIF1,EIF1AX,EIF2S1,EIF2S2,EIF2S3,EIF3A,EIF3B,EIF3C,EIF3D,EIF3E,EIF3F,EIF3G,EIF3I,EIF3J,EIF3L,EIF3M,EIF4A1,EIF4A2,EIF4A3,EIF4G1,EIF4H,EIF5A,EIF5B,ELAVL1,EPRS1,ETF1,FARSB,FN1,FUS,FXR1,GAPDH,GEMIN5,GSPT1,HNRNPK,HSPA1A/HSPA1B,HSPA5,HSPB1,ILF3,ITGB1,MARS1,NCL,PABPC1,PCBP1,PRNP,RACK1,RNASET2,RNH1,RPL10A,RPL…	110
Non-melanoma solid tumor	1.28e-45	ABCE1,ABCF1,ABHD14B,ACAA2,ACLY,ACOT7,ACTB,ACTN1,ACTN4,ACTR2,ACTR3,ADAM10,ADAM15,ADAM17,ADAM9,ADAMTSL1,ADGRG6,ADH5,ADI1,AGRN,AHCY,AHNAK,AHSA1,AIFM1,AIMP1,AIMP2,AKR1A1,ALDH16A1,ALDH1A1,ALDH1A3,ALDH7A1,ALDH9A1,ALDOA,ALDOC,ANGPTL4,ANP32A,ANP32B,ANP32E,ANXA1,ANXA2,ANXA4,ANXA5,ANXA6,AP2A1,AP2B1,AP2M1,APEH,APEX1,API5,APLP2,APOC1,APP,ARCN1,AREG,ARF1,ARHGDIA,ARPC1B,ARPC2,ARPC4-TTLL3,ARSA,ASAH1,ASL,ATF6B,A…	943
Nonhematologic malignant neoplasm	2.19e-45	ABCE1,ABCF1,ABHD14B,ACAA2,ACLY,ACOT7,ACTB,ACTN1,ACTN4,ACTR2,ACTR3,ADAM10,ADAM15,ADAM17,ADAM9,ADAMTSL1,ADGRG6,ADH5,ADI1,AGRN,AHCY,AHNAK,AHSA1,AIFM1,AIMP1,AIMP2,AKR1A1,ALDH16A1,ALDH1A1,ALDH1A3,ALDH7A1,ALDH9A1,ALDOA,ALDOC,ANGPTL4,ANP32A,ANP32B,ANP32E,ANXA1,ANXA2,ANXA4,ANXA5,ANXA6,AP2A1,AP2B1,AP2M1,APEH,APEX1,API5,APLP2,APOC1,APP,ARCN1,AREG,ARF1,ARHGDIA,ARPC1B,ARPC2,ARPC4-TTLL3,ARSA,ASAH1,ASL,ATF6B,A…	944
Translation of protein	3.33e-45	ABCF1,APEH,APEX1,APP,BPNT1,CALR,CAPRIN1,CNBP,DARS1,DDX6,DHX9,EEF1A1,EGFR,EIF1,EIF1AX,EIF2S1,EIF2S2,EIF2S3,EIF3A,EIF3B,EIF3C,EIF3D,EIF3E,EIF3F,EIF3G,EIF3I,EIF3J,EIF3L,EIF3M,EIF4A1,EIF4A2,EIF4A3,EIF4G1,EIF4H,EIF5A,EIF5B,ELAVL1,EPRS1,ETF1,FARSB,FN1,FUS,FXR1,GAPDH,GEMIN5,GSPT1,HNRNPK,HSPA1A/HSPA1B,HSPA5,HSPB1,ILF3,ITGB1,MARS1,NCL,PABPC1,PCBP1,PRNP,RACK1,RNASET2,RNH1,RPL10A,RPL12,RPL13,RPL14,RPL18,RPL…	106
Cell movement	3.55e-45	ACTB,ACTN1,ACTN4,ACTR2,ACTR3,ADAM10,ADAM15,ADAM17,ADAM9,ADGRG6,ADI1,AHCY,AHNAK,AIMP1,ALDH1A3,ALDOA,ANGPTL4,ANXA1,ANXA2,AP2M1,APLP2,APP,AREG,ARF1,ARHGDIA,ARPC1B,ARPC2,ATP1B3,ATP2B4,ATP5F1A,ATP5F1B,ATRN,AXL,B4GAT1,BAG3,BCAM,BID,BSG,C1QBP,CALD1,CALR,CALU,CAP1,CAPG,CAPN1,CAPN2,CASP8,CAST,CAT,CBS/CBSL,CCN1,CD276,CD44,CD59,CD81,CD99,CDCP1,CFL1,CLIC1,CLIC4,CLTC,CLU,CNDP2,CNP,COCH,COL18A1,COL1A2,COL3A1,C…	345
Expression of protein	4.22e-45	ABCF1,ANXA1,APEH,APEX1,APP,BPNT1,CALR,CAPRIN1,CBS/CBSL,CNBP,CRK,CSF1,DARS1,DDX6,DHX9,EEF1A1,EGFR,EIF1,EIF1AX,EIF2S1,EIF2S2,EIF2S3,EIF3A,EIF3B,EIF3C,EIF3D,EIF3E,EIF3F,EIF3G,EIF3I,EIF3J,EIF3L,EIF3M,EIF4A1,EIF4A2,EIF4A3,EIF4G1,EIF4H,EIF5A,EIF5B,ELAVL1,EPRS1,ETF1,FARSB,FN1,FUS,FXR1,GAPDH,GEMIN5,GPC1,GSPT1,HNRNPK,HSPA1A/HSPA1B,HSPA5,HSPB1,ILF3,ITGB1,KHDRBS1,MARS1,NCL,PABPC1,PCBP1,PPM1G,PRNP,RACK1,RNAS…	117
Non-hematological solid tumor	7.13e-45	ABCE1,ABCF1,ABHD14B,ACAA2,ACLY,ACOT7,ACTB,ACTN1,ACTN4,ACTR2,ACTR3,ADAM10,ADAM15,ADAM17,ADAM9,ADAMTSL1,ADGRG6,ADH5,ADI1,AGRN,AHCY,AHNAK,AHSA1,AIFM1,AIMP1,AIMP2,AKR1A1,ALDH16A1,ALDH1A1,ALDH1A3,ALDH7A1,ALDH9A1,ALDOA,ALDOC,ANGPTL4,ANP32A,ANP32B,ANP32E,ANXA1,ANXA2,ANXA4,ANXA5,ANXA6,AP2A1,AP2B1,AP2M1,APEH,APEX1,API5,APLP2,APOC1,APP,ARCN1,AREG,ARF1,ARHGDIA,ARPC1B,ARPC2,ARPC4-TTLL3,ARSA,ASAH1,ASL,ATF6B,A…	945
Malignant solid tumor	1.5e-44	ABCE1,ABCF1,ABHD14B,ACAA2,ACLY,ACOT7,ACTB,ACTN1,ACTN4,ACTR2,ACTR3,ADAM10,ADAM15,ADAM17,ADAM9,ADAMTSL1,ADGRG6,ADH5,ADI1,AGRN,AHCY,AHNAK,AHSA1,AIFM1,AIMP1,AIMP2,AKR1A1,ALDH16A1,ALDH1A1,ALDH1A3,ALDH7A1,ALDH9A1,ALDOA,ALDOC,ANGPTL4,ANP32A,ANP32B,ANP32E,ANXA1,ANXA2,ANXA4,ANXA5,ANXA6,AP2A1,AP2B1,AP2M1,APEH,APEX1,API5,APLP2,APOC1,APP,ARCN1,AREG,ARF1,ARHGDIA,ARPC1B,ARPC2,ARPC4-TTLL3,ARSA,ASAH1,ASL,ATF6B,A…	952
Initiation of translation of protein	1.71e-44	ABCF1,EIF1,EIF1AX,EIF2S1,EIF2S2,EIF2S3,EIF3A,EIF3B,EIF3C,EIF3D,EIF3E,EIF3F,EIF3G,EIF3I,EIF3J,EIF3L,EIF3M,EIF4A1,EIF4A2,EIF4G1,EIF4H,EIF5B,HSPB1,PABPC1,RPL10A,RPL12,RPL13,RPL14,RPL18,RPL18A,RPL22,RPL27A,RPL3,RPL30,RPL32,RPL36,RPL4,RPL5,RPL6,RPL7,RPL7A,RPLP0,RPLP2,RPS11,RPS12,RPS15A,RPS16,RPS18,RPS19,RPS2,RPS20,RPS27A,RPS28,RPS3,RPS4X,RPS5,RPS6,RPS7,RPS8,RPSA,TPR	61
Cancer	1.93e-44	ABCE1,ABCF1,ABHD14B,ACAA2,ACLY,ACOT7,ACTB,ACTN1,ACTN4,ACTR2,ACTR3,ADAM10,ADAM15,ADAM17,ADAM9,ADAMTSL1,ADGRG6,ADH5,ADI1,AGRN,AHCY,AHNAK,AHSA1,AIFM1,AIMP1,AIMP2,AKR1A1,ALDH16A1,ALDH1A1,ALDH1A3,ALDH7A1,ALDH9A1,ALDOA,ALDOC,ANGPTL4,ANP32A,ANP32B,ANP32E,ANXA1,ANXA2,ANXA4,ANXA5,ANXA6,AP2A1,AP2B1,AP2M1,APEH,APEX1,API5,APLP2,APOC1,APP,ARCN1,AREG,ARF1,ARHGDIA,ARPC1B,ARPC2,ARPC4-TTLL3,ARSA,ASAH1,ASL,ATF6B,A…	954
Cell death of tumor cell lines	1.28e-43	ABCE1,ADAM10,ADAM17,ADH5,ADI1,AHSA1,AIFM1,AIMP1,AIMP2,ANGPTL4,ANXA2,ANXA5,AP2M1,APEX1,API5,APP,AREG,ARHGDIA,ASAH1,ATP1A1,ATP1B3,ATP5F1A,AXL,B2M,BAG3,BCLAF1,BID,BSG,BUB3,CALR,CAPN1,CAPN2,CASP14,CASP3,CASP8,CAST,CAT,CBR1,CBX3,CCDC80,CCN1,CCT2,CCT3,CCT4,CCT5,CCT6A,CCT7,CCT8,CD44,CD59,CD99,CDC37,CDCP1,CLTC,CLU,COL18A1,COL4A2,CPE,CSE1L,CSTA,CSTB,CTH,CTSB,CTSD,CTTN,CUL1,DCTN1,DEK,DFFA,DHX9,DKK1,DLG1,DS…	266
Extracranial solid tumor	2.52e-43	ABCE1,ABCF1,ABHD14B,ACAA2,ACLY,ACOT7,ACTB,ACTN1,ACTN4,ACTR2,ACTR3,ADAM10,ADAM15,ADAM17,ADAM9,ADAMTSL1,ADGRG6,ADH5,ADI1,AGRN,AHCY,AHNAK,AHSA1,AIFM1,AIMP1,AIMP2,AKR1A1,ALDH16A1,ALDH1A1,ALDH1A3,ALDH7A1,ALDH9A1,ALDOA,ALDOC,ANGPTL4,ANP32A,ANP32B,ANP32E,ANXA1,ANXA2,ANXA4,ANXA5,ANXA6,AP2A1,AP2B1,AP2M1,APEH,APEX1,API5,APLP2,APOC1,APP,ARCN1,AREG,ARF1,ARHGDIA,ARPC1B,ARPC2,ARPC4-TTLL3,ARSA,ASAH1,ASL,ATF6B,A…	949
Migration of cells	1.13e-40	ACTB,ACTN1,ACTN4,ACTR3,ADAM10,ADAM15,ADAM17,ADAM9,ADGRG6,ADI1,AHCY,AHNAK,AIMP1,ALDH1A3,ALDOA,ANGPTL4,ANXA1,ANXA2,AP2M1,APLP2,APP,AREG,ARF1,ARHGDIA,ARPC2,ATP1B3,ATP2B4,ATP5F1A,ATP5F1B,ATRN,AXL,B4GAT1,BAG3,BCAM,BID,BSG,C1QBP,CALD1,CALR,CALU,CAP1,CAPG,CAPN1,CAPN2,CASP8,CAST,CAT,CBS/CBSL,CCN1,CD276,CD44,CD81,CD99,CDCP1,CFL1,CLIC4,CLTC,CLU,CNDP2,CNP,COCH,COL18A1,COL1A2,COL3A1,COL4A2,COL6A1,CORO1B,CORO…	312
Organismal death	1.83e-40	ACLY,ACTB,ACTN4,ADAM10,ADAM15,ADAM17,ADGRG6,ADH5,AGRN,AIFM1,ALDH1A3,ALDOA,ANGPTL4,ANXA1,ANXA2,AP2M1,APEX1,APLP2,APP,AREG,ARF1,ARHGDIA,ASAH1,ASL,ATF6B,ATP1A1,ATP6AP1,AXL,B2M,B3GAT3,BAG3,BCLAF1,BID,BIN1,BLMH,BMP1,BPNT1,BSG,BUB3,C1QBP,CALR,CANX,CAP1,CAP2,CAPN1,CAPN2,CAPRIN1,CAPZA2,CAPZB,CASP3,CASP8,CAST,CBS/CBSL,CCN1,CD276,CD44,CD59,CDCP1,CFI,CFL1,CFL2,CLIC4,CNP,COL3A1,COL4A2,COL5A2,COL6A2,COPB1,COP…	328
Morbidity or mortality	3.16e-40	ACLY,ACTB,ACTN4,ADAM10,ADAM15,ADAM17,ADGRG6,ADH5,AGRN,AIFM1,ALDH1A3,ALDOA,ANGPTL4,ANXA1,ANXA2,AP2M1,APEX1,APLP2,APP,AREG,ARF1,ARHGDIA,ASAH1,ASL,ATF6B,ATP1A1,ATP6AP1,AXL,B2M,B3GAT3,BAG3,BCLAF1,BID,BIN1,BLMH,BMP1,BPNT1,BSG,BUB3,C1QBP,CALR,CANX,CAP1,CAP2,CAPN1,CAPN2,CAPRIN1,CAPZA2,CAPZB,CASP3,CASP8,CAST,CBS/CBSL,CCN1,CD276,CD44,CD59,CDCP1,CFI,CFL1,CFL2,CLIC4,CNP,COL3A1,COL4A2,COL5A2,COL6A2,COPB1,COP…	330
Cell death of tumor	1.03e-39	ACLY,AIFM1,AIMP1,ANXA1,ANXA2,APP,ARCN1,B2M,BID,BSG,CASP3,CASP8,CAT,CCN1,CD44,CD59,CLU,COL18A1,COPA,COPB2,COPG1,CSE1L,CSF1,CTSB,EEF1A1,EGFR,EIF3B,EIF3C,EIF3E,EIF3F,EIF3G,EIF3L,ENO1,FASN,FHL2,HMGB1,HSP90AB1,HSPA1A/HSPA1B,HSPA9,IGFBP2,KPNB1,LGALS1,LOXL2,MAPK1,MCM2,MFGE8,NAMPT,NAPA,NRP1,PABPC1,PARP1,PLAU,PLAUR,PNP,POLR2H,PPP2CA,PRNP,PSMA3,PSMA4,PSMA5,PSMA6,PSMA7,PSMB1,PSMB3,PSMB5,PSMC1,PSMC2,PSMC4,PS…	116
Head and neck tumor	1.21e-39	ABCE1,ABCF1,ABHD14B,ACAA2,ACLY,ACOT7,ACTB,ACTN1,ACTN4,ACTR2,ACTR3,ADAM10,ADAM15,ADAM17,ADAM9,ADAMTSL1,ADGRG6,ADI1,AGRN,AHCY,AHNAK,AIFM1,AIMP1,AIMP2,AKR1A1,ALDH16A1,ALDH1A1,ALDH1A3,ALDH7A1,ALDH9A1,ALDOC,ANGPTL4,ANP32A,ANP32B,ANP32E,ANXA1,ANXA2,ANXA5,ANXA6,AP2A1,AP2B1,AP2M1,APEH,APEX1,APLP2,APOC1,APP,ARCN1,AREG,ARHGDIA,ARPC1B,ARPC2,ARPC4-TTLL3,ARSA,ASAH1,ASL,ATF6B,ATIC,ATP1A1,ATP1B3,ATP2B4,ATP5F1A,…	864
Head and neck cancer	1.34e-39	ABCE1,ABCF1,ACAA2,ACLY,ACOT7,ACTB,ACTN1,ACTN4,ACTR2,ACTR3,ADAM10,ADAM15,ADAM17,ADAM9,ADAMTSL1,ADGRG6,ADI1,AGRN,AHCY,AHNAK,AIFM1,AIMP1,AIMP2,AKR1A1,ALDH16A1,ALDH1A1,ALDH1A3,ALDH7A1,ALDH9A1,ALDOC,ANGPTL4,ANP32A,ANP32B,ANP32E,ANXA1,ANXA2,ANXA5,ANXA6,AP2A1,AP2B1,AP2M1,APEH,APEX1,APLP2,APOC1,APP,AREG,ARHGDIA,ARPC1B,ARPC2,ARPC4-TTLL3,ARSA,ASAH1,ASL,ATF6B,ATIC,ATP1A1,ATP1B3,ATP2B4,ATP5F1A,ATP5F1B,ATP6AP…	828
Necrosis of tumor	2.95e-39	ACLY,AIFM1,AIMP1,ANXA1,ANXA2,APP,ARCN1,B2M,BID,BSG,CASP3,CASP8,CAT,CCN1,CD44,CD59,CLU,COL18A1,COPA,COPB2,COPG1,CSE1L,CSF1,CTSB,EEF1A1,EGFR,EIF3B,EIF3C,EIF3E,EIF3F,EIF3G,EIF3L,ENO1,FASN,FHL2,HMGB1,HSP90AB1,HSPA1A/HSPA1B,HSPA9,IGFBP2,KPNB1,LGALS1,MAPK1,MCM2,MFGE8,NAMPT,NAPA,NRP1,PABPC1,PARP1,PLAU,PLAUR,PNP,POLR2H,PPP2CA,PRNP,PSMA3,PSMA4,PSMA5,PSMA6,PSMA7,PSMB1,PSMB3,PSMB5,PSMC1,PSMC2,PSMC4,PSMC5,PS…	115
Cell death of tumor cells	8.16e-39	ACLY,AIFM1,AIMP1,ANXA1,ANXA2,APP,ARCN1,B2M,BID,BSG,CASP3,CASP8,CAT,CCN1,CD44,CD59,CLU,COL18A1,COPA,COPB2,COPG1,CSE1L,CSF1,CTSB,EEF1A1,EGFR,EIF3B,EIF3C,EIF3E,EIF3F,EIF3G,EIF3L,ENO1,FASN,FHL2,HMGB1,HSP90AB1,HSPA1A/HSPA1B,HSPA9,KPNB1,LGALS1,MAPK1,MCM2,MFGE8,NAMPT,NAPA,NRP1,PABPC1,PARP1,PLAU,PLAUR,PNP,POLR2H,PPP2CA,PRNP,PSMA3,PSMA4,PSMA5,PSMA6,PSMA7,PSMB1,PSMB3,PSMB5,PSMC1,PSMC2,PSMC4,PSMC5,PSMC6,PSM…	113
Head and neck carcinoma	4.16e-38	ABCE1,ABCF1,ACAA2,ACLY,ACOT7,ACTB,ACTN1,ACTN4,ACTR2,ACTR3,ADAM10,ADAM15,ADAM17,ADAM9,ADAMTSL1,ADGRG6,ADI1,AGRN,AHCY,AHNAK,AIFM1,AIMP1,AKR1A1,ALDH16A1,ALDH1A1,ALDH1A3,ALDH7A1,ALDH9A1,ALDOC,ANGPTL4,ANP32A,ANP32B,ANP32E,ANXA1,ANXA2,ANXA5,ANXA6,AP2A1,AP2B1,AP2M1,APLP2,APOC1,APP,AREG,ARPC1B,ARPC2,ARPC4-TTLL3,ARSA,ASAH1,ASL,ATF6B,ATIC,ATP1A1,ATP1B3,ATP2B4,ATP5F1A,ATP5F1B,ATP6AP1,ATP6AP2,ATRN,ATXN10,AXL…	805
Thyroid gland tumor	1.66e-37	ABCE1,ABCF1,ACAA2,ACLY,ACOT7,ACTN1,ACTN4,ACTR2,ACTR3,ADAM10,ADAM15,ADAM17,ADAM9,ADAMTSL1,ADGRG6,ADI1,AGRN,AHCY,AHNAK,AIFM1,AIMP1,AKR1A1,ALDH16A1,ALDH1A1,ALDH1A3,ALDH7A1,ALDH9A1,ALDOC,ANGPTL4,ANP32B,ANP32E,ANXA2,ANXA5,ANXA6,AP2A1,AP2B1,AP2M1,APLP2,APOC1,AREG,ARPC1B,ARPC2,ARPC4-TTLL3,ARSA,ASAH1,ASL,ATF6B,ATIC,ATP1A1,ATP1B3,ATP2B4,ATP5F1A,ATP5F1B,ATP6AP1,ATP6AP2,ATRN,ATXN10,AXL,B3GAT3,B4GAT1,BAG2,BC…	777
Nonpituitary endocrine tumor	2.32e-37	ABCE1,ABCF1,ACAA2,ACLY,ACOT7,ACTN1,ACTN4,ACTR2,ACTR3,ADAM10,ADAM15,ADAM17,ADAM9,ADAMTSL1,ADGRG6,ADI1,AGRN,AHCY,AHNAK,AIFM1,AIMP1,AKR1A1,ALDH16A1,ALDH1A1,ALDH1A3,ALDH7A1,ALDH9A1,ALDOC,ANGPTL4,ANP32B,ANP32E,ANXA2,ANXA5,ANXA6,AP2A1,AP2B1,AP2M1,APLP2,APOC1,APP,AREG,ARPC1B,ARPC2,ARPC4-TTLL3,ARSA,ASAH1,ASL,ATF6B,ATIC,ATP1A1,ATP1B3,ATP2B4,ATP5F1A,ATP5F1B,ATP6AP1,ATP6AP2,ATRN,ATXN10,AXL,B3GAT3,B4GAT1,BAG…	782
Neck neoplasm	4.7e-37	ABCE1,ABCF1,ACAA2,ACLY,ACOT7,ACTN1,ACTN4,ACTR2,ACTR3,ADAM10,ADAM15,ADAM17,ADAM9,ADAMTSL1,ADGRG6,ADI1,AGRN,AHCY,AHNAK,AIFM1,AIMP1,AKR1A1,ALDH16A1,ALDH1A1,ALDH1A3,ALDH7A1,ALDH9A1,ALDOC,ANGPTL4,ANP32B,ANP32E,ANXA1,ANXA2,ANXA5,ANXA6,AP2A1,AP2B1,AP2M1,APLP2,APOC1,APP,AREG,ARPC1B,ARPC2,ARPC4-TTLL3,ARSA,ASAH1,ASL,ATF6B,ATIC,ATP1A1,ATP1B3,ATP2B4,ATP5F1A,ATP5F1B,ATP6AP1,ATP6AP2,ATRN,ATXN10,AXL,B3GAT3,B4GA…	781
Cancer of secretory structure	5.63e-37	ABCE1,ABCF1,ACAA2,ACLY,ACOT7,ACTN1,ACTN4,ACTR2,ACTR3,ADAM10,ADAM15,ADAM17,ADAM9,ADAMTSL1,ADGRG6,ADI1,AGRN,AHCY,AHNAK,AIFM1,AIMP1,AKR1A1,ALDH16A1,ALDH1A1,ALDH1A3,ALDH7A1,ALDH9A1,ALDOA,ALDOC,ANGPTL4,ANP32A,ANP32B,ANP32E,ANXA1,ANXA2,ANXA5,ANXA6,AP2A1,AP2B1,AP2M1,APEX1,API5,APLP2,APOC1,AREG,ARPC1B,ARPC2,ARPC4-TTLL3,ARSA,ASAH1,ASL,ATF6B,ATIC,ATP1A1,ATP1B3,ATP2B4,ATP5F1A,ATP5F1B,ATP6AP1,ATP6AP2,ATRN,AT…	827
Thyroid carcinoma	6.25e-37	ABCE1,ABCF1,ACAA2,ACLY,ACOT7,ACTN1,ACTN4,ACTR2,ACTR3,ADAM10,ADAM15,ADAM17,ADAM9,ADAMTSL1,ADGRG6,ADI1,AGRN,AHCY,AHNAK,AIFM1,AIMP1,AKR1A1,ALDH16A1,ALDH1A1,ALDH1A3,ALDH7A1,ALDH9A1,ALDOC,ANGPTL4,ANP32B,ANP32E,ANXA2,ANXA5,ANXA6,AP2A1,AP2B1,AP2M1,APLP2,APOC1,AREG,ARPC1B,ARPC2,ARPC4-TTLL3,ARSA,ASAH1,ASL,ATF6B,ATIC,ATP1A1,ATP1B3,ATP2B4,ATP5F1A,ATP5F1B,ATP6AP1,ATP6AP2,ATRN,ATXN10,AXL,B3GAT3,B4GAT1,BAG2,BC…	773
Catabolism of protein	2.59e-36	ADAM10,ADAM15,ADAM17,ADAM9,ADI1,APEH,APP,ATP1B3,BAG2,BAG3,BMP1,BUB3,C1S,CALR,CANX,CAPN1,CAPN2,CASP14,CASP3,CASP8,CAST,CAT,CCT2,CCT3,CCT4,CCT5,CCT6A,CCT7,CCT8,CD81,CDC37,CFL1,CLU,CNDP2,COPG1,CRTAP,CSF1,CSTA,CSTB,CTSA,CTSB,CTSC,CTSD,CTSH,CTSL,CTSV,CTSZ,DAG1,DDB1,DIAPH1,DLD,DPP3,DPP7,DSG1,EGFR,EPHA4,FLNA,FURIN,GAPDH,GBA,GIPC1,GRN,GSN,H1-5,HSP90AA1,HSP90AB1,HSP90B1,HSPA1A/HSPA1B,HSPA5,HSPA8,HSPD1,HSP…	135
Cell death of cancer cells	3.02e-36	ACLY,AIFM1,ANXA1,APP,ARCN1,B2M,BID,CASP3,CASP8,CAT,CCN1,CD44,CD59,CLU,COL18A1,COPA,COPB2,COPG1,CSE1L,CSF1,CTSB,EEF1A1,EGFR,EIF3B,EIF3C,EIF3E,EIF3F,EIF3G,EIF3L,ENO1,FASN,FHL2,HMGB1,HSP90AB1,HSPA1A/HSPA1B,HSPA9,KPNB1,LGALS1,MAPK1,MCM2,NAMPT,NAPA,PABPC1,PARP1,PNP,POLR2H,PRNP,PSMA3,PSMA4,PSMA5,PSMA6,PSMA7,PSMB1,PSMB3,PSMB5,PSMC1,PSMC2,PSMC4,PSMC5,PSMC6,PSMD11,PSMD12,PUF60,RAN,RBM8A,RPL13,RPL27A,RPL3,…	99
Stabilization of mRNA	3.49e-36	ANP32A,APEX1,EGFR,EIF4G1,ELAVL1,FUS,HNRNPD,HNRNPU,HSPA1A/HSPA1B,HSPA8,HSPB1,KHSRP,PABPC1,PSMA1,PSMA3,PSMA4,PSMA5,PSMA6,PSMA7,PSMB1,PSMB2,PSMB3,PSMB4,PSMB5,PSMB6,PSMB7,PSMC1,PSMC2,PSMC3,PSMC4,PSMC5,PSMC6,PSMD1,PSMD11,PSMD12,PSMD13,PSMD2,PSMD3,PSMD4,PSMD6,PSMD7,PSME1,PSME3,RPS27A,SET,SRSF1,TGFB1,THRAP3,TNPO1,VIM,XPO1,YBX1,YWHAB,YWHAZ	54
Decay of mRNA	8.6e-36	EIF3E,EIF4A3,EIF4G1,ETF1,GSPT1,HNRNPD,MAGOH,NCL,PABPC1,PPP2CA,PPP2R1A,PPP2R2A,RBM8A,RPL10A,RPL12,RPL13,RPL14,RPL18,RPL18A,RPL22,RPL27A,RPL3,RPL30,RPL32,RPL36,RPL4,RPL5,RPL6,RPL7,RPL7A,RPLP0,RPLP2,RPS11,RPS12,RPS15A,RPS16,RPS18,RPS19,RPS2,RPS20,RPS27A,RPS28,RPS3,RPS4X,RPS5,RPS6,RPS7,RPS8,RPSA	49
Organization of cytoplasm	2.95e-35	ACTB,ACTN1,ACTN4,ACTR2,ACTR3,ADAM10,ADGRG6,ADI1,AGRN,AHNAK,ALDOA,ANGPTL4,ANP32A,ANXA1,APLP2,APP,AREG,ARF1,ARHGDIA,ARPC2,ARSA,ATP5F1B,ATRN,ATXN10,AXL,B4GAT1,BAG3,BIN1,BSG,C1QBP,CALD1,CALR,CALU,CANX,CAP1,CAP2,CAPG,CAPN2,CAPRIN1,CAPZB,CASP3,CAST,CCN1,CD44,CD81,CD99,CFL1,CFL2,CLN5,CLSTN1,CLTC,CLU,CNP,COPB2,CORO1B,CORO1C,CRK,CRKL,CSF1,CSRP1,CSTB,CTSV,CTTN,CXCL1,DAG1,DBN1,DCTN1,DCTN2,DDAH1,DIAPH1,DLG1,…	241
Endocrine gland tumor	5.27e-35	ABCE1,ABCF1,ACAA2,ACLY,ACOT7,ACTN1,ACTN4,ACTR2,ACTR3,ADAM10,ADAM15,ADAM17,ADAM9,ADAMTSL1,ADGRG6,ADI1,AGRN,AHCY,AHNAK,AIFM1,AIMP1,AKR1A1,ALDH16A1,ALDH1A1,ALDH1A3,ALDH7A1,ALDH9A1,ALDOC,ANGPTL4,ANP32B,ANP32E,ANXA2,ANXA5,ANXA6,AP2A1,AP2B1,AP2M1,APLP2,APOC1,APP,AREG,ARPC1B,ARPC2,ARPC4-TTLL3,ARSA,ASAH1,ASL,ATF6B,ATIC,ATP1A1,ATP1B3,ATP2B4,ATP5F1A,ATP5F1B,ATP6AP1,ATP6AP2,ATRN,ATXN10,AXL,B2M,B3GAT3,B4GAT1…	797
Cell movement of tumor cell lines	5.91e-35	ACTN1,ACTN4,ADAM10,ADAM15,ADAM17,ADAM9,AHNAK,ALDH1A3,ALDOA,ANGPTL4,ANXA1,ANXA2,AP2M1,APP,AREG,ARF1,ARPC1B,ARPC2,AXL,B4GAT1,BCAM,BSG,C1QBP,CALD1,CALR,CALU,CAP1,CAPN1,CAPN2,CASP8,CAT,CCN1,CD44,CD81,CD99,CDCP1,CLIC1,CLIC4,CLTC,CLU,CNDP2,COL18A1,CRK,CRKL,CSE1L,CSF1,CTSB,CTSH,CTSL,CTSZ,CTTN,CXCL1,CXCL5,DIAPH1,DPYSL2,DSP,ECM1,EGFR,EIF3A,EIF3F,ELAVL1,EPHA2,EPHA4,EPHB2,EZR,FASN,FAT1,FH,FHL2,FLNA,FLNB,FN1…	191
Nonsense-mediated mRNA decay	7.49e-35	EIF3E,EIF4A3,EIF4G1,ETF1,GSPT1,MAGOH,PABPC1,PPP2CA,PPP2R1A,PPP2R2A,RBM8A,RPL10A,RPL12,RPL13,RPL14,RPL18,RPL18A,RPL22,RPL27A,RPL3,RPL30,RPL32,RPL36,RPL4,RPL5,RPL6,RPL7,RPL7A,RPLP0,RPLP2,RPS11,RPS12,RPS15A,RPS16,RPS18,RPS19,RPS2,RPS20,RPS27A,RPS28,RPS3,RPS4X,RPS5,RPS6,RPS7,RPS8,RPSA	47
Infection of cells	1.52e-34	ACTR2,ACTR3,ADAM10,ANXA2,AP2A1,AP2B1,AP2M1,APP,ARCN1,ARF1,ARPC1B,ATP1A1,ATP5F1A,ATP5F1B,ATP6AP2,AXL,B2M,BCLAF1,BMP1,BSG,C1QBP,C1R,C1S,CAD,CANT1,CCT2,CD44,CD81,CFI,CGREF1,CHORDC1,CHST14,CLTB,CLTC,COPA,COPB1,COPB2,COPG1,CRIM1,CSF1,CTSB,CTSL,CTSZ,CTTN,CYB5B,DAG1,DBN1,DCD,DCTN1,DHX9,DIAPH1,DYNC1H1,EEA1,EGFR,EIF3A,EIF3G,EIF3I,ELOC,EPHA2,ETF1,FN1,FURIN,FXR1,G3BP1,GANAB,GNE,HMGB1,HNRNPF,HNRNPH1,HNRNPK,H…	148
Abdominal neoplasm	3.47e-34	ABCE1,ABCF1,ABHD14B,ACAA2,ACLY,ACOT7,ACTB,ACTN1,ACTN4,ACTR2,ACTR3,ADAM10,ADAM15,ADAM17,ADAM9,ADAMTSL1,ADGRG6,ADH5,ADI1,AGRN,AHCY,AHNAK,AHSA1,AIFM1,AIMP1,AKR1A1,ALDH16A1,ALDH1A1,ALDH1A3,ALDH7A1,ALDH9A1,ALDOA,ANGPTL4,ANP32A,ANP32B,ANP32E,ANXA1,ANXA2,ANXA4,ANXA5,ANXA6,AP2A1,AP2B1,AP2M1,APEH,APEX1,API5,APLP2,APOC1,APP,ARCN1,AREG,ARF1,ARHGDIA,ARPC1B,ARPC4-TTLL3,ARSA,ASAH1,ASL,ATF6B,ATIC,ATP1A1,ATP1B3,…	894
Invasion of cells	8.03e-34	ACTN4,ADAM10,ADAM15,ADAM17,ADAM9,ADI1,AHCY,AHNAK,ALDOA,ANGPTL4,ANXA1,ANXA2,APEX1,APP,AREG,ARHGDIA,ATP6AP1,AXL,B4GAT1,BSG,C1QBP,CALR,CAP1,CAPN2,CASP3,CAT,CCN1,CD44,CD81,CD99,CDCP1,CLU,CNDP2,COCH,COL18A1,COPB1,COPB2,CRK,CRKL,CRTAP,CSE1L,CSF1,CTSB,CTSD,CTSH,CTSL,CTSV,CTSZ,CTTN,CXCL1,CXCL5,DBN1,DIAPH1,DKK1,DPYSL2,DSP,ECM1,EGFR,EIF3A,EIF3E,EIF3F,EIF4A1,EPHA2,EPHB2,EZR,FABP5,FASN,FAT1,FBLN1,FH,FHL2,FKB…	188
Intraabdominal organ tumor	8.08e-34	ABCE1,ABCF1,ABHD14B,ACAA2,ACLY,ACOT7,ACTB,ACTN1,ACTN4,ACTR2,ACTR3,ADAM10,ADAM15,ADAM17,ADAM9,ADAMTSL1,ADGRG6,ADH5,ADI1,AGRN,AHCY,AHNAK,AHSA1,AIFM1,AIMP1,AKR1A1,ALDH16A1,ALDH1A1,ALDH1A3,ALDH7A1,ALDH9A1,ALDOA,ANGPTL4,ANP32A,ANP32B,ANP32E,ANXA1,ANXA2,ANXA4,ANXA5,ANXA6,AP2A1,AP2B1,AP2M1,APEH,APEX1,API5,APLP2,APOC1,APP,ARCN1,AREG,ARF1,ARHGDIA,ARPC1B,ARPC4-TTLL3,ARSA,ASAH1,ASL,ATF6B,ATIC,ATP1A1,ATP1B3,…	884
Endocrine cancer	1.3e-33	ABCE1,ABCF1,ACAA2,ACLY,ACOT7,ACTN1,ACTN4,ACTR2,ACTR3,ADAM10,ADAM15,ADAM17,ADAM9,ADAMTSL1,ADGRG6,ADI1,AGRN,AHCY,AHNAK,AIFM1,AIMP1,AKR1A1,ALDH16A1,ALDH1A1,ALDH1A3,ALDH7A1,ALDH9A1,ALDOC,ANGPTL4,ANP32B,ANP32E,ANXA2,ANXA5,ANXA6,AP2A1,AP2B1,AP2M1,APLP2,APOC1,AREG,ARPC1B,ARPC2,ARPC4-TTLL3,ARSA,ASAH1,ASL,ATF6B,ATIC,ATP1A1,ATP1B3,ATP2B4,ATP5F1A,ATP5F1B,ATP6AP1,ATP6AP2,ATRN,ATXN10,AXL,B2M,B3GAT3,B4GAT1,BAG…	787
Endocrine carcinoma	1.35e-33	ABCE1,ABCF1,ACAA2,ACLY,ACOT7,ACTN1,ACTN4,ACTR2,ACTR3,ADAM10,ADAM15,ADAM17,ADAM9,ADAMTSL1,ADGRG6,ADI1,AGRN,AHCY,AHNAK,AIFM1,AIMP1,AKR1A1,ALDH16A1,ALDH1A1,ALDH1A3,ALDH7A1,ALDH9A1,ALDOC,ANGPTL4,ANP32B,ANP32E,ANXA2,ANXA5,ANXA6,AP2A1,AP2B1,AP2M1,APLP2,APOC1,AREG,ARPC1B,ARPC2,ARPC4-TTLL3,ARSA,ASAH1,ASL,ATF6B,ATIC,ATP1A1,ATP1B3,ATP2B4,ATP5F1A,ATP5F1B,ATP6AP1,ATP6AP2,ATRN,ATXN10,AXL,B2M,B3GAT3,B4GAT1,BAG…	786
Cell survival	1.76e-33	ACLY,ACTN4,ADAM17,ADH5,AGRN,AIFM1,AIMP1,ANXA5,AP2B1,APEX1,APP,AREG,ASAH1,AXL,B2M,BAG3,BCLAF1,BID,CALB2,CALR,CAPN1,CAPN2,CARS1,CASP3,CASP8,CAT,CBR1,CCN1,CD44,CD59,CD81,CLU,CNDP2,COCH,COL18A1,COPB2,COPS3,COPS4,CRK,CRKL,CSE1L,CSF1,CTH,CTSB,CTSD,CTTN,CXCL1,DCD,DHX9,DKK1,DNAJA1,DPP3,ECM1,EEF2,EFTUD2,EGFR,EIF2S1,EIF3A,EIF3C,EIF3E,EIF3F,EIF4A1,EIF4A3,EIF4G1,ELAVL1,ENO1,EPB41L2,EPHA2,EPHA4,EPHB2,EWSR1,EZ…	236
Cell viability	1.77e-33	ACLY,ACTN4,ADAM17,ADH5,AGRN,AIFM1,AIMP1,ANXA5,AP2B1,APEX1,APP,AREG,ASAH1,AXL,B2M,BAG3,BCLAF1,BID,CALB2,CALR,CAPN1,CAPN2,CARS1,CASP3,CASP8,CAT,CBR1,CCN1,CD44,CD59,CD81,CLU,CNDP2,COCH,COPB2,COPS3,COPS4,CRK,CRKL,CSE1L,CSF1,CTH,CTSB,CTSD,CTTN,CXCL1,DCD,DHX9,DKK1,DNAJA1,DPP3,ECM1,EEF2,EFTUD2,EGFR,EIF2S1,EIF3A,EIF3C,EIF3E,EIF3F,EIF4A1,EIF4A3,EIF4G1,ELAVL1,ENO1,EPB41L2,EPHA2,EPHA4,EPHB2,EWSR1,EZR,FASN,F…	228
Infection by RNA virus	2.13e-33	ACTB,ACTR2,ACTR3,ADAM10,AHNAK,ANXA1,ANXA2,AP2A1,AP2B1,AP2M1,APP,ARCN1,ARF1,ARPC1B,ATP1A1,ATP5F1A,ATP5F1B,ATP6AP2,AXL,B2M,BCLAF1,BMP1,BSG,C1R,C1RL,C1S,CAD,CANT1,CAPZA2,CCT2,CD44,CD81,CFI,CGREF1,CHORDC1,CHST14,CLEC3B,CLTB,CLTC,CLU,COPA,COPB1,COPB2,COPG1,CRIM1,CSF1,CTSB,CTSL,CTSZ,CTTN,CXCL1,CXCL5,CYB5B,DAG1,DBN1,DCD,DHX9,DIAPH1,DYNC1H1,EEA1,EEF1A1,EEF2,EGFR,EIF1,EIF3A,EIF3G,EIF3I,ELOC,EPHA2,ETF1,FDP…	182
Organization of cytoskeleton	2.77e-33	ACTB,ACTN1,ACTN4,ACTR2,ACTR3,ADAM10,ADGRG6,ADI1,AGRN,AHNAK,ALDOA,ANGPTL4,ANP32A,ANXA1,APLP2,APP,AREG,ARF1,ARHGDIA,ARPC2,ARSA,ATRN,ATXN10,AXL,B4GAT1,BAG3,BIN1,BSG,C1QBP,CALD1,CALR,CALU,CANX,CAP1,CAP2,CAPG,CAPN2,CAPRIN1,CAPZB,CASP3,CAST,CCN1,CD44,CD81,CD99,CFL1,CFL2,CLSTN1,CLTC,CLU,CNP,COPB2,CORO1B,CORO1C,CRK,CRKL,CSF1,CSRP1,CSTB,CTSV,CTTN,CXCL1,DAG1,DBN1,DCTN1,DCTN2,DDAH1,DIAPH1,DLG1,DNER,DPYSL2,D…	222
Apoptosis of tumor cell lines	3.6e-33	ABCE1,ADAM17,ADI1,AHSA1,AIFM1,AIMP1,AIMP2,ANGPTL4,ANXA2,ANXA5,AP2M1,API5,APP,AREG,ARHGDIA,ATP1A1,ATP1B3,B2M,BAG3,BCLAF1,BID,BSG,BUB3,CALR,CAPN1,CAPN2,CASP14,CASP3,CASP8,CAST,CAT,CBX3,CCDC80,CCN1,CCT2,CCT4,CD44,CD59,CD99,CDC37,CDCP1,CLTC,CLU,COL18A1,COL4A2,CPE,CSE1L,CSTA,CSTB,CTH,CTSB,CTSD,CTTN,DFFA,DHX9,DKK1,DSG1,DSG2,DSP,DUT,DYNC1H1,EEA1,EEF1A1,EGFR,EIF3F,EIF3M,ELAVL1,ELOC,ENO1,EPHA2,EPHB2,EWSR1…	210
Cell proliferation of tumor cell lines	3.98e-33	ACLY,ACTB,ACTN1,ACTN4,ADAM10,ADAM15,ADAM17,ADAM9,AHCY,AHNAK,AHSA1,ALDH1A1,ALDOA,ANGPTL4,ANXA1,ANXA2,ANXA6,APEX1,API5,APP,ARCN1,AREG,ARF1,ASAH1,ATP6AP1,AXL,BID,BIN1,BSG,BUB3,C1QBP,CACYBP,CALR,CASP3,CASP8,CAT,CBX1,CCDC80,CCN1,CCT3,CD276,CD44,CD59,CD81,CD99,CDC37,CDCP1,CLU,CNDP2,COL18A1,COL4A2,COL6A3,COPB2,COPS3,COPS4,CRK,CRKL,CSE1L,CSF1,CSTF2,CTSB,CTSD,CTTN,CXCL1,DCD,DDB1,DDX17,DDX21,DEK,DKK1,DSG2,…	263
Abdominal cancer	9.75e-33	ABCE1,ABCF1,ABHD14B,ACAA2,ACLY,ACOT7,ACTB,ACTN1,ACTN4,ACTR2,ACTR3,ADAM10,ADAM15,ADAM17,ADAM9,ADAMTSL1,ADGRG6,ADH5,ADI1,AGRN,AHCY,AHNAK,AHSA1,AIFM1,AIMP1,AKR1A1,ALDH16A1,ALDH1A1,ALDH1A3,ALDH7A1,ALDH9A1,ALDOA,ANGPTL4,ANP32A,ANP32B,ANP32E,ANXA1,ANXA2,ANXA4,ANXA5,ANXA6,AP2A1,AP2B1,AP2M1,APEH,APEX1,API5,APLP2,APOC1,APP,ARCN1,AREG,ARF1,ARHGDIA,ARPC1B,ARPC4-TTLL3,ARSA,ASAH1,ASL,ATF6B,ATIC,ATP1A1,ATP1B3,…	885
Digestive organ tumor	4.03e-32	ABCE1,ABCF1,ABHD14B,ACAA2,ACLY,ACOT7,ACTB,ACTN1,ACTN4,ACTR2,ACTR3,ADAM10,ADAM15,ADAM17,ADAM9,ADAMTSL1,ADGRG6,ADH5,AGRN,AHCY,AHNAK,AHSA1,AIFM1,AIMP1,AKR1A1,ALDH16A1,ALDH1A1,ALDH1A3,ALDH7A1,ALDH9A1,ALDOA,ANGPTL4,ANP32A,ANP32B,ANP32E,ANXA1,ANXA2,ANXA4,ANXA5,ANXA6,AP2A1,AP2B1,AP2M1,APEH,APEX1,API5,APLP2,APOC1,APP,ARCN1,AREG,ARF1,ARHGDIA,ARPC1B,ARPC4-TTLL3,ARSA,ASAH1,ASL,ATF6B,ATIC,ATP1A1,ATP1B3,ATP2B…	859
Breast or ovarian cancer	7.97e-32	ACTN4,ACTR2,ADAM10,ADAM15,ADAM17,ADAM9,ADAMTSL1,ADGRG6,AGRN,AHNAK,AIFM1,AKR1A1,ALDH16A1,ALDH1A1,ALDH1A3,ALDH7A1,ALDOA,ALDOC,ANGPTL4,ANP32B,ANXA1,APEH,APP,AREG,ARHGDIA,ASL,ATF6B,ATIC,ATP1A1,ATP5F1A,ATRN,AXL,B2M,BCAM,BCLAF1,BMP1,BSG,BUB3,C1QBP,C1RL,CAB39,CAD,CADM4,CALB2,CALD1,CALM1 (includes others),CAND1,CANT1,CANX,CAPN1,CAPN2,CAPZA2,CAPZB,CASP3,CASP8,CAST,CAT,CAVIN1,CBS/CBSL,CBX3,CCDC80,CCN1,CCT3…	425
Cell viability of tumor cell lines	1.47e-31	ACTN4,ADAM17,ADH5,AIFM1,AIMP1,APEX1,APP,AREG,ASAH1,AXL,B2M,BAG3,BCLAF1,BID,CALR,CAPN1,CAPN2,CARS1,CASP3,CASP8,CAT,CBR1,CD44,CLU,CNDP2,COPB2,COPS3,COPS4,CRK,CRKL,CSE1L,CTSD,CTTN,CXCL1,DCD,DHX9,DNAJA1,DPP3,ECM1,EEF2,EGFR,EIF2S1,EIF3A,EIF3C,EIF3E,EIF3F,EIF4A1,EIF4A3,EIF4G1,ELAVL1,ENO1,EPB41L2,EPHA2,EPHA4,EWSR1,FASN,FKBP4,FLNA,FN1,FUBP1,GLUD1,GPC1,HK1,HMGA1,HMGB1,HNRNPUL1,HSP90AB1,HSP90B1,HSPA1A/HSPA…	170
Digestive system cancer	2.59e-31	ABCE1,ABCF1,ABHD14B,ACAA2,ACLY,ACOT7,ACTB,ACTN1,ACTN4,ACTR3,ADAM10,ADAM15,ADAM17,ADAM9,ADAMTSL1,ADGRG6,ADH5,AGRN,AHCY,AHNAK,AHSA1,AIFM1,AIMP1,AKR1A1,ALDH16A1,ALDH1A1,ALDH1A3,ALDH7A1,ALDH9A1,ALDOA,ANGPTL4,ANP32A,ANP32B,ANP32E,ANXA1,ANXA2,ANXA4,ANXA5,ANXA6,AP2A1,AP2B1,AP2M1,APEH,APEX1,API5,APLP2,APOC1,APP,ARCN1,AREG,ARF1,ARHGDIA,ARPC1B,ARPC4-TTLL3,ARSA,ASAH1,ASL,ATF6B,ATIC,ATP1A1,ATP1B3,ATP2B4,ATP5…	848
Multiple cancers	2.64e-31	ACTN4,ACTR2,ADAM10,ADAM15,ADAM17,ADAM9,ADAMTSL1,ADGRG6,AGRN,AHNAK,AIFM1,AKR1A1,ALDH16A1,ALDH1A1,ALDH1A3,ALDH7A1,ALDOA,ALDOC,ANGPTL4,ANP32B,ANXA1,ANXA5,APEH,APP,AREG,ARHGDIA,ASL,ATF6B,ATIC,ATP1A1,ATP5F1A,ATRN,AXL,B2M,BCAM,BCLAF1,BMP1,BSG,BUB3,C1QBP,C1RL,CAB39,CAD,CADM4,CALB2,CALD1,CALM1 (includes others),CAND1,CANT1,CANX,CAPN1,CAPN2,CAPZA2,CAPZB,CASP3,CASP8,CAST,CAT,CAVIN1,CBS/CBSL,CBX3,CCDC80,CCN…	434
Mammary tumor	5.68e-31	ADAM15,ADAM17,ADAM9,ADGRG6,AGRN,AIFM1,ALDH1A1,ALDH1A3,ALDOA,ALDOC,ANGPTL4,ANP32B,ANXA1,APP,AREG,ARHGDIA,ASL,ATF6B,ATP1A1,ATP5F1A,AXL,BCAM,BIN1,BMP1,BSG,BUB3,C1QBP,C1RL,CAB39,CAD,CADM4,CALD1,CALM1 (includes others),CANT1,CANX,CAPN1,CAPN2,CAPZA2,CAPZB,CASP3,CASP8,CAST,CAT,CAVIN1,CBR3,CBS/CBSL,CBX3,CCDC80,CCN1,CCT3,CD109,CD276,CD44,CDC37,CDCP1,CHST14,CLSTN1,CLTC,CLU,CNDP2,COCH,COL1A2,COL4A2,COL5A2,C…	348
Conformational modification of protein	6.06e-31	B2M,BAG2,CALR,CANX,CCT2,CCT3,CCT4,CCT5,CCT6A,CCT7,CCT8,DNAJA1,ERO1A,ERP29,FKBP1A,FKBP4,GANAB,GNAI2,GNAI3,GNB1,GNB2,GSN,HSP90AA1,HSP90AB1,HSPA1A/HSPA1B,HSPA5,HSPA8,HSPB1,HSPD1,HSPE1,LMAN1,LTBP4,P3H1,PDIA3,PDIA6,PPIA,PRDX4,PRKCSH,PSMC1,RAB7A,RAD23B,RUVBL2,ST13,TBCA,TCP1,TXN,VCP	47
Adenocarcinoma	1.38e-30	ABCE1,ABCF1,ABHD14B,ACAA2,ACLY,ACOT7,ACTB,ACTN1,ACTN4,ACTR2,ACTR3,ADAM10,ADAM15,ADAM17,ADAM9,ADAMTSL1,ADGRG6,ADH5,AGRN,AHCY,AHNAK,AHSA1,AIFM1,AKR1A1,ALDH16A1,ALDH1A1,ALDH1A3,ALDH7A1,ALDH9A1,ALDOA,ALDOC,ANGPTL4,ANP32A,ANP32B,ANP32E,ANXA1,ANXA2,ANXA4,ANXA5,ANXA6,AP2A1,AP2B1,AP2M1,APEH,APEX1,API5,APLP2,APP,ARCN1,AREG,ARF1,ARHGDIA,ARPC1B,ARPC4-TTLL3,ARSA,ASAH1,ASL,ATF6B,ATIC,ATP1A1,ATP1B3,ATP2B4,ATP5…	843
Folding of protein	2.39e-30	B2M,BAG2,CALR,CANX,CCT2,CCT3,CCT4,CCT5,CCT6A,CCT7,CCT8,DNAJA1,ERO1A,ERP29,FKBP1A,FKBP4,GANAB,GNAI2,GNAI3,GNB1,GNB2,HSP90AA1,HSP90AB1,HSPA1A/HSPA1B,HSPA5,HSPA8,HSPB1,HSPD1,HSPE1,LMAN1,LTBP4,P3H1,PDIA3,PDIA6,PPIA,PRDX4,PRKCSH,PSMC1,RAB7A,RAD23B,RUVBL2,ST13,TBCA,TCP1,TXN,VCP	46
Abdominal carcinoma	3.25e-30	ABCE1,ABCF1,ABHD14B,ACAA2,ACLY,ACOT7,ACTB,ACTN1,ACTN4,ACTR2,ACTR3,ADAM10,ADAM15,ADAM17,ADAM9,ADAMTSL1,ADGRG6,ADH5,ADI1,AGRN,AHCY,AHNAK,AHSA1,AIFM1,AKR1A1,ALDH16A1,ALDH1A1,ALDH1A3,ALDH7A1,ALDH9A1,ALDOA,ANGPTL4,ANP32A,ANP32B,ANP32E,ANXA1,ANXA2,ANXA4,ANXA5,ANXA6,AP2A1,AP2B1,AP2M1,APEH,APEX1,API5,APLP2,APP,ARCN1,AREG,ARF1,ARHGDIA,ARPC1B,ARPC4-TTLL3,ARSA,ASAH1,ASL,ATF6B,ATIC,ATP1A1,ATP1B3,ATP2B4,ATP5F…	863
Progressive neurological disorder	6.76e-30	ACLY,ACTB,ADAM10,ADAM17,ADAMTSL1,AGRN,AIFM1,AIMP2,ALDH1A1,ANP32A,ANXA1,ANXA2,ANXA5,APLP2,APOC1,APP,AREG,ARSA,ASAH1,ATIC,ATP1A1,ATP5F1A,AXL,B4GAT1,BIN1,BSG,C1R,CALM1 (includes others),CANX,CAPN1,CAPN2,CAPZB,CASP3,CASP8,CBS/CBSL,CCN1,CCT2,CD44,CFL1,CLEC3B,CLU,CNP,COCH,COL1A2,COL3A1,CSE1L,CSTB,CTSB,CTSD,CXCL1,DCD,DCTN1,DHX9,DNAJB11,DPYSL2,EEF1A1,EEF1G,EEF2,EIF2S1,EIF4A1,EIF4A2,EIF4G1,ENO2,EPHA2,EPHA…	180
Breast cancer	1.36e-29	ADAM15,ADAM17,ADAM9,ADGRG6,AGRN,AIFM1,ALDH1A1,ALDH1A3,ALDOA,ALDOC,ANGPTL4,ANP32B,ANXA1,APP,AREG,ARHGDIA,ASL,ATF6B,ATP1A1,ATP5F1A,AXL,BCAM,BMP1,BSG,BUB3,C1QBP,C1RL,CAB39,CAD,CADM4,CALD1,CALM1 (includes others),CANT1,CANX,CAPN1,CAPN2,CAPZA2,CAPZB,CASP3,CASP8,CAST,CAT,CAVIN1,CBS/CBSL,CBX3,CCDC80,CCN1,CCT3,CD109,CD276,CD44,CDCP1,CHST14,CLSTN1,CLTC,CLU,CNDP2,COCH,COL1A2,COL4A2,COL5A2,COL6A1,COL6A3,COP…	334
Migration of tumor cell lines	1.91e-29	ACTN1,ACTN4,ADAM10,ADAM15,ADAM17,ADAM9,AHNAK,ALDH1A3,ALDOA,ANGPTL4,ANXA1,ANXA2,AP2M1,APP,AREG,ARF1,ARPC2,AXL,B4GAT1,BCAM,BSG,C1QBP,CALD1,CALR,CALU,CAPN1,CAPN2,CASP8,CAT,CCN1,CD44,CD81,CD99,CDCP1,CLTC,CLU,CNDP2,COL18A1,CRK,CRKL,CSE1L,CSF1,CTSB,CTSH,CTSL,CTSZ,CTTN,CXCL5,DIAPH1,DPYSL2,DSP,ECM1,EGFR,EIF3F,ELAVL1,EPHA2,EPHA4,EPHB2,EZR,FASN,FAT1,FH,FHL2,FLNA,FLNB,FN1,FURIN,GALNT2,GIPC1,GNAI3,GPI,GRN,HD…	162
Progressive encephalopathy	1.84e-28	ACLY,ACTB,ADAM10,ADAMTSL1,AGRN,AIFM1,AIMP2,ANP32A,ANXA1,ANXA2,ANXA5,APLP2,APOC1,APP,ARSA,ASAH1,ATP1A1,ATP5F1A,B4GAT1,BIN1,C1R,CALM1 (includes others),CANX,CAPN1,CAPN2,CAPZB,CASP3,CASP8,CBS/CBSL,CCN1,CCT2,CFL1,CLEC3B,CLU,CNP,COCH,COL1A2,COL3A1,CSE1L,CSTB,CTSB,CTSD,DCD,DCTN1,DHX9,DPYSL2,EEF1A1,EEF1G,EEF2,EIF2S1,EIF4A1,EIF4A2,EIF4G1,ENO2,EPHA4,EPRS1,EZR,FAM3C,FARSB,FASN,FBLN1,FDPS,FH,FUBP1,FUS,G3BP1…	160
Breast or pancreatic cancer	3.43e-28	ACLY,ACTN4,ACTR2,ACTR3,ADAM10,ADAM15,ADAM17,ADAM9,ADAMTSL1,ADGRG6,AGRN,AHNAK,AIFM1,AKR1A1,ALDH16A1,ALDH1A1,ALDH1A3,ALDH7A1,ALDOA,ALDOC,ANGPTL4,ANP32A,ANP32B,ANP32E,ANXA1,APEH,API5,APOC1,APP,AREG,ARHGDIA,ASL,ATF6B,ATIC,ATP1A1,ATP2B4,ATP5F1A,ATRN,ATXN10,AXL,B2M,B4GAT1,BCAM,BCLAF1,BIN1,BMP1,BSG,BUB3,C1QBP,C1RL,CAB39,CAD,CADM4,CALB2,CALD1,CALM1 (includes others),CALU,CAND1,CANT1,CANX,CAPN1,CAPN2,CAPZ…	502
Microtubule dynamics	4.22e-28	ACTB,ACTN4,ACTR2,ACTR3,ADAM10,ADGRG6,ADI1,AGRN,AHNAK,ANGPTL4,ANP32A,APLP2,APP,AREG,ARHGDIA,ARPC2,ARSA,ATRN,ATXN10,AXL,B4GAT1,BSG,C1QBP,CALD1,CALU,CANX,CAP1,CAPG,CAPN2,CAPRIN1,CAPZB,CASP3,CAST,CCN1,CD44,CD81,CFL1,CLSTN1,CLU,CNP,COPB2,CRK,CRKL,CSF1,CSRP1,CSTB,CTSV,CTTN,DAG1,DBN1,DCTN1,DDAH1,DIAPH1,DLG1,DNER,DPYSL2,DSP,DYNC1H1,EEF1A1,EGFR,EML4,EPHA2,EPHA4,EPHA7,EPHB2,EZR,FASN,FKBP4,FLNA,FN1,GALNS,GA…	190
Metastasis	2.13e-27	ACTB,ACTN4,ADAM10,ADAM15,ADAM17,ADAM9,ADI1,AGRN,ANGPTL4,ANXA1,ANXA2,ANXA5,ASAH1,ATIC,AXL,B2M,B4GAT1,BSG,C1QBP,C1R,CALD1,CALR,CALU,CAPG,CAPN2,CASP3,CASP8,CAT,CBR1,CCDC80,CCN1,CD44,CD59,CD81,CD99,CDCP1,CLU,COL18A1,COL4A2,COL6A3,COPB1,CRYZ,CSE1L,CSF1,CSTB,CTSB,CTSH,CTSZ,CTTN,CXCL1,CXCL5,DKK1,DPYSL2,DSG2,EEF1A1,EGFR,EIF4A1,EPHA2,EPHA7,EZR,FABP5,FASN,FAT1,FDPS,FKBP1A,FLNA,FN1,FUS,GART,GPI,HMGA1,HMGB1,…	169
Amyloidosis	2.46e-27	ACLY,ACTB,ADAM10,AGRN,AIFM1,ANP32A,APLP2,APOC1,APP,ATP1A1,ATP5F1A,B2M,B4GAT1,BIN1,C1R,CANX,CAPG,CAPN1,CASP3,CASP8,CAST,CBS/CBSL,CFL1,CLEC3B,CLU,CNP,COCH,CTSB,CTSD,CTSV,CTSZ,DCD,DHX9,DPYSL2,EEF1G,EEF2,EIF2S1,EPHA4,EPRS1,FAM3C,FDPS,FH,FURIN,G3BP1,GAPDH,GCNT2,GRN,GSN,GSTO1,HMGA1,HNRNPA1,HNRNPA2B1,HNRNPU,HSPA1A/HSPA1B,HSPA5,HSPA9,HSPD1,HSPG2,HTRA1,IGF2,IGFBP2,IGFBP6,IGSF8,KHDRBS1,LDLR,LGALS1,LGALS3,L…	118
Abdominal adenocarcinoma	3.09e-27	ABCE1,ABCF1,ABHD14B,ACAA2,ACLY,ACOT7,ACTB,ACTN1,ACTN4,ACTR2,ACTR3,ADAM10,ADAM15,ADAM17,ADAM9,ADAMTSL1,ADGRG6,ADH5,AGRN,AHCY,AHNAK,AHSA1,AIFM1,AKR1A1,ALDH16A1,ALDH1A1,ALDH1A3,ALDH7A1,ALDH9A1,ALDOA,ANGPTL4,ANP32A,ANP32B,ANP32E,ANXA1,ANXA2,ANXA4,ANXA5,ANXA6,AP2A1,AP2B1,AP2M1,APEH,APEX1,API5,APLP2,APP,ARCN1,AREG,ARF1,ARHGDIA,ARPC1B,ARPC4-TTLL3,ARSA,ASAH1,ASL,ATF6B,ATIC,ATP1A1,ATP1B3,ATP2B4,ATP5F1A,AT…	823
Invasion of tumor cell lines	4.36e-27	ACTN4,ADAM10,ADAM15,ADAM17,ADAM9,ADI1,AHNAK,ALDOA,ANGPTL4,ANXA1,APEX1,APP,AREG,ARHGDIA,ATP6AP1,AXL,B4GAT1,BSG,CALR,CAP1,CAPN2,CASP3,CAT,CCN1,CD44,CD81,CD99,CDCP1,CLU,CNDP2,COL18A1,COPB2,CRK,CRTAP,CSE1L,CTSB,CTSD,CTSH,CTSZ,CTTN,CXCL5,DBN1,DIAPH1,DKK1,DPYSL2,DSP,ECM1,EGFR,EIF3A,EIF3E,EIF3F,EIF4A1,EPHA2,EPHB2,EZR,FABP5,FASN,FAT1,FBLN1,FH,FHL2,FN1,FURIN,GALNT2,GIPC1,GNAI3,GPI,GRN,HDGF,HMGA1,HMGB1,HNR…	152
Advanced stage tumor	1.95e-26	ACTB,ACTN4,ADAM10,ADAM15,ADAM17,ADAM9,ADI1,AGRN,ANGPTL4,ANXA1,ANXA2,ANXA5,ASAH1,ATIC,AXL,B2M,B4GAT1,BMP1,BSG,C1QBP,C1R,CALB2,CALD1,CALR,CALU,CAPG,CAPN2,CASP3,CASP8,CAT,CBR1,CCDC80,CCN1,CD44,CD59,CD81,CD99,CDCP1,CLU,COL18A1,COL4A2,COL6A3,COPB1,CRYZ,CSE1L,CSF1,CSTB,CTSB,CTSH,CTSZ,CTTN,CXCL1,CXCL5,DKK1,DPYSL2,DSG2,EEF1A1,EGFR,EIF4A1,EPHA2,EPHA7,EZR,FABP5,FASN,FAT1,FDPS,FKBP1A,FLNA,FN1,FUS,GART,GPI,H…	177
Genitourinary tumor	2.13e-26	ABCE1,ABCF1,ACLY,ACOT7,ACTB,ACTN1,ACTN4,ACTR2,ACTR3,ADAM10,ADAM15,ADAM17,ADAM9,ADAMTSL1,ADGRG6,ADH5,ADI1,AGRN,AHCY,AHNAK,AIFM1,AKR1A1,ALDH16A1,ALDH1A1,ALDH1A3,ALDH7A1,ALDH9A1,ALDOA,ALDOC,ANGPTL4,ANP32B,ANP32E,ANXA1,ANXA2,ANXA5,ANXA6,AP2A1,AP2B1,APEH,APEX1,API5,APP,ARCN1,AREG,ARF1,ARHGDIA,ASL,ATF6B,ATIC,ATP1A1,ATP2B4,ATP5F1A,ATP6AP1,ATP6AP2,ATRN,AXL,B2M,B4GAT1,BCAM,BCLAF1,BIN1,BLMH,BLVRB,BMP1,BSG,…	717
Advanced malignant tumor	4.17e-26	ACTB,ACTN4,ADAM10,ADAM15,ADAM17,ADAM9,ADI1,AGRN,ANGPTL4,ANXA1,ANXA2,ANXA5,ASAH1,ATIC,AXL,B2M,B4GAT1,BSG,C1QBP,C1R,CALB2,CALD1,CALR,CALU,CAPG,CAPN2,CASP3,CASP8,CAT,CBR1,CCDC80,CCN1,CD44,CD59,CD81,CD99,CDCP1,CLU,COL18A1,COL4A2,COL6A3,COPB1,CRYZ,CSE1L,CSF1,CSTB,CTSB,CTSH,CTSZ,CTTN,CXCL1,CXCL5,DKK1,DPYSL2,DSG2,EEF1A1,EGFR,EIF4A1,EPHA2,EPHA7,EZR,FABP5,FASN,FAT1,FDPS,FKBP1A,FLNA,FN1,FUS,GART,GPI,HMGA1,…	176
Development of vasculature	8.46e-26	ACTN4,ADAM15,ADAM17,ADAM9,AIMP1,ANGPTL4,ANXA1,ANXA2,APP,AREG,ARHGDIA,ATP1B3,ATP2B4,ATP5F1A,ATP5F1B,AXL,BCAM,BCLAF1,BSG,CALR,CAPN1,CAPN2,CASP3,CASP8,CAT,CBS/CBSL,CCN1,CD276,CD44,CD81,CLIC4,CLU,COL18A1,COL1A2,COL3A1,COL4A2,CRK,CRKL,CSF1,CTH,CTSB,CTSH,CTTN,CXCL1,CXCL5,DDAH1,DKK1,DLG1,ECM1,EGFR,EIF4A3,ELAVL1,EPHA2,EPHB2,ERO1A,FAT1,FBLN1,FHL2,FLNA,FLNB,FN1,FURIN,FXR1,GPC1,GRN,GSN,HMGB1,HMGB2,HSP90AA1,…	173
Lymphoreticular neoplasm	8.46e-26	ACTB,ADAM17,ADAM9,ADAMTSL1,AHNAK,AIFM1,AIMP1,ALDH7A1,ALDH9A1,ANGPTL4,ANXA1,ANXA2,ANXA4,ANXA6,APEX1,APP,ATF6B,ATIC,ATP2B4,ATP5F1A,ATP6AP1,ATRN,AXL,B2M,BAG2,BCLAF1,BMP1,BTD,BUB3,BZW2,C1R,C1S,CAD,CALD1,CALR,CANT1,CASP3,CASP8,CCN1,CCT3,CCT7,CD44,CD99,CDCP1,CDV3,CHORDC1,CLSTN1,CLTB,CLU,CNP,COCH,COL18A1,COL1A2,COL3A1,COL4A2,COL5A2,COL6A1,COL6A2,COL6A3,COPS4,CP,CRKL,CSDE1,CSE1L,CSTF2,CTSH,CTSL,CUL1,DBN1…	313
Urogenital cancer	1.3e-25	ABCE1,ABCF1,ACLY,ACOT7,ACTB,ACTN1,ACTN4,ACTR2,ACTR3,ADAM10,ADAM15,ADAM17,ADAM9,ADAMTSL1,ADGRG6,ADH5,ADI1,AGRN,AHCY,AHNAK,AIFM1,AKR1A1,ALDH16A1,ALDH1A1,ALDH1A3,ALDH7A1,ALDH9A1,ALDOA,ALDOC,ANGPTL4,ANP32B,ANP32E,ANXA1,ANXA2,ANXA5,ANXA6,AP2A1,AP2B1,APEH,APEX1,API5,APP,ARCN1,AREG,ARF1,ARHGDIA,ASL,ATF6B,ATIC,ATP1A1,ATP2B4,ATP5F1A,ATP6AP1,ATP6AP2,ATRN,AXL,B2M,B4GAT1,BCAM,BCLAF1,BIN1,BLMH,BLVRB,BMP1,BSG,…	707
Malignant genitourinary solid tumor	2.6e-25	ABCE1,ABCF1,ACLY,ACOT7,ACTB,ACTN1,ACTN4,ACTR2,ACTR3,ADAM10,ADAM15,ADAM17,ADAM9,ADAMTSL1,ADGRG6,ADH5,ADI1,AGRN,AHCY,AHNAK,AIFM1,AKR1A1,ALDH16A1,ALDH1A1,ALDH1A3,ALDH7A1,ALDH9A1,ALDOA,ALDOC,ANGPTL4,ANP32B,ANP32E,ANXA1,ANXA2,ANXA5,ANXA6,AP2A1,AP2B1,APEH,APEX1,API5,APP,ARCN1,AREG,ARF1,ARHGDIA,ASL,ATF6B,ATIC,ATP1A1,ATP2B4,ATP5F1A,ATP6AP1,ATP6AP2,ATRN,AXL,B2M,B4GAT1,BCAM,BCLAF1,BIN1,BLVRB,BMP1,BSG,BTD,B…	706
Invasive tumor	3.99e-25	ACTB,ACTN4,ADAM10,ADAM15,ADAM17,ADAM9,ADI1,AGRN,ANGPTL4,ANXA1,ANXA2,ANXA5,ASAH1,ATIC,AXL,B2M,B4GAT1,BSG,C1QBP,C1R,CALD1,CALM1 (includes others),CALR,CALU,CAPG,CAPN2,CASP3,CASP8,CAT,CAVIN1,CBR1,CCDC80,CCN1,CD44,CD59,CD81,CD99,CDCP1,CLU,COCH,COL18A1,COL1A2,COL4A2,COL6A3,COPB1,CRYZ,CSE1L,CSF1,CSTB,CTSB,CTSH,CTSZ,CTTN,CXCL1,CXCL5,DCD,DKK1,DPYSL2,DSG2,EEF1A1,EGFR,EIF4A1,EPHA2,EPHA7,EZR,FABP5,FASN,FAT1…	185
Angiogenesis	8.74e-25	ADAM15,ADAM17,ADAM9,AIMP1,ANGPTL4,ANXA1,ANXA2,APP,AREG,ARHGDIA,ATP1B3,ATP2B4,ATP5F1A,ATP5F1B,AXL,BCLAF1,BSG,CALR,CAPN1,CASP3,CASP8,CAT,CBS/CBSL,CCN1,CD276,CD44,CD81,CLIC4,COL18A1,COL1A2,COL3A1,COL4A2,CRKL,CSF1,CTH,CTSB,CTSH,CXCL1,CXCL5,DDAH1,DKK1,DLG1,ECM1,EGFR,EIF4A3,ELAVL1,EPHA2,EPHB2,ERO1A,FAT1,FBLN1,FHL2,FLNA,FLNB,FN1,FURIN,GPC1,GRN,GSN,HMGB1,HMGB2,HSP90AA1,HSPA5,HSPB1,HSPD1,HSPG2,HTRA1,IGF2,…	160
Psoriasis	3.71e-24	ADAM10,ADAM17,ALDH1A3,ANP32A,ANXA1,ANXA2,APOC1,ARHGDIA,ARPC1B,C1QBP,CALML5,CALR,CAVIN1,CBX3,CCT5,CFL1,CLEC3B,COL1A2,COPB2,CSTA,CSTB,CTSB,CTSL,CTSV,CXCL1,CXCL5,DBN1,DCD,DSG1,EEF1A1,EIF2S1,EIF2S2,EIF4A3,EIF5A,EIF6,EPHA2,ETF1,FABP5,FASN,FEN1,FKBP1A,FN1,GAPDH,GARS1,GBA,GOT1,GOT2,GSN,HSPA5,HSPA8,HSPE1,HSPH1,ITGA3,KLK6,KLK7,KPNA2,KPNB1,KRT18,LAMA5,LDLR,LGALS1,LGALS3,LGALS3BP,NAMPT,NRP1,OSMR,OTUB1,P4HB,…	103
Vasculogenesis	6.29e-24	ADAM15,ADAM17,ADAM9,AIMP1,ANGPTL4,ANXA1,ANXA2,APP,ARHGDIA,ATP1B3,ATP5F1A,AXL,BCLAF1,BSG,CALR,CAPN1,CASP3,CAT,CBS/CBSL,CCN1,CD276,CD44,CD81,CLIC4,COL18A1,COL1A2,COL4A2,CRKL,CSF1,CTH,CTSB,CXCL1,DDAH1,DKK1,DLG1,ECM1,EIF4A3,ELAVL1,EPHA2,EPHB2,ERO1A,FAT1,FBLN1,FLNA,FN1,FURIN,GPC1,GRN,GSN,HMGB1,HMGB2,HSPA5,HSPD1,HSPG2,HTRA1,IGF2,IGFBP2,IGFBP4,ILF3,IQGAP1,ITGB1,JAM3,LDHA,LDLR,LGALS1,LGALS3,LIPA,LMNA,LOX…	138
Gastrointestinal tumor	2.51e-23	ABCE1,ABCF1,ABHD14B,ACAA2,ACLY,ACOT7,ACTB,ACTN1,ACTN4,ADAM10,ADAM15,ADAM17,ADAM9,ADAMTSL1,ADGRG6,AGRN,AHCY,AHNAK,AHSA1,AIFM1,AIMP1,AKR1A1,ALDH16A1,ALDH1A1,ALDH1A3,ALDH9A1,ALDOA,ANGPTL4,ANP32E,ANXA1,ANXA2,ANXA4,ANXA5,ANXA6,AP2A1,AP2B1,AP2M1,APEH,APEX1,API5,APLP2,APOC1,APP,ARCN1,AREG,ARHGDIA,ARPC1B,ARPC4-TTLL3,ARSA,ASAH1,ASL,ATF6B,ATIC,ATP1A1,ATP1B3,ATP2B4,ATP5F1A,ATP5F1B,ATP6AP1,ATP6AP2,ATRN,ATXN1…	786
Anogenital cancer	3.15e-23	ABCE1,ABCF1,ACLY,ACOT7,ACTB,ACTN1,ACTN4,ACTR2,ACTR3,ADAM10,ADAM15,ADAM17,ADAM9,ADAMTSL1,ADGRG6,ADI1,AGRN,AHCY,AHNAK,AIFM1,AKR1A1,ALDH16A1,ALDH1A1,ALDH1A3,ALDH7A1,ALDH9A1,ALDOA,ALDOC,ANGPTL4,ANP32B,ANP32E,ANXA1,ANXA2,ANXA5,ANXA6,AP2A1,AP2B1,APEH,APEX1,API5,APP,ARCN1,AREG,ARF1,ARHGDIA,ASL,ATF6B,ATIC,ATP1A1,ATP2B4,ATP5F1A,ATP6AP1,ATP6AP2,ATRN,AXL,B2M,BCAM,BCLAF1,BIN1,BLMH,BMP1,BSG,BTD,BUB3,BZW2,C1QB…	669
Tauopathy	3.81e-23	ACLY,ACTB,ADAM10,AGRN,AIFM1,ANP32A,APLP2,APOC1,APP,ARSA,ATP1A1,ATP5F1A,B4GAT1,BIN1,C1R,CANX,CAPG,CAPN1,CASP3,CASP8,CBS/CBSL,CFL1,CLEC3B,CLU,CNP,COCH,CTSB,CTSD,CTSZ,DCD,DHX9,DPYSL2,EEF1G,EEF2,EIF2S1,EPHA4,EPRS1,FAM3C,FDPS,FH,G3BP1,GAPDH,GCNT2,GRN,GSTO1,HMGA1,HNRNPA1,HNRNPA2B1,HNRNPU,HSPA1A/HSPA1B,HSPA5,HSPA9,HSPD1,HSPG2,HTRA1,IGF2,IGFBP2,IGFBP6,IGSF8,KHDRBS1,LDLR,LGALS1,LGALS3,LGALS3BP,LGMN,LIPA,L…	110
Breast or gynecological cancer	4.37e-23	ABCE1,ABCF1,ACTB,ACTN1,ACTN4,ACTR2,ACTR3,ADAM10,ADAM15,ADAM17,ADAM9,ADAMTSL1,ADGRG6,ADI1,AGRN,AHCY,AHNAK,AIFM1,AKR1A1,ALDH16A1,ALDH1A1,ALDH1A3,ALDH7A1,ALDOA,ALDOC,ANGPTL4,ANP32B,ANP32E,ANXA1,ANXA2,ANXA5,AP2A1,AP2B1,APEH,APP,ARCN1,AREG,ARF1,ARHGDIA,ASL,ATF6B,ATIC,ATP1A1,ATP5F1A,ATP6AP1,ATP6AP2,ATRN,AXL,B2M,BCAM,BCLAF1,BIN1,BMP1,BSG,BUB3,BZW2,C1QBP,C1RL,C1S,CAB39,CAD,CADM4,CALB2,CALD1,CALM1 (includ…	594
Lymphohematopoietic neoplasia	4.44e-23	ACLY,ACTB,ADAM10,ADAM15,ADAM17,ADAM9,ADAMTSL1,AHNAK,AIFM1,AIMP1,ALDH1A1,ALDH7A1,ALDH9A1,ANGPTL4,ANXA1,ANXA2,ANXA4,ANXA5,ANXA6,APEH,APEX1,APP,ATF6B,ATIC,ATP2B4,ATP5F1A,ATP6AP1,ATRN,AXL,B2M,BAG2,BCLAF1,BID,BMP1,BTD,BUB3,BZW2,C1R,C1S,CAD,CALD1,CALR,CANT1,CASP3,CASP8,CAT,CCN1,CCT3,CCT7,CD44,CD99,CDCP1,CDV3,CFL1,CHORDC1,CLSTN1,CLTB,CLU,CNP,COCH,COL18A1,COL1A2,COL3A1,COL4A2,COL5A2,COL6A1,COL6A2,COL6A3,…	369
Myeloid or lymphoid neoplasm	6.34e-23	ACLY,ACTB,ADAM10,ADAM17,ADAM9,ADAMTSL1,AHNAK,AIFM1,AIMP1,ALDH1A1,ALDH7A1,ALDH9A1,ANGPTL4,ANXA1,ANXA2,ANXA4,ANXA5,ANXA6,APEH,APEX1,APP,ATF6B,ATIC,ATP2B4,ATP5F1A,ATP6AP1,ATRN,AXL,B2M,BAG2,BCLAF1,BID,BMP1,BTD,BUB3,BZW2,C1R,C1S,CAD,CALD1,CALR,CANT1,CASP3,CASP8,CAT,CCN1,CCT3,CCT7,CD44,CD99,CDCP1,CDV3,CFL1,CHORDC1,CLSTN1,CLTB,CLU,CNP,COCH,COL18A1,COL1A2,COL3A1,COL4A2,COL5A2,COL6A1,COL6A2,COL6A3,COPB2,C…	365
Waldenström macroglobulinemia	8.19e-23	ADAM9,ANXA2,ANXA4,ANXA6,ATRN,BCLAF1,BTD,CALD1,CASP8,CDV3,CTSL,DIAPH1,EGFR,ELOC,ENO2,FASN,FEN1,FKBP1A,FN1,FUBP1,FUS,G3BP1,GSN,HAT1,IGF2R,IMPDH2,IQGAP1,ITGA3,KPNA2,LGMN,MAN2B2,NME1,NONO,NUCB2,NUTF2,P4HA1,PARP1,PCNA,PLTP,PPIA,PPP2CA,PSMB1,PSMB2,PSMB5,PSMD1,PSMD2,PSME3,PTPRF,PTPRZ1,RALA,RANBP3,RDX,RRM2,SSB,STIP1,TFRC,TIMP2,TUBA1C,TUBB,TUBB2A,TUBB4B,VAPB,XRCC6,YWHAE	64
Hematopoietic neoplasm	8.32e-23	ACLY,ACTB,ADAM10,ADAM17,ADAM9,ADAMTSL1,AHNAK,AIFM1,AIMP1,ALDH1A1,ALDH7A1,ALDH9A1,ANGPTL4,ANXA1,ANXA2,ANXA4,ANXA5,ANXA6,APEH,APEX1,APP,ATF6B,ATIC,ATP2B4,ATP5F1A,ATP6AP1,ATRN,AXL,B2M,BAG2,BCLAF1,BID,BMP1,BTD,BUB3,BZW2,C1R,C1S,CAD,CALD1,CALR,CANT1,CASP3,CASP8,CAT,CCN1,CCT3,CCT7,CD44,CD99,CDCP1,CDV3,CFL1,CHORDC1,CLSTN1,CLTB,CLU,CNP,COCH,COL18A1,COL1A2,COL3A1,COL4A2,COL5A2,COL6A1,COL6A2,COL6A3,COPB2,C…	367
Formation of solid tumor	8.77e-23	ABCE1,ABCF1,ABHD14B,ACLY,ACOT7,ACTB,ACTN1,ACTN4,ACTR2,ACTR3,ADAM10,ADAM15,ADAM17,ADAM9,ADAMTSL1,ADGRG6,ADH5,ADI1,AGRN,AHCY,AHNAK,AIFM1,AIMP1,AIMP2,AKR1A1,ALDH16A1,ALDH1A1,ALDH1A3,ALDH7A1,ALDH9A1,ALDOA,ALDOC,ANGPTL4,ANP32A,ANP32B,ANP32E,ANXA1,ANXA2,ANXA4,ANXA5,AP2A1,AP2B1,AP2M1,APEH,APEX1,API5,APLP2,APP,ARCN1,AREG,ARF1,ARHGDIA,ARPC2,ARPC4-TTLL3,ARSA,ASAH1,ATIC,ATP1A1,ATP1B3,ATP2B4,ATP5F1B,ATP6AP1,…	811
Gastrointestinal tract cancer	1.04e-22	ABCE1,ABCF1,ABHD14B,ACAA2,ACLY,ACOT7,ACTB,ACTN1,ACTN4,ADAM10,ADAM15,ADAM17,ADAM9,ADAMTSL1,ADGRG6,AGRN,AHCY,AHNAK,AHSA1,AIFM1,AIMP1,AKR1A1,ALDH16A1,ALDH1A1,ALDH1A3,ALDH9A1,ALDOA,ANGPTL4,ANP32E,ANXA1,ANXA2,ANXA4,ANXA5,ANXA6,AP2A1,AP2B1,AP2M1,APEH,APEX1,API5,APLP2,APOC1,APP,ARCN1,AREG,ARHGDIA,ARPC1B,ARPC4-TTLL3,ARSA,ASAH1,ASL,ATF6B,ATIC,ATP1A1,ATP1B3,ATP2B4,ATP5F1A,ATP5F1B,ATP6AP1,ATP6AP2,ATRN,ATXN1…	782
Neoplasia of blood cells	1.51e-22	ACLY,ACTB,ADAM10,ADAM17,ADAM9,ADAMTSL1,AHNAK,AIFM1,AIMP1,ALDH1A1,ALDH7A1,ALDH9A1,ANGPTL4,ANXA1,ANXA2,ANXA4,ANXA5,ANXA6,APEX1,APP,ATF6B,ATIC,ATP2B4,ATP5F1A,ATP6AP1,ATRN,AXL,B2M,BAG2,BCLAF1,BID,BMP1,BTD,BUB3,BZW2,C1R,C1S,CAD,CALD1,CALR,CANT1,CASP3,CASP8,CAT,CCN1,CCT3,CCT7,CD44,CD99,CDCP1,CDV3,CFL1,CHORDC1,CLSTN1,CLTB,CLU,CNP,COCH,COL18A1,COL1A2,COL3A1,COL4A2,COL5A2,COL6A1,COL6A2,COL6A3,COPB2,COPS4,…	359
Lymphoma	2e-22	ADAM9,ADAMTSL1,AHNAK,AIMP1,ALDH9A1,ANXA1,ANXA2,ANXA4,ANXA6,APP,ATIC,ATRN,B2M,BAG2,BCLAF1,BTD,BUB3,BZW2,C1R,CAD,CALD1,CASP3,CASP8,CCN1,CCT3,CCT7,CD44,CDV3,CLU,CNP,COL18A1,COL1A2,COL3A1,COL4A2,COL6A1,COL6A2,COL6A3,COPS4,CRKL,CSDE1,CSE1L,CSTF2,CTSH,CTSL,CUL1,DCD,DDB1,DIAPH1,DLG1,DNASE2,DSP,EEF1A1,EGFR,EIF4A1,ELAVL1,ELOC,ENO2,EPHA2,EWSR1,FABP5,FASN,FAT1,FDPS,FEN1,FKBP1A,FKBP3,FN1,FUBP1,FUS,G3BP1,GART…	198
Intestinal tumor	2.06e-22	ABCE1,ABCF1,ABHD14B,ACAA2,ACLY,ACOT7,ACTB,ACTN1,ACTN4,ADAM10,ADAM15,ADAM17,ADAM9,ADAMTSL1,ADGRG6,AGRN,AHCY,AHNAK,AHSA1,AIFM1,AIMP1,AKR1A1,ALDH16A1,ALDH1A1,ALDH1A3,ALDH9A1,ALDOA,ANGPTL4,ANP32E,ANXA1,ANXA2,ANXA4,ANXA5,ANXA6,AP2A1,AP2B1,AP2M1,APEH,APEX1,API5,APLP2,APOC1,APP,ARCN1,AREG,ARHGDIA,ARPC1B,ARPC4-TTLL3,ARSA,ASAH1,ASL,ATF6B,ATIC,ATP1A1,ATP1B3,ATP2B4,ATP5F1A,ATP6AP1,ATP6AP2,ATRN,ATXN10,AXL,B2…	746
Large intestine neoplasm	2.49e-22	ABCE1,ABCF1,ABHD14B,ACAA2,ACLY,ACOT7,ACTB,ACTN1,ACTN4,ADAM10,ADAM15,ADAM17,ADAM9,ADAMTSL1,ADGRG6,AGRN,AHCY,AHNAK,AHSA1,AIFM1,AIMP1,AKR1A1,ALDH16A1,ALDH1A1,ALDH1A3,ALDH9A1,ALDOA,ANGPTL4,ANP32E,ANXA1,ANXA2,ANXA4,ANXA5,ANXA6,AP2A1,AP2B1,AP2M1,APEH,APEX1,API5,APLP2,APOC1,APP,ARCN1,AREG,ARHGDIA,ARPC1B,ARPC4-TTLL3,ARSA,ASAH1,ASL,ATF6B,ATIC,ATP1A1,ATP1B3,ATP2B4,ATP5F1A,ATP6AP1,ATP6AP2,ATRN,ATXN10,AXL,B2…	745
Morphology of nervous system	2.53e-22	ADAM10,ADAM9,ADGRG6,AGRN,AIFM1,ANXA1,ANXA5,APEX1,APP,ARSA,ATRN,B2M,BID,CANX,CAPRIN1,CAPZB,CASP3,CASP8,CAST,CAT,CBS/CBSL,CD81,CFL1,CLIC4,CLN5,CLSTN1,CLSTN3,CLTC,CNP,COL18A1,CP,CRKL,CSF1,CSTB,CTSB,CTSD,CTSV,DAG1,DBN1,DFFA,DIAPH1,DKK1,DNER,DPYSL2,EGFR,EPHA4,EPHA7,EPHB2,FLNA,FUBP1,FUS,GALNS,GAS1,GDI1,GLB1,GMFB,GRN,HEXA,HEXB,HNRNPA2B1,HSPA4,HSPA5,HSPD1,HSPG2,ICAM5,IGF2,IGF2R,IGFBP6,IQGAP1,ITGA3,ITGB1,…	146
Degenerative dementia	3.22e-22	ACLY,ACTB,ADAM10,AGRN,AIFM1,ANP32A,APLP2,APOC1,APP,ARSA,ATP1A1,ATP5F1A,B4GAT1,BIN1,C1R,CANX,CAPN1,CASP3,CASP8,CBS/CBSL,CFL1,CLEC3B,CLU,CNP,COCH,CTSB,CTSD,DCD,DHX9,DPYSL2,EEF1G,EEF2,EIF2S1,EPHA4,EPRS1,FAM3C,FDPS,FH,G3BP1,GAPDH,GBA,GCNT2,GRN,GSTO1,HMGA1,HNRNPA1,HNRNPA2B1,HNRNPU,HSPA1A/HSPA1B,HSPA5,HSPA9,HSPD1,HSPG2,HTRA1,IGF2,IGFBP2,IGFBP6,IGSF8,KHDRBS1,LDLR,LGALS1,LGALS3,LGMN,LIPA,LRP8,MELTF,MFGE8…	105
Aminoacylation of tRNA	5.81e-22	AARS1,AIMP1,AIMP2,CARS1,DARS1,EPRS1,FARSA,FARSB,GARS1,HARS1,IARS1,KARS1,LARS1,MARS1,NARS1,PPA1,RARS1,SARS1,TARS1,VARS1,WARS1,YARS1	22
Lymphohematopoietic cancer	6.12e-22	ACLY,ACTB,ADAM10,ADAM15,ADAM9,ADAMTSL1,AHNAK,AIFM1,AIMP1,ALDH1A1,ALDH7A1,ALDH9A1,ANGPTL4,ANXA1,ANXA2,ANXA4,ANXA5,ANXA6,APEH,APEX1,APP,ATF6B,ATIC,ATP2B4,ATP5F1A,ATP6AP1,ATRN,AXL,B2M,BAG2,BCLAF1,BID,BTD,BUB3,BZW2,C1R,C1S,CAD,CALD1,CALR,CANT1,CASP3,CASP8,CAT,CCN1,CCT3,CCT7,CD44,CD99,CDCP1,CDV3,CFL1,CLTB,CLU,CNP,COCH,COL18A1,COL1A2,COL3A1,COL4A2,COL5A2,COL6A1,COL6A2,COL6A3,COPB2,COPS4,CP,CRK,CRKL,CSD…	362
Replication of virus	6.36e-22	ABCE1,ADAM10,ANXA5,ANXA6,AP2M1,ARCN1,ARF1,ATP1B3,ATP5F1B,ATP6AP1,ATP6AP2,B2M,BAG3,CAD,CANT1,CASP3,CAT,CD81,CLIC4,CLSTN3,COPA,COPB1,COPB2,COPG1,CSE1L,DAG1,DDB1,DDX1,DDX6,DEK,DHX9,DKK1,DLG1,DNAJA1,EEF1A1,EIF2S1,EIF3A,EIF3C,EIF3E,EIF3G,EIF3L,EIF4A3,EPHB2,FASN,FDPS,FUBP1,G3BP1,HMGB1,HNRNPA1,HNRNPL,HNRNPM,HSP90AA1,HSP90AB1,HSP90B1,HSPD1,ILF3,ITGA3,KPNB1,MAN2B1,MAPK1,MDH1,MVP,NCL,NPM1,PARP1,PDCD6IP,PLA…	102
Alzheimer disease or frontotemporal dementia	6.91e-22	ACLY,ACTB,ADAM10,AGRN,AIFM1,ANP32A,APLP2,APOC1,APP,ARSA,ATP1A1,ATP5F1A,B4GAT1,BIN1,C1R,CANX,CAPN1,CASP3,CASP8,CBS/CBSL,CFL1,CLEC3B,CLU,CNP,COCH,CTSB,CTSD,DCD,DHX9,DPYSL2,EEF1G,EEF2,EIF2S1,EPHA4,EPRS1,FAM3C,FDPS,FH,G3BP1,GAPDH,GCNT2,GRN,GSTO1,HMGA1,HNRNPA1,HNRNPA2B1,HNRNPU,HSPA1A/HSPA1B,HSPA5,HSPA9,HSPD1,HSPG2,HTRA1,IGF2,IGFBP2,IGFBP6,IGSF8,KHDRBS1,LDLR,LGALS1,LGALS3,LGMN,LIPA,LRP8,MELTF,MFGE8,NQO…	104
Endocytosis	1.37e-21	ABCF1,ACTB,ACTN4,ACTR2,ACTR3,AHSA1,ANXA1,ANXA5,ANXA6,AP2A1,AP2B1,AP2M1,APLP2,APOC1,APP,ARF1,ARPC2,ATP5F1B,ATP6AP1,AXL,B2M,BIN1,CALR,CANX,CAP1,CAPG,CD44,CLIC4,CLTC,CLU,CORO1C,CSF1,CTTN,CYRIB,DBN1,DLG1,DPYSL2,EEA1,EGFR,EPB41L2,EZR,FLNA,GNAI2,GNE,GRB2,GRN,HMGB1,HNRNPK,HSP90AA1,HSP90B1,HSPA5,HSPA8,HSPA9,HSPG2,HSPH1,HYOU1,IDH1,IGF2R,IQGAP1,ITGB1,LDLR,LGALS3,LMAN2,LRP8,MAPK1,MFGE8,MRC2,MYH9,NANS,NCL,NM…	107
Infection of kidney cell lines	1.37e-21	ATP5F1A,ATP5F1B,AXL,BMP1,BSG,CAD,CANT1,CGREF1,CHORDC1,CTSB,CTSL,CTTN,DBN1,ELOC,FXR1,GANAB,HMGB1,HNRNPH1,HSPA5,IDH1,KARS1,KHDRBS1,KPNB1,KRT18,LMAN2,MANBA,MAP4,MAT2A,PFKL,PGM1,PSMA1,PSMA3,PSMA5,PSMA7,PSMB6,PSMC3,PSMC4,PSMC5,PSMD12,PSMD6,PTGES3,PTPRJ,RNH1,RPL10A,RPL12,RPL18,RPL3,RPL5,RPS6,SAFB,SDF4,SF3A1,SF3B1,SF3B2,SNRPA,SNRPD3,SUB1,TAGLN2,TFRC,UBE2L3,YBX1,ZYX	62
Formation of cellular protrusions	1.38e-21	ACTB,ACTN4,ACTR2,ACTR3,ADAM10,ADGRG6,AGRN,AHNAK,ANGPTL4,APLP2,APP,AREG,ARHGDIA,ARPC2,ATRN,ATXN10,B4GAT1,BSG,C1QBP,CALD1,CALU,CAP1,CAPG,CAPN2,CAPRIN1,CAPZB,CASP3,CAST,CCN1,CD44,CD81,CFL1,CLSTN1,CLU,CNP,CRK,CRKL,CSF1,CSRP1,CSTB,CTTN,DAG1,DBN1,DCTN1,DDAH1,DIAPH1,DLG1,DNER,DPYSL2,EEF1A1,EGFR,EPHA2,EPHA4,EPHA7,EPHB2,EZR,FASN,FLNA,FN1,GALNS,GDI1,GRN,GSN,HMGB1,HMGB2,HNRNPK,HPRT1,HSP90AA1,HSP90AB1,HSPB1,…	146
Hematologic cancer	2.01e-21	ACLY,ACTB,ADAM10,ADAM9,ADAMTSL1,AHNAK,AIFM1,AIMP1,ALDH1A1,ALDH7A1,ALDH9A1,ANGPTL4,ANXA1,ANXA2,ANXA4,ANXA5,ANXA6,APEH,APEX1,APP,ATF6B,ATIC,ATP2B4,ATP5F1A,ATP6AP1,ATRN,AXL,B2M,BAG2,BCLAF1,BID,BTD,BUB3,BZW2,C1R,C1S,CAD,CALD1,CALR,CANT1,CASP3,CASP8,CAT,CCN1,CCT3,CCT7,CD44,CD99,CDCP1,CDV3,CFL1,CLTB,CLU,CNP,COCH,COL18A1,COL1A2,COL3A1,COL4A2,COL5A2,COL6A1,COL6A2,COL6A3,COPB2,COPS4,CP,CRK,CRKL,CSDE1,CSE1…	359
Translation of RNA	2.02e-21	ABCF1,APP,CALR,CAPRIN1,DARS1,EGFR,EIF1,EIF2S1,EIF2S3,EIF3B,EIF3C,EIF3D,EIF3E,EIF3F,EIF3G,EIF3I,EIF3L,EIF3M,EIF4A2,EIF4A3,EIF4G1,EIF4H,EIF5B,ELAVL1,EPRS1,ETF1,FARSB,FXR1,GAPDH,GEMIN5,GSPT1,HSPB1,ILF3,RACK1,RPL10A,RPL27A,RPL30,RPS28,RPS3,RPS4X,RPS5,RRBP1,S100A9,SARS1,SHMT1,SYNCRIP,TCOF1,TPR,WARS1	49
Alzheimer disease	2.22e-21	ACLY,ACTB,ADAM10,AGRN,AIFM1,ANP32A,APLP2,APOC1,APP,ATP1A1,ATP5F1A,B4GAT1,BIN1,C1R,CANX,CAPN1,CASP3,CASP8,CBS/CBSL,CFL1,CLEC3B,CLU,CNP,COCH,CTSB,CTSD,DCD,DHX9,DPYSL2,EEF1G,EEF2,EIF2S1,EPHA4,EPRS1,FAM3C,FDPS,FH,G3BP1,GAPDH,GCNT2,GRN,GSTO1,HMGA1,HNRNPA1,HNRNPA2B1,HNRNPU,HSPA1A/HSPA1B,HSPA5,HSPA9,HSPD1,HSPG2,HTRA1,IGF2,IGFBP2,IGFBP6,IGSF8,KHDRBS1,LDLR,LGALS1,LGALS3,LGMN,LIPA,LRP8,MELTF,MFGE8,NQO1,PCN…	102
Splicing of mRNA	2.25e-21	C1QBP,CSTF2,DDX17,DDX39B,DHX9,EFTUD2,EIF4A3,ELAVL1,FUS,GEMIN5,HNRNPA1,HNRNPA2B1,HNRNPA3,HNRNPC,HNRNPD,HNRNPF,HNRNPH1,HNRNPK,HNRNPL,HNRNPM,HNRNPR,HNRNPU,HNRNPUL1,HSPA8,KHDRBS1,LSM8,MAGOH,NPM1,PABPN1,PCBP1,POLR2D,POLR2H,PRPF19,PRPF4,PUF60,RBM8A,RBMX,SART3,SF3A1,SF3A3,SF3B1,SF3B2,SF3B3,SF3B4,SFPQ,SNRNP200,SNRPA,SNRPD1,SNRPD3,SNRPE,SNRPF,SNU13,SRSF1,THRAP3,YBX1	55
Immediate hypersensitivity	2.97e-21	ACTB,ADAM17,AHCY,AHNAK,ALDOA,ANXA1,ANXA5,ARCN1,CAPG,CAPZB,CAT,CBR1,CD276,CD44,CD81,CFL1,CORO1B,CTSL,CTSV,DBN1,DCD,DPYSL2,ECM1,EEF1A1,EIF1,EIF3E,ENO1,FABP5,FKBP1A,FKBP4,FLNA,GAPDH,GSN,GSTO1,HNRNPR,HSPA5,KIF5B,KLK6,KLK7,LAMA5,LGALS1,LGMN,LTA4H,MSN,MYH9,NAPA,OSMR,P4HB,PDIA3,PHGDH,PITPNB,PPIA,PRDX1,PRDX6,PSAP,PTGDS,RUVBL1,S100A11,S100A7,S100A8,S100A9,SBDS,TIMP1,TKT,TNFRSF1A,TPI1,TPM3,TUBB,VCL,VCP,XRC…	72
Malignant neoplasm of large intestine	3.85e-21	ABCE1,ABCF1,ABHD14B,ACAA2,ACLY,ACOT7,ACTB,ACTN1,ACTN4,ADAM10,ADAM15,ADAM17,ADAM9,ADAMTSL1,ADGRG6,AGRN,AHCY,AHNAK,AHSA1,AIFM1,AIMP1,AKR1A1,ALDH16A1,ALDH1A1,ALDH1A3,ALDH9A1,ALDOA,ANGPTL4,ANP32E,ANXA1,ANXA2,ANXA4,ANXA5,ANXA6,AP2A1,AP2B1,AP2M1,APEH,APEX1,API5,APLP2,APOC1,APP,ARCN1,AREG,ARHGDIA,ARPC1B,ARPC4-TTLL3,ARSA,ASAH1,ASL,ATF6B,ATIC,ATP1A1,ATP1B3,ATP2B4,ATP5F1A,ATP6AP1,ATP6AP2,ATRN,ATXN10,AXL,B2…	739
Cell movement of endothelial cells	4.47e-21	ADAM10,ADAM15,ADAM17,AIMP1,ANGPTL4,ANXA1,ANXA2,ATP2B4,ATP5F1A,ATP5F1B,AXL,CALR,CBS/CBSL,CCN1,CD44,CD81,COL18A1,COL4A2,CORO1B,CRK,CXCL1,DKK1,EGFR,EIF4A3,FLNA,FLNB,FN1,GIPC1,GPC1,GPI,GRN,HMGB1,HSP90AB1,HSPA5,HSPB1,HSPG2,IGF2,IGF2R,IQGAP1,ITGA3,ITGB1,LGALS1,LGALS3,LGMN,LIPA,LOXL2,MAPK1,NCL,NEU1,NRP1,PKM,PLAU,PLAUR,PROS1,PTPN11,PTPRJ,PTPRZ1,RAB7A,S100A4,SCG2,SDC4,SEMA3A,SEPTIN7,SERPINE1,SERPINF1,STC1…	79
Replication of RNA virus	5.27e-21	ABCE1,ADAM10,ANXA5,ANXA6,AP2M1,ARCN1,ARF1,ATP1B3,ATP6AP1,ATP6AP2,B2M,BAG3,CAD,CANT1,CASP3,CD81,CLIC4,CLSTN3,COPA,COPB1,COPB2,COPG1,CSE1L,DAG1,DDB1,DDX1,DDX6,DHX9,DKK1,DLG1,DNAJA1,EEF1A1,EIF2S1,EIF3A,EIF3C,EIF3E,EIF3G,EIF3L,EIF4A3,EPHB2,FASN,FDPS,G3BP1,HMGB1,HNRNPA1,HNRNPL,HNRNPM,HSP90AA1,HSP90AB1,HSPD1,ILF3,ITGA3,KPNB1,MAN2B1,MAPK1,MDH1,MVP,NCL,NPM1,PDCD6IP,PLAU,PLIN3,POLR2H,PPIA,PRDX1,PRNP,PSMA1…	94
Cell movement of blood cells	5.53e-21	ACTB,ACTN4,ADAM10,ADAM15,ADAM17,ADGRG6,AIMP1,ANXA1,ANXA2,APP,ATP1B3,ATRN,AXL,BID,BSG,C1QBP,CALR,CAPG,CASP8,CAST,CAT,CCN1,CD276,CD44,CD81,CD99,CDCP1,CLTC,CLU,CNP,COCH,COL1A2,CRK,CRKL,CSF1,CTSB,CTSC,CTSV,CTSZ,CTTN,CXCL1,CXCL5,DCTN2,DEK,DIAPH1,DKK1,DPYSL2,ECM1,EGFR,ELAVL1,EPHA2,EZR,FABP5,FASN,FHL2,FLNA,FN1,GALNT1,GBA,GLG1,GNAI2,GNAI3,GPC1,GRB2,GRN,GSN,HARS1,HEBP1,HLA-A,HMGB1,HNRNPL,HSPA1A/HSPA1B,HSP…	149
Leukocyte migration	6.15e-21	ACTB,ACTN4,ADAM10,ADAM15,ADAM17,ADGRG6,AIMP1,ANXA1,ANXA2,APP,ATP1B3,ATRN,AXL,BID,BSG,C1QBP,CALR,CAPG,CASP8,CAST,CAT,CCN1,CD276,CD44,CD81,CD99,CDCP1,CLTC,CLU,CNP,COCH,COL1A2,CRK,CRKL,CSF1,CTSB,CTSC,CTSV,CTSZ,CTTN,CXCL1,CXCL5,DCTN2,DEK,DIAPH1,DKK1,DPYSL2,ECM1,EGFR,ELAVL1,EPHA2,EZR,FABP5,FASN,FHL2,FLNA,FN1,GALNT1,GBA,GLG1,GNAI2,GNAI3,GPC1,GRB2,GRN,GSN,HARS1,HEBP1,HLA-A,HMGB1,HNRNPL,HSPA1A/HSPA1B,HSP…	148
Processing of RNA	6.55e-21	AARS1,AHNAK,APP,C1QBP,CSTF2,DDX17,DDX39B,DHX9,EFTUD2,EIF4A3,ELAVL1,FUS,GEMIN5,HNRNPA1,HNRNPA2B1,HNRNPA3,HNRNPC,HNRNPD,HNRNPF,HNRNPH1,HNRNPK,HNRNPL,HNRNPM,HNRNPR,HNRNPU,HNRNPUL1,HSPA8,KHDRBS1,KHSRP,LSM8,MAGOH,NONO,NOP56,NPM1,PABPC1,PABPN1,PCBP1,POLR2D,POLR2H,PRPF19,PRPF4,PUF60,RBM8A,RBMX,RPL14,RPL5,RPL7,RPS16,RPS19,RPS2,RPS28,RPS6,RPS7,SAFB,SARS1,SART3,SBDS,SF3A1,SF3A3,SF3B1,SF3B2,SF3B3,SF3B4,SFPQ…	77
Splicing of RNA	8.4e-21	AHNAK,C1QBP,CSTF2,DDX17,DDX39B,DHX9,EFTUD2,EIF4A3,ELAVL1,FUS,GEMIN5,HNRNPA1,HNRNPA2B1,HNRNPA3,HNRNPC,HNRNPD,HNRNPF,HNRNPH1,HNRNPK,HNRNPL,HNRNPM,HNRNPR,HNRNPU,HNRNPUL1,HSPA8,KHDRBS1,KHSRP,LSM8,MAGOH,NONO,NPM1,PABPN1,PCBP1,POLR2D,POLR2H,PRPF19,PRPF4,PUF60,RBM8A,RBMX,SART3,SF3A1,SF3A3,SF3B1,SF3B2,SF3B3,SF3B4,SFPQ,SNRNP200,SNRPA,SNRPD1,SNRPD3,SNRPE,SNRPF,SNU13,SRSF1,SYNCRIP,THRAP3,YBX1	59
Cell movement of leukocytes	1.28e-20	ACTB,ACTN4,ADAM10,ADAM15,ADAM17,ANXA1,ANXA2,APP,ATRN,AXL,BID,BSG,C1QBP,CALR,CAPG,CASP8,CAST,CAT,CCN1,CD276,CD44,CD81,CD99,CDCP1,CLTC,CNP,CRK,CRKL,CSF1,CTSB,CTSC,CTSV,CTSZ,CTTN,CXCL1,CXCL5,DCTN2,DEK,DIAPH1,DKK1,DPYSL2,ECM1,EGFR,ELAVL1,EPHA2,EZR,FABP5,FASN,FHL2,FLNA,FN1,GALNT1,GBA,GNAI2,GNAI3,GRN,GSN,HARS1,HEBP1,HLA-A,HMGB1,HNRNPL,HSPA5,HSPB1,HSPD1,ITGA3,ITGB1,JAM3,KARS1,LAMA5,LDLR,LGALS1,LGALS3,LG…	131
Breast or colorectal cancer	1.32e-20	ABCE1,ABHD14B,ACLY,ACOT7,ACTN1,ADAM10,ADAM15,ADAM17,ADAM9,ADGRG6,AGRN,AHCY,AHNAK,AIFM1,AIMP1,ALDH16A1,ALDH1A1,ALDH1A3,ALDOA,ALDOC,ANGPTL4,ANP32B,ANP32E,ANXA1,ANXA2,ANXA4,ANXA5,AP2A1,AP2B1,AP2M1,APEH,APEX1,API5,APLP2,APOC1,APP,AREG,ARHGDIA,ASAH1,ASL,ATF6B,ATIC,ATP1A1,ATP5F1A,ATP6AP2,ATRN,ATXN10,AXL,B2M,BCAM,BCLAF1,BMP1,BSG,BUB3,C1QBP,C1R,C1RL,CAB39,CACYBP,CAD,CADM4,CALD1,CALM1 (includes others),CA…	584
Hepatitis B virus-related hepatocellular carcinoma	1.42e-20	ANXA5,CAT,CLIC1,ECHS1,EEF2,ENO1,HNRNPK,HSP90B1,HSPA4,HSPA5,HSPA8,HSPA9,HSPD1,LAMB1,NME1,NPM1,PEBP1,RACK1,RPSA,RRBP1,SOD1,TUBB,VCP,VIM	24
Allergy	2.11e-20	ACTB,ADAM17,AHCY,AHNAK,ALDOA,ANXA1,ANXA5,ARCN1,C1R,C1S,CAPG,CAPN1,CAPZB,CAT,CBR1,CD276,CD44,CD81,CFL1,CORO1B,CTSL,CTSV,CXCL1,DBN1,DCD,DPYSL2,ECM1,EEF1A1,EIF1,EIF3E,ENO1,FABP5,FKBP1A,FKBP4,FLNA,GAPDH,GSN,GSTO1,HNRNPR,HSPA5,IGF2,KIF5B,KLK6,KLK7,LAMA5,LGALS1,LGMN,LTA4H,MSN,MYH9,NAPA,OSMR,P4HB,PDIA3,PHGDH,PITPNB,PPIA,PRDX1,PRDX6,PRMT1,PSAP,PTGDS,RUVBL1,S100A11,S100A7,S100A8,S100A9,SBDS,TFRC,TGFB1,TGM…	81
Translation of mRNA	2.54e-20	ABCF1,APP,CALR,CAPRIN1,DARS1,EGFR,EIF1,EIF2S1,EIF2S3,EIF3B,EIF3C,EIF3D,EIF3E,EIF3F,EIF3G,EIF3I,EIF3L,EIF3M,EIF4A2,EIF4A3,EIF4G1,EIF4H,EIF5B,ELAVL1,EPRS1,FARSB,FXR1,GAPDH,GEMIN5,HSPB1,ILF3,RACK1,RPL10A,RPL27A,RPL30,RPS28,RPS3,RPS4X,RPS5,RRBP1,S100A9,SARS1,SHMT1,SYNCRIP,TCOF1,TPR,WARS1	47
Morphology of neurons	2.71e-20	ADAM10,ADGRG6,AGRN,ANXA5,APEX1,APP,ARSA,B2M,CAPRIN1,CAPZB,CASP3,CASP8,CAST,CAT,CD81,CFL1,CLN5,CLSTN1,CLTC,CNP,CP,CSF1,CSTB,CTSB,CTSD,CTSV,DAG1,DBN1,DIAPH1,DPYSL2,EPHA7,EPHB2,FLNA,FUS,GALNS,GAS1,GDI1,GLB1,GRN,HEXA,HEXB,HNRNPA2B1,HSPA4,HSPD1,HSPG2,ICAM5,IGF2,IQGAP1,ITGA3,ITGB1,JAM3,KIF23,LAMB2,LAMC1,LDLR,LGALS1,LGMN,LMNA,LMNB1,LRP8,MAN2B1,MANBA,MAPK1,MFGE8,MSN,MYH10,NAGLU,NAMPT,NQO1,PAFAH1B1,PARK7,…	104
Infection of epithelial cell lines	3.31e-20	ATP5F1A,ATP5F1B,AXL,BMP1,BSG,CAD,CANT1,CGREF1,CHORDC1,CTTN,DBN1,ELOC,FXR1,GANAB,HMGB1,HNRNPH1,HSPA5,IDH1,KARS1,KHDRBS1,KPNB1,LMAN2,MANBA,MAP4,MAT2A,PFKL,PGM1,PSMA1,PSMA3,PSMA5,PSMA7,PSMB6,PSMC3,PSMC4,PSMC5,PSMD12,PSMD6,PTGES3,PTPRJ,RNH1,RPL10A,RPL12,RPL18,RPL3,RPL5,RPS6,SAFB,SDF4,SF3A1,SF3B1,SF3B2,SNRPA,SNRPD3,SUB1,TAGLN2,TFRC,UBE2L3,YBX1,ZYX	59
Cell movement of phagocytes	3.76e-20	ADAM10,ADAM15,ADAM17,ANXA1,ANXA2,APP,ATRN,AXL,BID,BSG,C1QBP,CALR,CAPG,CASP8,CAST,CAT,CCN1,CD44,CD81,CD99,CNP,CRKL,CSF1,CTSB,CTSC,CTSV,CTSZ,CTTN,CXCL1,CXCL5,DCTN2,DEK,DIAPH1,EGFR,FHL2,FLNA,FN1,GBA,GNAI2,GNAI3,GRN,GSN,HARS1,HEBP1,HMGB1,HSPA5,HSPB1,ITGB1,JAM3,KARS1,LDLR,LGALS1,LGALS3,LGMN,LMNB1,MAPK1,MYH9,NARS1,NPM1,NQO1,NT5E,PAFAH1B1,PARP1,PCOLCE2,PLAU,PLAUR,PLEC,PLTP,PPIA,PPIB,PRCP,PRNP,PTGDS,PTPN…	104
Familial encephalopathy	4.17e-20	AARS1,ACTB,ADAM10,AHCY,AIFM1,AIMP1,ALDH7A1,APOC1,APP,ARF1,ARSA,ASAH1,ATP1A1,ATP6AP2,ATXN10,B2M,B4GAT1,CAB39,CAD,CALR,CAPN1,CASP3,CASP8,CCT5,CD44,CLTC,CLU,COCH,COL18A1,COL3A1,COL4A2,COLGALT1,CORO1B,CP,CRIM1,CSTB,CTSB,CTSD,DAG1,DARS1,DCTN1,DDX1,DDX6,DIAPH1,DLD,DNAJA1,DYNC1H1,DYNC1I2,ECHS1,EEF1B2,EEF1D,EEF2,EFTUD2,EGFR,EIF2S1,EIF2S3,EIF3C,EIF3E,EIF3F,EIF4G1,ENO2,EPHA4,EPHB2,EPRS1,FAM3C,FASN,FKBP1A,F…	195
Infection of embryonic cell lines	4.56e-20	ATP5F1A,ATP5F1B,AXL,BMP1,BSG,CAD,CANT1,CGREF1,CHORDC1,CTTN,DAG1,DBN1,ELOC,FXR1,GANAB,HMGB1,HNRNPH1,HSPA5,IDH1,KARS1,KHDRBS1,KPNB1,LMAN2,MANBA,MAP4,MAT2A,PFKL,PGM1,PSMA1,PSMA3,PSMA5,PSMA7,PSMB6,PSMC3,PSMC4,PSMC5,PSMD12,PSMD6,PTGES3,PTPRJ,RNH1,RPL10A,RPL12,RPL18,RPL3,RPL5,RPS6,SAFB,SDF4,SF3A1,SF3B1,SF3B2,SNRPA,SNRPD3,SUB1,TAGLN2,TFRC,UBE2L3,YBX1,ZYX	60
Migration of endothelial cells	5.47e-20	ADAM10,ADAM15,ADAM17,AIMP1,ANGPTL4,ANXA1,ANXA2,ATP2B4,ATP5F1A,ATP5F1B,AXL,CALR,CBS/CBSL,CCN1,CD44,CD81,COL18A1,COL4A2,CRK,CXCL1,DKK1,EGFR,EIF4A3,FLNA,FLNB,FN1,GIPC1,GPC1,GPI,GRN,HMGB1,HSP90AB1,HSPA5,HSPB1,IGF2,IGF2R,IQGAP1,ITGA3,ITGB1,LGALS1,LIPA,LOXL2,MAPK1,NCL,NEU1,NRP1,PKM,PLAU,PLAUR,PROS1,PTPRJ,PTPRZ1,RAB7A,SCG2,SDC4,SEMA3A,SEPTIN7,SERPINE1,SERPINF1,STC1,TARS1,TFPI,TGFB1,TGFBI,THBS1,TIMP1,TIM…	73
Interaction of tumor cell lines	6e-20	ACTN4,ADAM10,ADAM15,ADAM17,ADAM9,ANGPTL4,ANXA1,ANXA2,ANXA5,APP,BSG,C1QBP,CASP14,CASP8,CCN1,CD44,CD99,CDCP1,CRK,CSF1,CTSB,CTSZ,CTTN,DAG1,DSG2,DSP,EGFR,EPHA2,ERP29,EZR,FASN,FLNA,FN1,GALNT2,HLA-A,HMGB1,HSP90B1,HSPA5,IGF2,ITGA3,ITGB1,JAM3,LAMA5,LASP1,LGALS3,LGALS3BP,LIPA,MAPK1,MYH9,NCL,NEU1,NME1,NRP1,PARP1,PKM,PLAU,PLAUR,PRMT1,PRNP,PROS1,PSMD4,PTGES3,PTPN11,PTPRZ1,PVR,RACK1,RPSA,SEMA3A,SERPINE1,SERPI…	81
Cell movement of melanoma cell lines	6.22e-20	ACTN4,ADAM15,AHNAK,ARF1,BSG,CAPN1,CCN1,CD44,CD81,COL18A1,DIAPH1,EGFR,EPHA2,FLNA,FN1,GEMIN5,GPI,HNRNPA2B1,HSPA1A/HSPA1B,ITGB1,KHDRBS1,KLK7,LAMA5,LGALS3BP,MELTF,MSN,NAMPT,NME1,NRP1,PEBP1,PPP2R2A,PRNP,S100A11,S100A8,S100A9,SDCBP,SEMA3A,SEPTIN9,SERPINE1,SERPINF1,TGFB1,THBS1,TIMP2	43
Plasma cell neoplasm	6.36e-20	ADAM9,ANXA2,ANXA4,ANXA5,ANXA6,ATRN,B2M,BCLAF1,BTD,CALD1,CASP3,CASP8,CAT,CD44,CDV3,COCH,COL3A1,COL6A1,CRK,CTSC,CTSL,CXCL1,DEK,DIAPH1,DKK1,DNASE2,EGFR,EIF1AX,ELOC,EML4,ENO2,FASN,FAT1,FDPS,FEN1,FKBP1A,FLNA,FN1,FUBP1,FUS,G3BP1,GART,GRB2,GSN,HAT1,HLA-A,HSP90AA1,HSP90AB1,HSP90B1,IDH1,IGF2,IGF2R,IMPDH2,IQGAP1,ITGA3,KHDRBS1,KPNA2,KRT18,LGMN,MAN2B2,NME1,NONO,NUCB2,NUTF2,OSMR,P4HA1,PARP1,PCDHGC3,PCNA,PDIA6…	107
Neuronal cell death	8.22e-20	AARS1,ADAM17,AGRN,AIFM1,AIMP2,ANP32A,AP2B1,APP,AREG,ASAH1,AXL,BID,CAPN1,CAPN2,CAPRIN1,CASP3,CASP8,CAST,CAT,CD59,CLU,CSF1,CTH,CTSB,CTSD,CTSV,CTSZ,CXCL1,DFFA,DKK1,EGFR,EIF2S1,EIF4G1,ENO2,EPHA7,FKBP1A,FN1,FUS,GAPDH,GBA,GBE1,GLUD1,GPI,GRN,HDGF,HLA-A,HMGB1,HMGB2,HPRT1,HSP90AB1,HSPA5,HSPB1,HSPD1,HSPH1,HYOU1,IGF2,ITGB1,LDHA,LGALS1,LGALS3,LGMN,MAPK1,NAGLU,NEO1,NPM1,NQO1,NRP1,OSMR,P4HB,PA2G4,PAFAH1B1,PARK…	115
Processing of mRNA	9.26e-20	APP,C1QBP,CSTF2,DDX17,DDX39B,DHX9,EFTUD2,EIF4A3,ELAVL1,FUS,GEMIN5,HNRNPA1,HNRNPA2B1,HNRNPA3,HNRNPC,HNRNPD,HNRNPF,HNRNPH1,HNRNPK,HNRNPL,HNRNPM,HNRNPR,HNRNPU,HNRNPUL1,HSPA8,KHDRBS1,LSM8,MAGOH,NONO,NPM1,PABPC1,PABPN1,PCBP1,POLR2D,POLR2H,PRPF19,PRPF4,PUF60,RBM8A,RBMX,SAFB,SART3,SF3A1,SF3A3,SF3B1,SF3B2,SF3B3,SF3B4,SFPQ,SNRNP200,SNRPA,SNRPD1,SNRPD3,SNRPE,SNRPF,SNU13,SRSF1,THRAP3,YBX1	59
Binding of tumor cell lines	9.39e-20	ACTN4,ADAM10,ADAM15,ADAM17,ADAM9,ANGPTL4,ANXA1,ANXA2,ANXA5,APP,BSG,C1QBP,CASP14,CASP8,CCN1,CD44,CD99,CDCP1,CRK,CSF1,CTSB,CTSZ,CTTN,DAG1,DSG2,DSP,EGFR,EPHA2,ERP29,FLNA,FN1,GALNT2,HLA-A,HMGB1,HSP90B1,HSPA5,IGF2,ITGA3,ITGB1,JAM3,LAMA5,LASP1,LGALS3,LGALS3BP,LIPA,MAPK1,MYH9,NCL,NEU1,NME1,NRP1,PARP1,PKM,PLAU,PLAUR,PRMT1,PRNP,PROS1,PSMD4,PTGES3,PTPN11,PTPRZ1,PVR,RACK1,RPSA,SEMA3A,SERPINE1,SERPINF1,SERPI…	79
Cell movement of myeloid cells	1.09e-19	ADAM10,ADAM15,ADAM17,ANXA1,ANXA2,APP,ATRN,BID,BSG,C1QBP,CAPG,CASP8,CAST,CAT,CCN1,CD44,CD99,CNP,CRKL,CSF1,CTSB,CTSC,CTSV,CTTN,CXCL1,CXCL5,DCTN2,DEK,EGFR,FHL2,FLNA,FN1,GBA,GNAI2,GNAI3,GRN,GSN,HARS1,HEBP1,HMGB1,HSPA5,HSPB1,ITGB1,JAM3,KARS1,LAMA5,LDLR,LGALS1,LGALS3,LGMN,LIPA,LMNB1,MAPK1,MYH9,NEO1,NPM1,NQO1,NT5E,PARP1,PCOLCE2,PLAU,PLAUR,PLEC,PLTP,PPIA,PPIB,PRCP,PRNP,PTGDS,PTPN11,PTPRJ,PTX3,PVR,RAP1B,R…	102
Atopic disease	1.16e-19	ACTB,ADAM17,AHCY,AHNAK,ALDOA,ANXA1,ANXA5,ARCN1,CAPG,CAPZB,CAT,CBR1,CD44,CFL1,CTSL,CTSV,DCD,DPYSL2,EEF1A1,EIF1,EIF3E,ENO1,FABP5,FKBP1A,FKBP4,FLNA,GAPDH,GSN,GSTO1,HNRNPR,HSPA5,KLK6,KLK7,LAMA5,LGALS1,LGMN,MSN,MYH9,NAPA,OSMR,P4HB,PDIA3,PHGDH,PITPNB,PPIA,PRDX1,PRDX6,PSAP,RUVBL1,S100A11,S100A7,S100A8,S100A9,SBDS,TIMP1,TKT,TPI1,TPM3,TUBB,VCL,VCP,XRCC6,ZYX	63
Neuromuscular disease	1.19e-19	ACTB,ADAM10,ADAM17,ADAMTSL1,AGRN,AHCY,AIFM1,AIMP2,ANXA1,ANXA2,APP,AREG,ATP6AP2,AXL,B2M,B4GAT1,BSG,CAB39,CALR,CANX,CAPZB,CASP3,CASP8,CD44,CLU,CNP,COCH,CP,CRIM1,CSE1L,CTSB,CXCL1,DARS1,DDX1,DNAJA1,DNAJB11,EEF1A1,EIF3E,EIF4A2,EIF4G1,ENO2,EPHA4,EPHB2,FAM3C,FARSB,FAT1,FDPS,FKBP1A,FKBP4,FUBP1,FURIN,GAPDH,GBA,GFPT1,GNB1,GNE,GPI,HMGB2,HNRNPA1,HNRNPU,HSP90AA1,HSP90B1,HSPA1A/HSPA1B,HSPA5,HSPA8,HSPB1,ICAM5,I…	136
Cell movement of breast cancer cell lines	2.07e-19	ACTN1,ACTN4,ADAM10,ADAM15,ADAM9,AHNAK,ANXA1,ANXA2,ARF1,ARPC1B,AXL,CAPN2,CD44,CD81,CD99,CDCP1,CRK,CSE1L,CTSL,CTTN,CXCL5,DIAPH1,ECM1,EGFR,EIF3A,ELAVL1,EPHA2,FLNA,FN1,FURIN,GEMIN5,GIPC1,GPI,HSP90AA1,HSPA9,ILF3,IQGAP1,ITGB1,KHDRBS1,KPNA2,LASP1,LDHA,LIMA1,MAPK1,MYH10,MYH9,NME1,NRP1,NT5E,PFN1,PLAU,PLAUR,PTPRJ,RACK1,RUVBL1,S100A11,S100A4,S100A7,SDC4,SDCBP,SEMA3A,SEMA3C,SEPTIN9,SERPINE1,TFPI,TGFB1,TGFBR3…	74
Systemic autoimmune syndrome	2.63e-19	ABCF1,ACLY,ADAM10,ADAM15,ADAM17,ADAM9,ADAMTSL1,ADGRG6,ADSS2,AKR1A1,ALDOA,ANXA1,APLP2,ARCN1,AREG,ARF1,ARSA,ATF6B,ATIC,ATP1A1,B2M,BMP1,BSG,C1R,C1S,CALD1,CALR,CAPG,CASP3,CASP8,CAST,CAT,CBS/CBSL,CD276,CD44,CD81,CD99,CLU,COCH,COL1A2,COL3A1,COL4A2,COL5A2,COL6A1,COL6A2,COL6A3,COPA,CSF1,CTH,CTSA,CTSB,CTSC,CTSH,CTSV,CXCL1,CXCL5,DDB1,DDX39B,DEK,DIAPH1,DLG1,DNASE2,ECM1,EEF1G,EEF2,EIF1,EIF3C,EIF3D,EIF3E,EIF3…	176
Motor dysfunction or movement disorder	2.79e-19	ACTB,ADAMTSL1,AGRN,AHCY,AIFM1,AIMP2,ANXA2,APP,ARSA,ASAH1,ATP6AP2,ATXN10,B2M,B4GAT1,BTD,CAB39,CADM4,CANX,CAPZB,CASP3,CASP8,CD44,CLU,CNP,COCH,COL6A3,CP,CPE,CRIM1,CSE1L,CSTB,CTSA,CTSB,CTSD,DDX1,DNAJA1,DYNC1H1,EEF1A1,EEF2,EIF3E,EIF4A2,EIF4G1,ENO2,EPHA4,EPHB2,FAM3C,FARSB,FDPS,FKBP1A,FKBP4,FUBP1,FUS,GAA,GAPDH,GAS1,GBA,GLB1,GNB1,GPI,HEXA,HEXB,HMGB2,HNRNPU,HPRT1,HSP90AA1,HSPA1A/HSPA1B,HSPA5,HSPA8,HSPB1,I…	157
Endocytosis by eukaryotic cells	3.79e-19	ABCF1,ACTR2,ACTR3,AHSA1,ANXA1,ANXA5,AP2A1,AP2M1,APLP2,APP,ARPC2,ATP6AP1,AXL,BIN1,CALR,CAPG,CD44,CLIC4,CLTC,CSF1,CTTN,CYRIB,DBN1,DLG1,DPYSL2,EPB41L2,FLNA,GNAI2,GNE,GRB2,GRN,HMGB1,HSP90AA1,HSPA5,HYOU1,IDH1,ITGB1,LGALS3,LMAN2,MAPK1,MFGE8,MRC2,MYH9,NANS,NME1,NPM1,NUMA1,PARK7,PFN1,PFN2,PKM,PLAU,PLAUR,PRNP,PROS1,PSMD4,PTX3,RACK1,RALA,RRAS2,RUVBL2,S100A9,SERPINE1,SF3B3,SF3B4,SFPQ,SWAP70,TGFB1,TGM2,THBS1…	75
Organization of actin cytoskeleton	4.02e-19	ACTN1,ACTR2,ALDOA,ANXA1,ARF1,ARHGDIA,AXL,CALR,CAP1,CAP2,CD99,CFL1,CFL2,CLU,CORO1B,CORO1C,CRK,CSRP1,CTTN,CXCL1,DBN1,DIAPH1,DLG1,DPYSL2,EGFR,EPB41L2,EPHA4,EZR,FAT1,FLNA,FLNB,FN1,GRB2,GSN,ITGB1,MSN,MYH10,MYH9,NRP1,PAFAH1B1,PAM,PLAU,PLEC,PLS3,PRMT1,PRNP,PTK7,PTPN11,RALA,RAN,RBBP4,RDX,RPS6,S100A9,SEPTIN2,SLC3A2,SLC9A3R1,SPTAN1,TGFB1,TGM2,TLN1,TWF2,VASP,WDR1	64
Gastrointestinal carcinoma	4.05e-19	ABCE1,ABCF1,ABHD14B,ACAA2,ACLY,ACOT7,ACTB,ACTN1,ACTN4,ADAM10,ADAM15,ADAM17,ADAM9,ADAMTSL1,ADGRG6,AGRN,AHCY,AHNAK,AHSA1,AIFM1,AKR1A1,ALDH16A1,ALDH1A1,ALDH1A3,ALDH9A1,ALDOA,ANGPTL4,ANP32E,ANXA1,ANXA4,ANXA6,AP2A1,AP2B1,AP2M1,APEH,APEX1,API5,APLP2,APP,ARCN1,AREG,ARHGDIA,ARPC1B,ARPC4-TTLL3,ARSA,ASAH1,ASL,ATF6B,ATIC,ATP1A1,ATP1B3,ATP2B4,ATP5F1A,ATP5F1B,ATP6AP1,ATP6AP2,ATRN,ATXN10,AXL,B2M,BAG2,BAG3,BCAM…	749
Cell death of neuroblastoma cell lines	4.73e-19	AIFM1,APP,ATP5F1A,AXL,BID,CAPN1,CAPN2,CASP3,CASP8,CAST,CAT,CCT2,CCT3,CCT4,CCT5,CCT6A,CCT7,CCT8,CLU,DCTN1,DHX9,ENO1,EWSR1,FKBP1A,GAPDH,GPC1,HMGA1,HSPA1A/HSPA1B,HSPA5,HSPA8,HSPA9,ITGB1,NQO1,PARK7,PARP1,PEBP1,PPT1,PRNP,SERPINA3,SOD1,TCP1,TGFB1,TGM2,TIMP1,TXN,UBE2K,WDR5,YWHAE	48
Benign thyroid nodule	4.76e-19	ALDH1A1,ANXA4,ANXA5,APP,ARHGDIA,CALR,CAPN2,CTSB,EEF1D,GLOD4,HSP90AB1,HSPA5,HSPA8,HSPB1,PARK7,PDIA4,PRDX5,PRDX6,PSMA3,SERPINB6,UBE2K	21
Engulfment of cells	5.46e-19	ABCF1,ACTN4,ACTR2,ACTR3,AHSA1,ANXA1,ANXA5,AP2A1,AP2B1,AP2M1,APLP2,APP,ARF1,ARPC2,ATP6AP1,AXL,BIN1,CALR,CAPG,CAT,CD44,CLIC4,CLTC,CORO1C,CRK,CSF1,CTTN,CYRIB,DBN1,DLG1,DPYSL2,EPB41L2,EZR,FLNA,FN1,GNAI2,GNE,GRB2,GRN,HMGB1,HSP90AA1,HSPA5,HSPA8,HYOU1,ICAM5,IDH1,IQGAP1,ITGB1,LDLR,LGALS3,LMAN2,MAPK1,MFGE8,MRC2,MYH9,NANS,NCL,NME1,NPM1,NUMA1,PARK7,PFN1,PFN2,PKM,PLAU,PLAUR,PPT1,PRNP,PROS1,PSMD4,PTX3,RAB7A,R…	91
Organization of organelle	5.67e-19	ACTN1,ADAM10,AGRN,ALDOA,ANXA2,APP,ARF1,ATP5F1B,BIN1,CAPZB,CD44,CFL1,CFL2,CLN5,CLTC,CNP,COL1A2,COL3A1,COL5A2,CORO1B,DAG1,DBN1,DKK1,DLG1,DPYSL2,DSP,EPHA4,FAT1,FKBP10,FKBP1A,FLNA,FN1,GAA,GAPDH,GBA,GOLM1,GRN,GSN,H1-5,HEXA,HEXB,HSP90AB1,ITGB1,KRT18,LAMB2,LIMA1,LMAN1,LMNA,LMNB2,LOXL2,MAN2A1,MAPRE1,MBTPS1,MSN,MYH9,NAGLU,NPM1,NSFL1C,NUCKS1,NUMA1,P3H1,P4HA1,PAFAH1B1,PARK7,PARP1,PCDHGC3,PITPNB,PLAU,PLEC,PL…	103
Hypersensitive reaction	6.04e-19	ACTB,ADAM17,AHCY,AHNAK,ALDOA,ANXA1,ANXA5,ARCN1,CALR,CAPG,CAPZB,CAT,CBR1,CD276,CD44,CD81,CFL1,CORO1B,CTSL,CTSV,DBN1,DCD,DPYSL2,ECM1,EEF1A1,EIF1,EIF3E,ENO1,FABP5,FKBP1A,FKBP4,FLNA,GAPDH,GARS1,GSN,GSTO1,HLA-A,HNRNPR,HSPA1A/HSPA1B,HSPA5,JAM3,KIF5B,KLK6,KLK7,LAMA5,LGALS1,LGALS3BP,LGMN,LTA4H,MSN,MYH9,NAPA,OSMR,P4HB,PDIA3,PHGDH,PITPNB,PPIA,PRDX1,PRDX6,PSAP,PTGDS,RUVBL1,S100A11,S100A7,S100A8,S100A9,SBDS,…	81
Hepatitis B surface antigen-negative hepatitis C virus negative hepatocellular carcinoma	7.76e-19	CLIC1,CTSB,DLD,EEF2,ENO1,GLUD1,HSP90B1,HSPA5,HSPA8,HSPA9,HSPD1,NME1,NPM1,PDIA3,PEBP1,RACK1,TPM3,VCP,VIM	19
Movement Disorders	9.29e-19	ACTB,ADAMTSL1,AGRN,AHCY,AIFM1,AIMP2,ANXA2,APP,ARSA,ASAH1,ATP6AP2,ATXN10,B2M,B4GAT1,BTD,CAB39,CADM4,CANX,CAPZB,CASP3,CASP8,CD44,CLU,CNP,COCH,COL6A3,CP,CPE,CRIM1,CSE1L,CSTB,CTSA,CTSB,CTSD,DDX1,DNAJA1,DYNC1H1,EEF1A1,EEF2,EIF3E,EIF4A2,EIF4G1,ENO2,EPHA4,EPHB2,FAM3C,FARSB,FDPS,FKBP1A,FKBP4,FUBP1,FUS,GAA,GAPDH,GAS1,GBA,GLB1,GNB1,GPI,HEXA,HEXB,HMGB2,HNRNPU,HPRT1,HSP90AA1,HSPA1A/HSPA1B,HSPA5,HSPA8,HSPB1,I…	154
Plasma cell dyscrasia	1.85e-18	ADAM9,ANXA2,ANXA4,ANXA5,ANXA6,ATRN,B2M,BCLAF1,BTD,CALD1,CASP3,CASP8,CD44,CDV3,COCH,CTSL,CXCL1,DIAPH1,DKK1,DNASE2,EGFR,EIF1AX,ELOC,EML4,ENO2,FASN,FAT1,FDPS,FEN1,FKBP1A,FLNA,FN1,FUBP1,FUS,G3BP1,GART,GSN,HAT1,HLA-A,HSP90AA1,HSP90AB1,HSP90B1,IDH1,IGF2,IGF2R,IMPDH2,IQGAP1,ITGA3,KHDRBS1,KPNA2,KRT18,LGMN,MAN2B2,NME1,NONO,NUCB2,NUTF2,OSMR,P4HA1,PARP1,PCDHGC3,PCNA,PDIA6,PLTP,PPIA,PPP2CA,PSMB1,PSMB2,PSMB5,…	98
Autosomal dominant myopathy	1.91e-18	AARS1,ACLY,AHNAK,ATP1A1,BAG3,BMP1,CALD1,CAP1,CFL1,CNBP,COL1A2,COL3A1,COL4A2,COL5A2,COL6A1,COL6A2,COL6A3,DSP,DYNC1H1,GARS1,HARS1,HNRNPA1,HNRNPA2B1,HSPB1,HSPD1,LMNA,LOXL2,LTBP3,MARS1,MATR3,NAGLU,PABPN1,PLS3,PNPO,RAB7A,S100A11,SDCBP,SERPINH1,TGFB1,TGFBI,TGFBR3,TPM3,TPM4,TUBB2A,VAPB,VCP,YARS1	47
Dermatitis	2.11e-18	ADAM17,AHCY,AHNAK,ANXA1,ANXA5,ARCN1,ARHGDIA,ATP1A1,BLMH,CALR,CAPG,CAPZB,CASP8,CAT,CBR1,CD44,CFL1,CTSL,CTSV,DCD,DIAPH1,DPYSL2,DSC1,DSG1,DSP,EEF1A1,EGFR,EIF1,EIF3E,ENO1,FABP5,FKBP1A,FKBP4,FLNA,GBA,GSN,GSTO1,HLA-A,HNRNPR,KLK6,KLK7,LAMA5,LGALS1,LGMN,MSN,NAPA,OSMR,PHGDH,PITPNB,PPIA,PSAP,PSMB1,PSMB2,PSMB5,PSMD1,PSMD2,RRM2,RUVBL1,S100A11,S100A7,S100A8,S100A9,SBDS,TGFB1,THBS1,TIMP1,TNFRSF1A,TPI1,TPM3,TUB…	77
Large intestine carcinoma	2.94e-18	ABCE1,ABCF1,ABHD14B,ACAA2,ACLY,ACOT7,ACTB,ACTN1,ACTN4,ADAM10,ADAM15,ADAM17,ADAM9,ADAMTSL1,ADGRG6,AGRN,AHCY,AHNAK,AHSA1,AIFM1,AKR1A1,ALDH16A1,ALDH1A1,ALDH1A3,ALDH9A1,ALDOA,ANGPTL4,ANP32E,ANXA1,ANXA4,ANXA6,AP2A1,AP2B1,AP2M1,APEH,APEX1,API5,APLP2,APP,ARCN1,AREG,ARHGDIA,ARPC1B,ARPC4-TTLL3,ARSA,ASAH1,ASL,ATF6B,ATIC,ATP1A1,ATP1B3,ATP2B4,ATP5F1A,ATP6AP1,ATP6AP2,ATRN,ATXN10,AXL,B2M,BAG3,BCAM,BCLAF1,BID,B…	704
Growth of tumor	3.12e-18	ACLY,ACTN4,ADAM10,ADAM15,ADAM9,ADH5,AHCY,AIMP1,ANGPTL4,ANXA1,ANXA2,AREG,AXL,BSG,CACYBP,CALR,CAPN2,CASP3,CBX1,CCN1,CD276,CD44,CD59,CLU,COL18A1,CRKL,CSF1,CTSB,CTSV,CTSZ,CTTN,CUL1,CXCL1,CXCL5,DKK1,EEF1A1,EGFR,EIF3F,ELAVL1,EPHA2,EPHB2,ERO1A,EZR,FABP5,FASN,FH,FHL2,FLNA,GALNT1,GALNT2,GAPDH,GPC1,GRB2,GRN,HDGF,HMGA1,HMGB1,HSP90AA1,HSPA1A/HSPA1B,HSPA4,HSPA5,HSPA8,HSPD1,HSPG2,HSPH1,HYOU1,IGF2,IGFBP2,ILF3,I…	142
Liver lesion	3.19e-18	ACAA2,ACLY,ACOT7,ACTB,ACTN1,ACTN4,ACTR2,ACTR3,ADAM10,ADAM15,ADAM17,ADAM9,ADAMTSL1,ADH5,AGRN,AHNAK,AIFM1,ALDH1A1,ALDH1A3,ALDH7A1,ALDH9A1,ANP32B,ANP32E,ANXA1,ANXA5,APEX1,API5,APP,AREG,ARF1,ARHGDIA,ARPC4-TTLL3,ASAH1,ATF6B,ATIC,ATP1A1,ATP1B3,ATP5F1A,ATP5F1B,ATRN,AXL,B2M,BAG2,BCLAF1,BID,BPNT1,BSG,C1R,C1S,CACYBP,CAD,CALB2,CALU,CANT1,CAP2,CAPG,CASP3,CASP8,CAST,CAT,CAVIN1,CBS/CBSL,CBX3,CCDC80,CCN1,CCT6A,…	498
Expression of mRNA	4.91e-18	ABCF1,APP,CALR,CAPRIN1,DARS1,DHX9,EGFR,EIF1,EIF2S1,EIF2S3,EIF3B,EIF3C,EIF3D,EIF3E,EIF3F,EIF3G,EIF3I,EIF3L,EIF3M,EIF4A2,EIF4A3,EIF4G1,EIF4H,EIF5B,ELAVL1,EPRS1,FARSB,FXR1,GAPDH,GEMIN5,HMGB1,HSPB1,ILF3,KHDRBS1,LDLR,PFN1,POLR2D,POLR2H,RACK1,RPL10A,RPL27A,RPL30,RPS28,RPS3,RPS4X,RPS5,RRBP1,S100A9,SARS1,SHMT1,SYNCRIP,TCOF1,TGFB1,TPR,WARS1	55
Rheumatoid arthritis	5.47e-18	ACLY,ADAM10,ADAM15,ADAM17,ADAM9,ADGRG6,ADSS2,AKR1A1,ALDOA,ANXA1,APLP2,ARCN1,AREG,ARF1,ATF6B,ATIC,B2M,BMP1,C1R,CALD1,CALR,CASP3,CD276,CD44,CLU,COCH,COL3A1,COL4A2,CSF1,CTSB,CTSC,CXCL1,CXCL5,DDX39B,DEK,DNASE2,EEF1G,EEF2,EIF1,EIF3E,ENO1,ERH,FDPS,FKBP1A,FN1,FUBP1,FURIN,GALNT1,GALNT2,GNB2,GRN,GSN,HEXA,HLA-A,HMGB1,HNRNPA1,HNRNPA3,HPRT1,HSP90B1,HSPA1A/HSPA1B,HSPA8,HSPD1,IGFBP4,JAM3,KHSRP,LAP3,LGALS1,MAPR…	113
Inflammation of joint	5.55e-18	ACLY,ADAM10,ADAM15,ADAM17,ADAM9,ADGRG6,ADSS2,AKR1A1,ALDOA,ANXA1,APLP2,ARCN1,AREG,ARF1,ATF6B,ATIC,B2M,BID,BMP1,C1R,CALD1,CALR,CAPN2,CASP3,CASP8,CAST,CD276,CD44,CD59,CD81,CLU,COCH,COL3A1,COL4A2,COPB2,CPE,CSF1,CTSB,CTSC,CXCL1,CXCL5,DCTN1,DDX39B,DEK,DNASE2,EEF1G,EEF2,EIF1,EIF3E,ENO1,ERH,FASN,FDPS,FKBP1A,FN1,FUBP1,FURIN,GALNT1,GALNT2,GNAI2,GNB2,GPI,GRN,GSN,HEXA,HLA-A,HMGB1,HNRNPA1,HNRNPA3,HPRT1,HSP90B…	140
Development of cardiovascular tissue	5.87e-18	ADAM15,ADAM17,AIMP1,ANGPTL4,ANXA2,APP,ATP1B3,ATP5F1A,AXL,BCLAF1,CALR,CCN1,CD276,CD44,CLIC4,COL18A1,COL1A2,COL4A2,CSF1,CTH,CTSB,CXCL1,DDAH1,DKK1,DLG1,ECM1,EIF4A3,EPHA2,FN1,GPC1,GRN,HMGB1,HMGB2,HSPA5,HSPG2,HTRA1,IGF2,IQGAP1,ITGB1,LGALS1,LGALS3,LIPA,LOXL2,MAPK1,NRP1,PDGFC,PKM,PLAU,PLAUR,PLOD3,PPIA,PRKDC,PROS1,PTPRJ,S100A8,S100A9,SCG2,SDC4,SEMA3A,SEMA6B,SEPTIN9,SERPINA3,SERPINE1,SERPINF1,STC1,TFPI,TG…	73
Gastrointestinal adenocarcinoma	1.07e-17	ABCE1,ABCF1,ABHD14B,ACAA2,ACLY,ACOT7,ACTB,ACTN1,ACTN4,ADAM10,ADAM15,ADAM17,ADAM9,ADAMTSL1,ADGRG6,AGRN,AHCY,AHNAK,AHSA1,AIFM1,AKR1A1,ALDH16A1,ALDH1A1,ALDH1A3,ALDH9A1,ALDOA,ANGPTL4,ANP32E,ANXA1,ANXA4,ANXA6,AP2A1,AP2B1,AP2M1,APEH,APEX1,API5,APLP2,APP,ARCN1,AREG,ARHGDIA,ARPC1B,ARPC4-TTLL3,ARSA,ASAH1,ASL,ATF6B,ATIC,ATP1A1,ATP1B3,ATP2B4,ATP5F1A,ATP5F1B,ATP6AP1,ATP6AP2,ATRN,ATXN10,AXL,B2M,BAG2,BAG3,BCAM…	717
Development of endothelial tissue	1.17e-17	ADAM15,ADAM17,AIMP1,ANGPTL4,ANXA2,APP,ATP1B3,ATP5F1A,AXL,BCLAF1,CALR,CCN1,CD276,CD44,CLIC4,COL18A1,COL1A2,COL4A2,CSF1,CTSB,CXCL1,DDAH1,DKK1,DLG1,ECM1,EIF4A3,EPHA2,FN1,GPC1,GRN,HMGB1,HMGB2,HSPA5,HSPG2,HTRA1,IGF2,IQGAP1,ITGB1,LGALS1,LGALS3,LIPA,LOXL2,MAPK1,NRP1,PDGFC,PKM,PLAU,PLAUR,PLOD3,PPIA,PRKDC,PROS1,PTPRJ,S100A8,S100A9,SCG2,SDC4,SEMA3A,SEMA6B,SEPTIN9,SERPINA3,SERPINE1,SERPINF1,STC1,TFPI,TGFB1,…	72
Inflammation of organ	1.36e-17	ACTB,ACTN4,ADAM17,AHCY,AHNAK,ALDOA,ANXA1,ANXA4,ANXA5,APP,ARCN1,AREG,ARHGDIA,ARSA,ATP1A1,AXL,B2M,BID,BLMH,BSG,CALR,CAPG,CAPZB,CASP3,CASP8,CAT,CBR1,CBS/CBSL,CCN1,CD276,CD44,CD81,CD99,CDCP1,CFI,CFL1,CLU,COCH,COL1A2,COL3A1,COTL1,CSF1,CTSB,CTSD,CTSL,CTSV,CTTN,CXCL1,CXCL5,CYB5B,DCD,DIAPH1,DKK1,DPYSL2,DSC1,DSG1,DSP,ECM1,EEF1A1,EGFR,EIF1,EIF3E,ELAVL1,ENO1,EPHA2,EPHA4,FABP5,FASN,FDPS,FKBP1A,FKBP4,FLNA,FN1…	182
Growth of epithelial tissue	1.41e-17	ADAM15,ADAM17,AIMP1,ANGPTL4,APP,AREG,ATP1B3,ATP5F1A,AXL,B2M,BCLAF1,BID,CALB2,CALR,CASP3,CASP8,CCN1,CD109,CD276,CD44,CDC37,CLU,COL18A1,COL1A2,COL4A2,CSF1,CTSB,CTSV,CXCL1,DDAH1,DDB1,DKK1,DLG1,DSG2,ECM1,EGFR,EIF4A3,ELAVL1,EPHA2,EZR,FHL2,FN1,GAS1,GPC1,GRN,HMGB1,HMGB2,HSPA5,HSPG2,HTRA1,IGF2,IGFBP4,IQGAP1,ITGA3,ITGB1,KLK6,LAMA5,LAMB1,LAMC1,LGALS1,LIPA,LMNA,LMNB1,LOXL2,LTBP4,MAPK1,MFGE8,NME1,NPM1,NRP1,O…	111
Endothelial cell development	1.54e-17	ADAM15,ADAM17,AIMP1,ANGPTL4,ANXA2,APP,ATP1B3,ATP5F1A,AXL,BCLAF1,CALR,CCN1,CD276,CD44,CLIC4,COL18A1,COL1A2,COL4A2,CSF1,CTSB,CXCL1,DDAH1,DKK1,DLG1,ECM1,EIF4A3,FN1,GPC1,GRN,HMGB1,HMGB2,HSPA5,HSPG2,HTRA1,IGF2,IQGAP1,ITGB1,LGALS1,LGALS3,LIPA,LOXL2,MAPK1,NRP1,PDGFC,PKM,PLAU,PLAUR,PLOD3,PPIA,PRKDC,PROS1,PTPRJ,S100A8,S100A9,SCG2,SDC4,SEMA3A,SEMA6B,SEPTIN9,SERPINA3,SERPINE1,SERPINF1,STC1,TFPI,TGFB1,THBS1,…	71
Autosomal dominant Emery-Dreifuss muscular dystrophy	1.54e-17	ACLY,BMP1,CALD1,CAP1,CFL1,COL1A2,COL3A1,COL4A2,COL5A2,COL6A1,COL6A2,COL6A3,LMNA,LOXL2,LTBP3,PLS3,S100A11,SDCBP,SERPINH1,TGFB1,TGFBI,TGFBR3,TPM4,TUBB2A	24
Assembly of cells	1.93e-17	ADAM15,ADAM17,AIMP1,ANGPTL4,ANXA2,APP,ATP1B3,ATP5F1A,AXL,BCLAF1,CALR,CCN1,CD276,CD44,CLIC4,COL18A1,COL1A2,COL4A2,CSF1,CTSB,CXCL1,DDAH1,DKK1,DLG1,ECM1,EIF4A3,FN1,GPC1,GRN,HMGB1,HMGB2,HSPA5,HSPG2,HTRA1,IGF2,IQGAP1,ITGB1,LGALS1,LGALS3,LIPA,LOXL2,MAPK1,MYH10,NRP1,PDGFC,PKM,PLAU,PLAUR,PLOD3,PPIA,PRKDC,PROS1,PTPRJ,S100A8,S100A9,SCG2,SDC4,SEMA3A,SEMA6B,SEPTIN9,SERPINA3,SERPINE1,SERPINF1,STC1,TFPI,TGFB1,…	72
Production of virus	2.88e-17	ABCE1,ANXA6,CCT8,CNP,CSE1L,DCTN2,DDX17,DDX6,EIF3G,HNRNPA1,HNRNPC,HNRNPK,HNRNPM,HNRNPR,HNRNPU,HSP90AB1,LGALS1,PDCD6IP,PPIA,PRNP,PSMA3,PSMB6,PSMC2,PTPN11,SART3,SDCBP,SNRPF,ST13,SYNCRIP,TGFB1,TNFRSF1A,TXN,XPO1,YBX1	34
Organization of filaments	3.27e-17	ACTN1,ALDOA,ANXA2,ARF1,BIN1,CFL1,CFL2,CNP,COL1A2,COL3A1,COL5A2,DBN1,DLG1,DPYSL2,DSP,FAT1,FKBP10,FKBP1A,FLNA,FN1,GAPDH,GSN,HSP90AB1,ITGB1,KRT18,LOXL2,MAPRE1,MSN,NUMA1,P3H1,P4HA1,PAFAH1B1,PLAU,PLEC,PLOD3,PLS3,PPIB,PRMT1,PRNP,RAB2A,RBBP4,RDX,RRBP1,SERPINH1,SLK,SOD1,TGFB1,TUBB,VIM	49
Juvenile dermatomyositis	3.71e-17	ACLY,BMP1,CALD1,CAP1,CFL1,COL1A2,COL3A1,COL4A2,COL5A2,COL6A1,COL6A2,COL6A3,LOXL2,LTBP3,PLS3,S100A11,SDCBP,SERPINH1,TGFB1,TGFBI,TGFBR3,TPM4,TUBB2A	23
Incidence of tumor	3.75e-17	ABCE1,ABCF1,ABHD14B,ACLY,ACOT7,ACTB,ACTN1,ACTN4,ACTR2,ACTR3,ADAM10,ADAM15,ADAM17,ADAM9,ADAMTSL1,ADGRG6,ADH5,ADI1,AGRN,AHCY,AHNAK,AIFM1,AKR1A1,ALDH16A1,ALDH1A1,ALDH1A3,ALDH7A1,ALDOA,ALDOC,ANGPTL4,ANP32A,ANP32B,ANP32E,ANXA1,ANXA2,ANXA4,ANXA5,AP2A1,AP2B1,AP2M1,APEH,APEX1,API5,APLP2,APP,ARCN1,AREG,ARF1,ARHGDIA,ARPC4-TTLL3,ARSA,ASAH1,ATIC,ATP1A1,ATP1B3,ATP5F1B,ATP6AP1,ATP6AP2,ATRN,ATXN10,AXL,B2M,B4GAT…	722
Benign lesion	3.76e-17	AGRN,AHNAK,ALDH1A1,ALDH1A3,ALDOA,ALDOC,ANXA1,ANXA2,ANXA5,APP,ARHGDIA,ATP1A1,ATRN,AXL,BCLAF1,BID,BLMH,CAD,CALR,CCDC80,CCN1,CD44,CLU,CNP,COL18A1,COL1A2,COL3A1,COL4A2,COL5A2,COL6A1,COL6A2,COL6A3,CRIM1,CRYZ,CSF1,CSTA,CTSB,CTSC,CTSV,DBN1,DDX17,DDX6,DSC1,DSG1,DUT,EGFR,EIF1AX,EPHA7,FABP5,FBLN1,FDPS,FH,FKBP10,FKBP1A,FLNA,FN1,FUBP1,GLG1,GNAI2,GRB2,GSTO1,HLA-A,HMGA1,HMGB1,HMGB2,HSP90AB1,HSPA9,IDH1,IGF2,IQG…	148
Cell proliferation of breast cancer cell lines	4.08e-17	ACTB,ACTN4,ADAM17,AHCY,ANXA1,ANXA2,ARF1,ASAH1,BIN1,C1QBP,CASP3,CASP8,CAT,CCN1,CD44,CD59,CDCP1,CLU,COL6A3,COPS3,COPS4,CSE1L,CSF1,CTSD,DCD,DDX17,EEF1A1,EEF1B2,EGFR,EIF3A,EIF3C,EIF3E,EIF4A1,ELAVL1,EPHA2,FABP5,FASN,FEN1,FN1,GPC1,GRB2,GRN,HAT1,HMGA1,HNRNPK,HSPA5,IGF2,IGFBP2,ILF3,ITGA3,ITGB1,KPNA2,LDHA,LGALS1,LGALS3,LIMA1,MAPK1,NME1,NONO,NQO1,NRP1,PA2G4,PDIA3,PFKP,PFN1,PHGDH,PKM,PLAU,PLAUR,PPP2R1A,PSMC…	89
Large intestine adenocarcinoma	5.53e-17	ABCE1,ABCF1,ABHD14B,ACAA2,ACLY,ACOT7,ACTB,ACTN1,ACTN4,ADAM10,ADAM15,ADAM17,ADAM9,ADAMTSL1,ADGRG6,AGRN,AHCY,AHNAK,AHSA1,AIFM1,AKR1A1,ALDH16A1,ALDH1A1,ALDH1A3,ALDH9A1,ALDOA,ANGPTL4,ANP32E,ANXA1,ANXA4,ANXA6,AP2A1,AP2B1,AP2M1,APEH,APEX1,API5,APLP2,APP,ARCN1,ARHGDIA,ARPC1B,ARPC4-TTLL3,ARSA,ASAH1,ASL,ATF6B,ATIC,ATP1A1,ATP1B3,ATP2B4,ATP5F1A,ATP6AP1,ATP6AP2,ATRN,ATXN10,AXL,B2M,BAG3,BCAM,BCLAF1,BID,BLMH,B…	695
Non-traumatic arthropathy	6.52e-17	ACLY,ADAM10,ADAM15,ADAM17,ADAM9,ADGRG6,ADSS2,AKR1A1,ALDOA,ANXA1,APLP2,ARCN1,AREG,ARF1,ATF6B,ATIC,B2M,BMP1,C1R,CALD1,CALR,CASP3,CD276,CD44,CLU,COCH,COL3A1,COL4A2,COPB2,CSF1,CTSB,CTSC,CXCL1,CXCL5,DDX39B,DEK,DNASE2,EEF1G,EEF2,EIF1,EIF3E,ENO1,ERH,FDPS,FKBP1A,FN1,FUBP1,FURIN,GALNT1,GALNT2,GNB2,GRN,GSN,HEXA,HLA-A,HMGB1,HNRNPA1,HNRNPA3,HPRT1,HSP90B1,HSPA1A/HSPA1B,HSPA8,HSPD1,HTRA1,IGFBP4,JAM3,KHSRP,LAP3…	123
Hepatobiliary system cancer	7.06e-17	ACAA2,ACLY,ACOT7,ACTB,ACTN1,ACTN4,ACTR3,ADAM10,ADAM15,ADAM17,ADAM9,ADAMTSL1,ADH5,AGRN,AHNAK,AIFM1,ALDH1A1,ALDH1A3,ALDH7A1,ALDH9A1,ANP32B,ANP32E,ANXA1,ANXA2,ANXA5,APEX1,API5,APLP2,AREG,ARF1,ARHGDIA,ARPC4-TTLL3,ASAH1,ATIC,ATP1A1,ATP1B3,ATP5F1A,ATP5F1B,ATRN,AXL,B2M,BAG2,BCLAF1,BPNT1,BSG,C1R,C1S,CACYBP,CAD,CALB2,CALU,CAND1,CANT1,CANX,CAP2,CAPG,CASP8,CAST,CAT,CAVIN1,CBX3,CCDC80,CCN1,CCT6A,CCT8,CD109,C…	445
Invasion of tumor	7.17e-17	ADAM9,AHCY,ANXA2,AREG,BSG,CAPN2,CD44,CLU,CSF1,CTSB,CTSL,CTSV,CTSZ,CTTN,CXCL1,CXCL5,DSP,EGFR,EPHA2,EZR,FASN,FKBP1A,FLNA,FN1,FURIN,GPC1,HMGB1,HNRNPA1,HSPA5,ITGB1,KLK6,LGALS1,LOXL2,MAPK1,MIA,NME1,NRP1,PAFAH1B1,PARK7,PLAU,PLAUR,S100A7,S100A8,S100A9,SERPINE1,TGFB1,THBS1,TIMP2,VASP,VEGFC,VIM	51
Proliferation of fibroblast cell lines	7.58e-17	ALDOA,APEX1,AREG,AXL,CAPRIN1,CAST,CAT,CD81,CRK,CSF1,CSTF2,CTSD,CUL1,CXCL1,DHX9,EEF1D,EGFR,EIF3B,EIF3C,EIF3E,EIF3I,EIF6,ERO1A,FN1,GNAI2,GRB2,GRN,HDGF,HMGA1,HMGB1,HSPA1A/HSPA1B,IGF2,IGFBP2,ITGB1,KHDRBS1,LMNA,LMNB1,MAPK1,MIA,MINPP1,NPM1,OLA1,OTUB1,PARP1,PKM,PLAUR,PRMT1,PRPF19,PSMA4,PSMC2,PTPN11,RACK1,RALA,RAN,RPS6,SDC4,SERPINE1,SFPQ,SH3GL1,SHMT1,SLC3A2,SRSF1,SSB,STIP1,SWAP70,TBCB,TFRC,TGFB1,TGM2,THB…	74
Lymphatic system tumor	8.73e-17	ACLY,ACTB,ADAM10,ADAM15,ADAM9,ADAMTSL1,ADGRG6,AHNAK,AIMP1,ALDH1A1,ALDH9A1,ANXA1,ANXA2,ANXA4,ANXA5,ANXA6,APEH,APP,ATIC,ATRN,AXL,B2M,BAG2,BCLAF1,BID,BTD,BUB3,BZW2,C1R,CAD,CALD1,CASP3,CASP8,CAT,CCN1,CCT3,CCT7,CD44,CDV3,CFL1,CLU,CNP,COCH,COL18A1,COL1A2,COL3A1,COL4A2,COL6A1,COL6A2,COL6A3,COPB2,COPS4,CRK,CRKL,CSDE1,CSE1L,CSTF2,CTSC,CTSH,CTSL,CTTN,CUL1,CXCL1,DCD,DDB1,DEK,DIAPH1,DKK1,DLG1,DNASE2,DNER,DSP…	269
Proliferation of endothelial cells	8.92e-17	ADAM15,ADAM17,AIMP1,ANGPTL4,APP,ATP1B3,ATP5F1A,AXL,BCLAF1,CALR,CD276,CD44,COL18A1,COL1A2,COL4A2,CSF1,CTSB,CXCL1,DDAH1,DKK1,DLG1,ECM1,EIF4A3,FN1,GPC1,GRN,HMGB1,HMGB2,HSPA5,HTRA1,IGF2,IQGAP1,ITGB1,LGALS1,LIPA,LOXL2,MAPK1,NRP1,PDGFC,PKM,PLAU,PLAUR,PPIA,PRKDC,PROS1,PTPRJ,S100A8,S100A9,SCG2,SDC4,SEMA3A,SEMA6B,SEPTIN9,SERPINA3,SERPINE1,SERPINF1,TFPI,TGFB1,THBS1,THRAP3,TIMP2,TNFRSF6B,VEGFC,YWHAG	64
Metabolism of cellular protein	1.2e-16	ADAM10,APLP2,APP,B2M,CALU,CCN1,CP,CSF1,CTSH,FN1,FUCA2,FURIN,GOLM1,GSN,HEXB,HSP90B1,HSPG2,IGF2,IGFBP2,IGFBP4,IGFBP6,KTN1,LAMB1,LAMB2,LAMC1,LGALS1,LTA4H,MBTPS1,MELTF,MFGE8,NUCB1,P4HB,PDIA6,PRKCSH,PRSS23,QSOX1,RCN1,RPS27A,SCG2,TGFBI,TGOLN2,TIMP1,VGF	43
Atopic dermatitis	1.41e-16	ADAM17,AHCY,AHNAK,ANXA1,ANXA5,ARCN1,CAPG,CAPZB,CAT,CBR1,CD44,CFL1,CTSL,CTSV,DCD,DPYSL2,EEF1A1,EIF1,EIF3E,ENO1,FABP5,FKBP1A,FKBP4,FLNA,GSN,GSTO1,HNRNPR,KLK6,KLK7,LAMA5,LGALS1,LGMN,MSN,NAPA,OSMR,PHGDH,PITPNB,PPIA,PSAP,RUVBL1,S100A11,S100A7,S100A8,S100A9,SBDS,TIMP1,TPI1,TPM3,VCL,VCP,XRCC6,ZYX	52
Stabilization of protein	1.45e-16	ATP1B3,BAG2,BAG3,CALR,CANX,CASP3,CCT2,CCT3,CCT4,CCT5,CCT6A,CCT7,CCT8,CD81,CDC37,CLU,CRTAP,CTSA,DSG1,EPHA4,FLNA,GAPDH,GIPC1,GRN,H1-5,HSP90AA1,HSP90AB1,HSPA1A/HSPA1B,HSPA5,HSPA8,HSPD1,HYPK,LMNA,NACA,NPM1,P3H1,PARK7,PFN1,PFN2,PPIB,PTGES3,RPL5,RPS7,TCP1,VPS35,ZNF207	46
Infection by Retroviridae	1.5e-16	ACTR3,ADAM10,ANXA2,AP2M1,APP,ARF1,ATP5F1B,AXL,B2M,BCLAF1,BMP1,C1R,C1S,CAD,CANT1,CCT2,CD44,CFI,CGREF1,CHORDC1,CHST14,CLU,CRIM1,CSF1,CTSZ,DHX9,EGFR,ELOC,ETF1,FDPS,FKBP1A,FN1,FURIN,FXR1,GANAB,HLA-A,HMGB1,HNRNPF,HNRNPH1,HNRNPU,HSPA4,IDH1,IMPDH2,ITGB1,KARS1,KHDRBS1,KPNB1,LARS1,LMAN2,MANBA,MAP4,MAT2A,PDIA3,PDIA6,PFKL,PGM1,PLOD3,POLR2H,PPIB,PPP2R2A,PSMA1,PSMA3,PSMA5,PSMA7,PSMB6,PSMC3,PSMC4,PSMC5,PSMD12,…	105
Hereditary myopathy	1.64e-16	AARS1,ACLY,ADGRG6,AHNAK,AIFM1,ARF1,ASAH1,ATP1A1,B4GAT1,BAG3,BIN1,BMP1,CALD1,CALR,CANX,CAP1,CAPN1,CAST,CAVIN1,CCT5,CFL1,CFL2,CNBP,COL1A2,COL3A1,COL4A2,COL5A2,COL6A1,COL6A2,COL6A3,DAG1,DCTN1,DCTN2,DLD,DSG2,DSP,DYNC1H1,ECHS1,FAT1,FHL2,FN1,FURIN,FUS,FXR1,GAA,GARS1,GBE1,GFPT1,GLA,GNE,GSN,HARS1,HK1,HLA-A,HNRNPA1,HNRNPA2B1,HSP90B1,HSPA5,HSPB1,HSPD1,ITGB1,KARS1,LMNA,LOXL2,LTBP3,MARS1,MATR3,NAGLU,PABPN1,P…	98
HIV infection	1.72e-16	ACTR3,ADAM10,ANXA2,AP2M1,APP,ARF1,ATP5F1B,B2M,BCLAF1,BMP1,C1R,C1S,CAD,CANT1,CCT2,CD44,CFI,CGREF1,CHORDC1,CHST14,CLU,CRIM1,CSF1,CTSZ,DHX9,EGFR,ELOC,ETF1,FDPS,FKBP1A,FN1,FURIN,FXR1,GANAB,HLA-A,HMGB1,HNRNPF,HNRNPH1,HNRNPU,HSPA4,IDH1,IMPDH2,ITGB1,KARS1,KHDRBS1,KPNB1,LARS1,LMAN2,MANBA,MAP4,MAT2A,PDIA3,PDIA6,PFKL,PGM1,PLOD3,POLR2H,PPIB,PPP2R2A,PSMA1,PSMA3,PSMA5,PSMA7,PSMB6,PSMC3,PSMC4,PSMC5,PSMD12,PSMD…	104
Rheumatic Disease	1.82e-16	ACLY,ACTR3,ADAM10,ADAM15,ADAM17,ADAM9,ADAMTSL1,ADGRG6,ADSS2,AKR1A1,ALDOA,ANXA1,APLP2,ARCN1,AREG,ARF1,ARSA,ATF6B,ATIC,B2M,BID,BMP1,BSG,C1R,C1S,CALD1,CALR,CAPN2,CASP3,CASP8,CAST,CD276,CD44,CD59,CD81,CLU,COCH,COL1A2,COL3A1,COL4A2,COPB2,CPE,CSF1,CTSA,CTSB,CTSC,CTSL,CXCL1,CXCL5,DCTN1,DDX39B,DEK,DIAPH1,DNASE2,EEF1G,EEF2,EIF1,EIF3E,ENO1,ERH,FABP5,FASN,FDPS,FKBP1A,FN1,FUBP1,FURIN,GALNT1,GALNT2,GNAI2,GNB2…	163
Organization of extracellular matrix	1.88e-16	ADAM10,ADAM15,AGRN,APLP2,APP,BMP1,BSG,CAPN1,CAPN2,CCDC80,CCN1,CD44,COL18A1,COL1A2,COL3A1,COL4A2,COL5A2,COL6A1,COL6A2,COL6A3,CRISPLD2,CTSL,CTSV,DAG1,ERO1A,FBLN1,FN1,FURIN,HSPG2,HTRA1,ICAM5,ITGA3,ITGB1,JAM3,KLK7,LAMA5,LAMB1,LAMB2,LAMC1,LGALS3,MIA,PRDX4,PTX3,SERPINE1,TGFBI,THBS1,TIMP1,TIMP2	48
Proteolysis	2.15e-16	ADAM10,ADAM15,ADAM17,ADAM9,APEH,BMP1,C1S,CAPN1,CAPN2,CASP14,CASP3,CASP8,CAST,CFL1,CNDP2,CSTA,CSTB,CTSA,CTSB,CTSC,CTSD,CTSH,CTSL,CTSV,CTSZ,DAG1,DIAPH1,DLD,DPP3,DPP7,FURIN,GSN,HSPA8,HTRA1,ITGB1,LGMN,LTBP4,MBTPS1,MYH9,NLN,NRDC,PIP,PLAU,PLAUR,PREP,PSMB5,PSMC4,RBMX,SDC4,TGM2,THOP1,TIMP2,TPP1,UBE2N	54
Liver tumor	2.37e-16	ACAA2,ACLY,ACOT7,ACTB,ACTN1,ACTN4,ACTR2,ACTR3,ADAM10,ADAM15,ADAM17,ADAM9,ADAMTSL1,ADH5,AGRN,AHNAK,AIFM1,ALDH1A1,ALDH1A3,ALDH7A1,ALDH9A1,ANP32B,ANP32E,ANXA1,ANXA5,APEX1,API5,APP,AREG,ARF1,ARHGDIA,ARPC4-TTLL3,ASAH1,ATF6B,ATIC,ATP1A1,ATP1B3,ATP5F1A,ATP5F1B,ATRN,AXL,B2M,BAG2,BCLAF1,BID,BPNT1,BSG,C1R,C1S,CACYBP,CAD,CALB2,CALU,CANT1,CAP2,CAPG,CASP8,CAST,CAT,CAVIN1,CBX3,CCDC80,CCN1,CCT6A,CCT8,CD109,CD27…	475
Homing of cells	2.94e-16	ACTN1,ACTR2,ADAM10,ADAM17,ANXA1,ANXA2,APP,ARPC2,AXL,C1QBP,CALR,CAPG,CAPN2,CBS/CBSL,CCN1,CD44,CDCP1,CLU,CORO1B,CRK,CRKL,CSF1,CXCL1,CXCL5,CYRIB,DEK,DIAPH1,EGFR,EPHA2,EPHB2,FN1,GNAI2,GNAI3,GNB1,GNB2,GRB2,GRN,GSN,HARS1,HEBP1,HMGB1,HMGB2,HSPB1,HSPD1,IGF2,IGF2R,ITGB1,JAM3,KARS1,LGALS1,LGALS3,LGMN,MAPK1,MYH10,NQO1,NRP1,NT5E,PLAU,PLAUR,PLEC,PPIA,PPIB,PRNP,PTPN11,PTPRJ,PTPRZ1,RAB7A,RALA,RAP1B,RPS19,S100A4…	93
Migration of breast cancer cell lines	3.18e-16	ACTN1,ACTN4,ADAM15,ADAM9,AHNAK,ANXA1,ANXA2,ARF1,AXL,CAPN2,CD44,CD81,CDCP1,CRK,CSE1L,CTSL,CTTN,CXCL5,DIAPH1,ECM1,EGFR,ELAVL1,EPHA2,FLNA,FN1,GIPC1,HSP90AA1,HSPA9,ILF3,IQGAP1,ITGB1,KHDRBS1,KPNA2,LASP1,LDHA,MAPK1,MYH10,MYH9,NME1,NRP1,PLAU,PLAUR,PTPRJ,RACK1,RUVBL1,S100A11,S100A4,S100A7,SDC4,SDCBP,SEMA3A,SEMA3C,SEPTIN9,SERPINE1,TFPI,TGFB1,TGFBR3,TGM2,TIMP1,TIMP2,VASP,VIM	62
Disorder of basal ganglia	3.28e-16	ACTB,ADAM10,ADAMTSL1,AHCY,AIFM1,AIMP2,ANXA2,APP,ARSA,ATP6AP2,B2M,B4GAT1,CAB39,CAPZB,CASP3,CASP8,CD44,CLU,CNP,COCH,CP,CRIM1,CSE1L,CTSB,DCTN1,DDX1,DNAJA1,EEF1A1,EIF3E,EIF4A2,EIF4G1,ENO2,EPHA4,EPHB2,FAM3C,FARSB,FKBP4,FUBP1,GAPDH,GBA,GNB1,GPI,GRN,HMGB2,HNRNPU,HSP90AA1,HSPA1A/HSPA1B,HSPA5,HSPA8,HSPB1,ICAM5,IMPA1,KHDRBS1,LAMB1,LDHA,LDLR,MAN2B1,MBTPS1,MDH1,MYL12A,NAPA,NME1,NPM1,P4HA1,PARK7,PARP1,PCMT1,P…	112
Advanced malignant solid tumor	3.94e-16	ACTN4,ADAM15,ADAM9,ANGPTL4,ANXA1,ANXA2,ATIC,AXL,B2M,BSG,C1R,CALB2,CALD1,CALR,CALU,CAPG,CASP8,CAT,CCN1,CD44,CLU,COL18A1,COL4A2,COL6A3,CRYZ,CSE1L,CSF1,CTSB,CTSZ,DKK1,DPYSL2,DSG2,EEF1A1,EGFR,EIF4A1,EPHA2,EPHA7,FASN,FDPS,FKBP1A,FLNA,FN1,GART,HMGA1,HMGB2,HPRT1,HSP90AA1,HSP90AB1,HSP90B1,HSPA1A/HSPA1B,HTRA1,IDH1,IGF2,IGFBP2,IGFBP4,IMPDH2,ITGB1,KLK6,KRT18,LAMB2,LGALS1,LGALS3,LRP8,MAP4,MAPK1,MYL12A,NQO1,N…	112
Hepatitis C virus-related hepatocellular carcinoma	4.22e-16	ANXA5,CAT,ECHS1,EEF2,GLUD1,HSP90B1,HSPA5,HSPA8,HSPA9,HSPD1,LAP3,NME1,NPM1,RRBP1,TUBB,VIM	16
Adhesion of tumor cell lines	4.39e-16	ACTN4,ADAM10,ADAM15,ADAM17,ADAM9,ANXA1,ANXA2,BSG,C1QBP,CASP14,CASP8,CCN1,CD44,CD99,CDCP1,CRK,CTSB,CTSZ,CTTN,DAG1,DSG2,DSP,EGFR,EPHA2,ERP29,FLNA,FN1,GALNT2,HMGB1,ITGA3,ITGB1,JAM3,LASP1,LGALS3,LIPA,MAPK1,MYH9,NEU1,NME1,NRP1,PARP1,PKM,PLAU,PLAUR,PRMT1,PRNP,PSMD4,PTGES3,PTPRZ1,RACK1,RPSA,SEMA3A,SERPINE1,SPTAN1,TGFB1,TGM2,THBS1,TLN1,TNFRSF6B,VCL,VEGFC,ZYX	62
Frequency of tumor	4.54e-16	ABCE1,ABCF1,ABHD14B,ACLY,ACOT7,ACTN1,ACTN4,ACTR2,ADAM10,ADAM17,ADAM9,ADAMTSL1,ADGRG6,ADH5,ADI1,AGRN,AHCY,AHNAK,AIFM1,AKR1A1,ALDH16A1,ALDH1A1,ALDH1A3,ALDH7A1,ALDOA,ALDOC,ANGPTL4,ANP32A,ANP32B,ANP32E,ANXA1,ANXA2,ANXA4,ANXA5,AP2A1,AP2B1,AP2M1,APEH,APEX1,API5,APLP2,APP,ARCN1,AREG,ARF1,ARHGDIA,ARPC4-TTLL3,ARSA,ASAH1,ATIC,ATP1A1,ATP1B3,ATP5F1B,ATP6AP1,ATP6AP2,ATRN,ATXN10,AXL,B2M,B4GAT1,BAG2,BAG3,BCAM,B…	706
Chronic psoriasis	4.84e-16	C1QBP,CCT5,COPB2,CSTB,CTSB,CTSL,CXCL1,EIF2S1,EIF2S2,EIF4A3,EIF5A,ETF1,FABP5,GARS1,GOT1,GOT2,HSPA8,HSPE1,HSPH1,KLK7,KPNA2,KPNB1,LDLR,LGALS3BP,PCMT1,PGAM1,PGD,PKM,PPP2CA,S100A11,S100A7,S100A9,SERPINB8,SRM,UBE2N	35
Degranulation of blood platelets	5.08e-16	ACTN1,ACTN4,ALDOA,ANXA5,APLP2,APP,CALM1 (includes others),CD109,CLEC3B,CLU,CYRIB,ECM1,FAM3C,FLNA,FN1,IGF2,LGALS3BP,OLA1,PROS1,PSAP,QSOX1,SERPINA3,SERPINE1,SOD1,TAGLN2,TGFB1,THBS1,TIMP1,TLN1,VCL,VEGFC,WDR1	32
Tumorigenesis of lymphocytes	5.08e-16	ACLY,ADAM10,ADAM9,ADAMTSL1,AHNAK,AIMP1,ALDH1A1,ALDH9A1,ANXA1,ANXA2,ANXA4,ANXA5,ANXA6,APP,ATIC,ATRN,B2M,BAG2,BCLAF1,BID,BTD,BUB3,BZW2,C1R,CAD,CALD1,CASP3,CASP8,CAT,CCN1,CCT3,CCT7,CD44,CDV3,CFL1,CLU,CNP,COCH,COL18A1,COL1A2,COL3A1,COL4A2,COL6A1,COL6A2,COL6A3,COPB2,COPS4,CRK,CRKL,CSDE1,CSE1L,CSTF2,CTSC,CTSH,CTSL,CTTN,CUL1,CXCL1,DCD,DDB1,DEK,DIAPH1,DKK1,DLG1,DNASE2,DNER,DSP,EEF1A1,EGFR,EIF1AX,EIF4A1,E…	249
Morphogenesis of neurons	6.17e-16	ACTB,ACTR3,ADAM10,ADGRG6,AGRN,APLP2,APP,AREG,ARHGDIA,ATRN,ATXN10,CALD1,CAPRIN1,CAPZB,CASP3,CCN1,CD44,CFL1,CLSTN1,CLU,CNP,CRK,CRKL,CSF1,CSRP1,CTTN,DBN1,DDAH1,DIAPH1,DLG1,DNER,DPYSL2,EGFR,EPHA4,EPHA7,EPHB2,EZR,FASN,FLNA,GALNS,GDI1,GRN,HEXA,HMGB1,HMGB2,HNRNPK,HPRT1,HSP90AA1,HSP90AB1,ICAM5,ITGA3,ITGB1,KIF23,LAMB1,LAMB2,LAMC1,LASP1,LMNB1,LRP8,MAPK1,MATN2,MSN,MYH10,NRP1,PDIA3,PFN1,PFN2,PHGDH,PLAU,PLXNB…	99
Organization of cellular membrane	6.63e-16	ACTB,ACTR2,ACTR3,ADAM10,AGRN,ANXA1,AP2A1,AP2B1,AP2M1,APP,AREG,ARPC2,BIN1,CAPZB,CD44,CFL1,CLTB,CLTC,CORO1B,CTTN,DAG1,DKK1,DSP,EGFR,EPHA4,FLNA,GRB2,HSPA8,IGF2R,ITGB1,LAMB2,LDLR,LIMA1,LMNA,MYH9,PCDHGC3,PTPRS,PVR,RALA,RPS27A,SEPTIN11,SLC9A3R1,SPTBN1,TFRC,TGOLN2,TUBB,VCL,VCP,YWHAB,YWHAE,YWHAG,YWHAH,YWHAQ,YWHAZ	54
Cell-cell contact	6.76e-16	ACTN1,ACTN4,ACTR2,ACTR3,ADAM10,ADAM15,ADAM9,AGRN,ANXA1,ANXA5,APLP2,APP,ARHGDIA,ARSA,ATP1A1,BCAM,C1orf56,C1QBP,CALR,CAPN2,CAPRIN1,CAPZB,CASP14,CASP3,CCN1,CD44,CD81,CD99,CLIC4,CLSTN1,CLSTN3,CLTC,CLU,CRKL,CSF1,CSTA,CTSB,CTSV,CTTN,DAG1,DCTN1,DKK1,DLG1,DSG1,DSG2,DSP,EGFR,EPHA7,EPHB2,ERP29,FASN,FAT1,FKBP4,FN1,GALNT2,GNPDA1,GPI,GRN,HEXB,HSPA4,HSPG2,IGF2,IQGAP1,ITGA3,ITGB1,JAM3,KIRREL1,KLK6,LAMB2,LAMC1,L…	114
Chemotaxis	7.07e-16	ACTN1,ADAM10,ADAM17,ANXA1,ANXA2,APP,AXL,C1QBP,CALR,CAPG,CAPN2,CBS/CBSL,CCN1,CD44,CDCP1,CLU,CORO1B,CRK,CRKL,CSF1,CXCL1,CXCL5,CYRIB,DEK,DIAPH1,EGFR,EPHA2,EPHB2,FN1,GNAI2,GNAI3,GNB1,GNB2,GRB2,GRN,GSN,HARS1,HEBP1,HMGB1,HMGB2,HSPB1,HSPD1,IGF2,IGF2R,ITGB1,JAM3,KARS1,LGALS1,LGALS3,LGMN,MAPK1,MYH10,NRP1,NT5E,PLAU,PLAUR,PLEC,PPIA,PPIB,PRNP,PTPN11,PTPRJ,PTPRZ1,RAB7A,RALA,RPS19,S100A4,S100A7,S100A8,S100A9,S…	89
Neuritogenesis	7.52e-16	ACTB,ACTR3,ADAM10,ADGRG6,AGRN,APLP2,APP,AREG,ARHGDIA,ATRN,ATXN10,CALD1,CAPRIN1,CAPZB,CASP3,CCN1,CD44,CFL1,CLSTN1,CLU,CNP,CRK,CRKL,CSF1,CSRP1,CTTN,DBN1,DDAH1,DIAPH1,DLG1,DNER,DPYSL2,EGFR,EPHA4,EPHA7,EPHB2,EZR,FASN,FLNA,GALNS,GDI1,GRN,HMGB1,HMGB2,HNRNPK,HPRT1,HSP90AA1,HSP90AB1,ICAM5,ITGA3,ITGB1,KIF23,LAMB1,LAMB2,LAMC1,LASP1,LMNB1,LRP8,MAPK1,MATN2,MSN,MYH10,NRP1,PDIA3,PFN1,PFN2,PHGDH,PLAU,PLXNB2,PPP…	98
Invasion of breast cancer cell lines	8.32e-16	ADAM15,AHNAK,ANGPTL4,APP,AXL,BSG,CALR,CASP3,CCN1,CD44,CD99,CDCP1,CRTAP,CSE1L,CTSB,CTTN,CXCL5,DIAPH1,ECM1,EGFR,EIF3A,EIF3E,EZR,FHL2,FN1,FURIN,GIPC1,GPI,HSP90AA1,HSP90AB1,HSPA9,ILF3,IQGAP1,ITGA3,ITGB1,LASP1,LDHA,LIMA1,LOXL2,MAPK1,NAMPT,NME1,NUCB1,PLAU,PLAUR,PRMT1,PTGES3,PTPRJ,RUVBL1,S100A11,S100A4,S100A7,SDCBP,SEPTIN9,SERPINH1,SLC9A3R1,TFPI,TGFB1,TGFBR3,TIMP1,UGDH,VIM,VPS26A,VPS35,YWHAG	65
Lymphoid cancer	9.1e-16	ACLY,ADAM10,ADAM15,ADAM9,ADAMTSL1,AHNAK,AIMP1,ALDH1A1,ALDH9A1,ANXA1,ANXA2,ANXA4,ANXA5,ANXA6,APEH,APP,ATIC,ATRN,AXL,B2M,BAG2,BCLAF1,BID,BTD,BUB3,BZW2,C1R,CAD,CALD1,CASP3,CASP8,CAT,CCN1,CCT3,CCT7,CD44,CDV3,CFL1,CLU,CNP,COCH,COL18A1,COL1A2,COL3A1,COL4A2,COL6A1,COL6A2,COL6A3,COPB2,COPS4,CRK,CRKL,CSDE1,CSE1L,CSTF2,CTSC,CTSH,CTSL,CTTN,CUL1,CXCL1,DCD,DDB1,DEK,DIAPH1,DKK1,DLG1,DNASE2,DNER,DSP,ECHS1,EEF1A…	263
Tumorigenesis of epithelial neoplasm	9.39e-16	ABCE1,ABCF1,ABHD14B,ACLY,ACOT7,ACTN1,ACTN4,ACTR2,ADAM10,ADAM17,ADAM9,ADAMTSL1,ADGRG6,ADH5,ADI1,AGRN,AHCY,AHNAK,AIFM1,AKR1A1,ALDH16A1,ALDH1A1,ALDH1A3,ALDH7A1,ALDOA,ALDOC,ANGPTL4,ANP32A,ANP32B,ANP32E,ANXA1,ANXA2,ANXA4,ANXA5,AP2A1,AP2B1,AP2M1,APEH,APEX1,API5,APLP2,APP,ARCN1,AREG,ARF1,ARHGDIA,ARPC4-TTLL3,ARSA,ASAH1,ATIC,ATP1A1,ATP1B3,ATP5F1B,ATP6AP1,ATP6AP2,ATRN,ATXN10,AXL,B2M,B4GAT1,BAG2,BAG3,BCAM,B…	699
Lymphoproliferative disorder	1.16e-15	ACLY,ADAM10,ADAM9,ADAMTSL1,AHNAK,AIMP1,ALDH1A1,ALDH9A1,ANXA1,ANXA2,ANXA4,ANXA5,ANXA6,APEH,APP,ATIC,ATRN,AXL,B2M,BAG2,BCLAF1,BID,BTD,BUB3,BZW2,C1R,CAD,CALD1,CASP3,CASP8,CAT,CCN1,CCT3,CCT7,CD44,CDV3,CFL1,CLU,CNP,COCH,COL18A1,COL1A2,COL3A1,COL4A2,COL6A1,COL6A2,COL6A3,COPB2,COPS4,CRK,CRKL,CSDE1,CSE1L,CSTF2,CTSC,CTSH,CTSL,CTTN,CUL1,CXCL1,DCD,DDB1,DEK,DIAPH1,DKK1,DLG1,DNASE2,DNER,DSP,ECHS1,EEF1A1,EGFR,…	262
Chronic skin disorder	1.2e-15	ADAM17,ARHGDIA,C1QBP,CALR,CCT5,COPB2,CSTA,CSTB,CTSB,CTSL,CXCL1,CXCL5,DSC1,EIF2S1,EIF2S2,EIF4A3,EIF5A,ETF1,FABP5,GAPDH,GARS1,GOT1,GOT2,HSPA8,HSPE1,HSPH1,ITGA3,KLK7,KPNA2,KPNB1,KRT18,LDLR,LGALS3,LGALS3BP,NRP1,PCMT1,PCNA,PGAM1,PGD,PKM,PPIA,PPP2CA,PSAP,S100A11,S100A7,S100A8,S100A9,SEMA3A,SERPINB8,SRM,UBE2N	51
Infection by HIV-1	1.22e-15	ACTR3,ADAM10,AP2M1,APP,ARF1,ATP5F1B,BCLAF1,BMP1,CAD,CANT1,CCT2,CD44,CGREF1,CHORDC1,CHST14,CRIM1,CSF1,CTSZ,DHX9,EGFR,ELOC,ETF1,FURIN,FXR1,GANAB,HMGB1,HNRNPF,HNRNPH1,HNRNPU,IDH1,ITGB1,KARS1,KHDRBS1,KPNB1,LARS1,LMAN2,MANBA,MAP4,MAT2A,PDIA3,PDIA6,PFKL,PGM1,PLOD3,POLR2H,PPIB,PPP2R2A,PSMA1,PSMA3,PSMA5,PSMA7,PSMB6,PSMC3,PSMC4,PSMC5,PSMD12,PSMD4,PSMD6,PTGES3,PTPRJ,RAB2A,RAD23A,RAP1B,RNH1,RPL10A,RPL12,RPL…	90
Neoplasia of cells	1.33e-15	ABCF1,ACLY,ACTB,ACTN4,ADAM10,ADAM17,ADAM9,ADAMTSL1,ADI1,AHNAK,AIFM1,AIMP1,ALDH1A1,ALDH1A3,ALDH7A1,ALDH9A1,ANGPTL4,ANP32A,ANXA1,ANXA2,ANXA4,ANXA5,ANXA6,AP2A1,AP2B1,APEX1,APLP2,APP,AREG,ARPC4-TTLL3,ASAH1,ATF6B,ATIC,ATP1A1,ATP2B4,ATP5F1A,ATP6AP1,ATP6AP2,ATRN,AXL,B2M,BAG2,BCLAF1,BID,BIN1,BMP1,BSG,BTD,BUB3,BZW2,C1R,C1RL,C1S,CACYBP,CAD,CALB2,CALD1,CALR,CANT1,CAP1,CAP2,CAPN2,CASP3,CASP8,CAST,CAT,CAVIN1,…	516
Non-Hodgkin lymphoma	1.37e-15	ADAM9,ADAMTSL1,AHNAK,ANXA1,ANXA2,ANXA4,ANXA6,APP,ATRN,B2M,BCLAF1,BTD,BZW2,C1R,CALD1,CASP3,CASP8,CCN1,CCT3,CD44,CDV3,CLU,CNP,COL18A1,COL1A2,COL3A1,COL4A2,COL6A1,COL6A2,COPS4,CSDE1,CSE1L,CSTF2,CTSH,CTSL,CUL1,DCD,DDB1,DIAPH1,DLG1,DNASE2,DSP,EEF1A1,EGFR,EIF4A1,ELAVL1,ELOC,ENO2,EPHA2,EWSR1,FASN,FAT1,FDPS,FEN1,FKBP1A,FN1,FUBP1,FUS,G3BP1,GNAI2,GNB1,GRB2,GSN,HAT1,HLA-A,HMGB1,HNRNPA2B1,HNRNPH1,HNRNPM,HNRN…	158
Lymphocytic neoplasm	1.42e-15	ACLY,ADAM10,ADAM9,ADAMTSL1,AHNAK,AIMP1,ALDH1A1,ALDH9A1,ANXA1,ANXA2,ANXA4,ANXA5,ANXA6,APEH,APP,ATIC,ATRN,AXL,B2M,BAG2,BCLAF1,BID,BTD,BUB3,BZW2,C1R,CAD,CALD1,CASP3,CASP8,CAT,CCN1,CCT3,CCT7,CD44,CDV3,CFL1,CLU,CNP,COCH,COL18A1,COL1A2,COL3A1,COL4A2,COL6A1,COL6A2,COL6A3,COPB2,COPS4,CRK,CRKL,CSDE1,CSE1L,CSTF2,CTSC,CTSH,CTSL,CTTN,CUL1,CXCL1,DCD,DDB1,DEK,DIAPH1,DKK1,DLG1,DNASE2,DNER,DSP,ECHS1,EEF1A1,EGFR,…	261
Chronic inflammatory disorder	1.57e-15	ACLY,ACTN4,ADAM10,ADAM15,ADAM17,ADAM9,ADGRG6,ADSS2,AKR1A1,ALDOA,ANXA1,ANXA4,APEH,APLP2,APP,ARCN1,AREG,ARF1,ATF6B,ATIC,AXL,B2M,BMP1,BSG,C1R,CALD1,CALR,CAPG,CASP3,CD276,CD44,CD59,CLU,COCH,COL1A2,COL3A1,COL4A2,COTL1,CSF1,CTSB,CTSC,CTSD,CTSL,CXCL1,CXCL5,DAG1,DARS1,DDX39B,DEK,DNASE2,DSC1,ECM1,EEF1G,EEF2,EGFR,EIF1,EIF3E,ENO1,ERH,FDPS,FKBP1A,FN1,FUBP1,FURIN,GAA,GALNT1,GALNT2,GNB2,GRN,GSN,HEXA,HLA-A,HMGB…	151
Migration of melanoma cell lines	1.73e-15	ACTN4,ADAM15,AHNAK,ARF1,BSG,CCN1,CD44,CD81,COL18A1,DIAPH1,EGFR,EPHA2,GPI,HNRNPA2B1,HSPA1A/HSPA1B,ITGB1,KHDRBS1,KLK7,LAMA5,LGALS3BP,MELTF,MSN,NME1,NRP1,PPP2R2A,PRNP,S100A11,S100A8,S100A9,SDCBP,SEMA3A,SEPTIN9,SERPINF1,TIMP2	34
Stage I lung cancer	1.88e-15	AIMP2,ANXA2,ATIC,B2M,CD44,EEF1A1,EGFR,EIF4A1,FN1,GART,HSP90AA1,HSP90AB1,HSP90B1,MYL12A,PPIA,RPL7,RPS11,RPS27A,RPS6,RRM2,SERBP1,TPT1,TUBA1C,TUBB2A,TUBB4B	25
Development of epithelial tissue	2.12e-15	ADAM15,ADAM17,AIMP1,ANGPTL4,ANXA2,APP,ATP1B3,ATP5F1A,AXL,BCLAF1,CALR,CCN1,CD276,CD44,CLIC4,COL18A1,COL1A2,COL4A2,CSF1,CTSB,CXCL1,DAG1,DDAH1,DKK1,DLG1,ECM1,EGFR,EIF3I,EIF4A3,EPHA2,FAT1,FLNB,FN1,GPC1,GRN,HMGB1,HMGB2,HSPA5,HSPG2,HTRA1,IGF2,IQGAP1,ITGB1,KRT18,LAMA5,LAMB1,LAMC1,LGALS1,LGALS3,LIPA,LOXL2,MAPK1,NME1,NRP1,PDGFC,PKM,PLAU,PLAUR,PLOD3,PPIA,PRKDC,PROS1,PTPN11,PTPRJ,RRAS2,S100A8,S100A9,SCG2,SD…	87
Metastatic solid tumor	2.17e-15	ACTN4,ADAM15,ADAM9,ANGPTL4,ANXA1,ANXA2,ATIC,AXL,B2M,BSG,C1R,CALD1,CALR,CALU,CAPG,CASP8,CAT,CCN1,CD44,CLU,COL18A1,COL4A2,COL6A3,CRYZ,CSE1L,CSF1,CTSB,CTSZ,DKK1,DPYSL2,DSG2,EEF1A1,EGFR,EIF4A1,EPHA2,EPHA7,FASN,FDPS,FKBP1A,FLNA,FN1,GART,HMGB2,HPRT1,HSP90AA1,HSP90AB1,HSP90B1,HSPA1A/HSPA1B,HTRA1,IDH1,IGF2,IGFBP2,IMPDH2,ITGB1,KRT18,LAMB2,LGALS1,LGALS3,MAP4,MAPK1,MYL12A,NQO1,NT5E,PAFAH1B1,PARP1,PLAU,PLAUR…	100
Lymphocytic cancer	2.26e-15	ACLY,ADAM10,ADAM9,ADAMTSL1,AHNAK,AIMP1,ALDH1A1,ALDH9A1,ANXA1,ANXA2,ANXA4,ANXA5,ANXA6,APEH,APP,ATIC,ATRN,AXL,B2M,BAG2,BCLAF1,BID,BTD,BUB3,BZW2,C1R,CAD,CALD1,CASP3,CASP8,CAT,CCN1,CCT3,CCT7,CD44,CDV3,CFL1,CLU,CNP,COCH,COL18A1,COL1A2,COL3A1,COL4A2,COL6A1,COL6A2,COL6A3,COPB2,COPS4,CRK,CRKL,CSDE1,CSE1L,CSTF2,CTSC,CTSH,CTSL,CTTN,CUL1,CXCL1,DCD,DDB1,DEK,DIAPH1,DKK1,DLG1,DNASE2,DNER,DSP,ECHS1,EEF1A1,EGFR,…	260
Neoplasia of leukocytes	2.32e-15	ACLY,ADAM10,ADAM9,ADAMTSL1,AHNAK,AIMP1,ALDH1A1,ALDH9A1,ANXA1,ANXA2,ANXA4,ANXA5,ANXA6,APP,ATIC,ATRN,AXL,B2M,BAG2,BCLAF1,BID,BTD,BUB3,BZW2,C1R,CAD,CALD1,CASP3,CASP8,CAT,CCN1,CCT3,CCT7,CD44,CDV3,CFL1,CLU,CNP,COCH,COL18A1,COL1A2,COL3A1,COL4A2,COL6A1,COL6A2,COL6A3,COPB2,COPS4,CRK,CRKL,CSDE1,CSE1L,CSTF2,CTSC,CTSH,CTSL,CTTN,CUL1,CXCL1,DCD,DDB1,DEK,DIAPH1,DKK1,DLG1,DNASE2,DNER,DSP,EEF1A1,EGFR,EIF1AX,EIF4…	255
Migration of sarcoma cell lines	2.65e-15	ACTN4,AHNAK,AP2M1,ARPC2,BCAM,CAPN2,CAT,CD44,CD99,CTTN,FASN,FLNA,FLNB,FN1,HNRNPK,IGF2,IGFBP6,ITGB1,MAPK1,PLAU,PLAUR,S100A11,SEPTIN9,SERPINE1,SERPINF1,SLC9A3R1,TIMP2,TPM3,VCP,VEGFC	30
Hereditary connective tissue disorder	2.84e-15	ACTB,ADGRG6,AIFM1,ALDOC,ARCN1,ASAH1,B3GAT3,BCLAF1,BMP1,C1R,C1S,CANT1,CAVIN1,CHST14,CLU,COCH,COL1A2,COL3A1,COL5A2,COL6A1,COL6A2,COL6A3,COPA,COPB2,CRTAP,CSF1,CTSC,DDX6,DIAPH1,DSP,DYNC1I2,EFTUD2,EIF2S3,EIF4A3,FARSB,FDPS,FKBP10,FLNA,FLNB,FN1,GALNS,GAS1,GLB1,GNAI3,GPC1,GSN,HNRNPA1,HNRNPA2B1,HNRNPK,HSPG2,IDH1,IGF2,ITGA3,ITGB1,LGMN,LMNA,LMNB2,LTBP3,LTBP4,MAN2B1,MANBA,MARS1,MBTPS1,MTHFD1,MYH10,MYH9,NANS,…	99
Fibrogenesis	3.1e-15	ACTR2,ACTR3,AIMP1,APP,ARF1,ARPC2,BIN1,CALD1,CALR,CAPN1,CAPZB,CD44,CFL1,CFL2,CNP,COL18A1,COL6A3,CRK,CTSB,CTSL,CTTN,CYRIB,DBN1,DCTN1,DIAPH1,DKK1,DLG1,DPYSL2,EGFR,FKBP4,FN1,GAA,GNAI2,GNB1,GPI,GRB2,GSN,HSPA5,HSPB1,ITGA3,ITGB1,KIRREL1,KRT18,MAPK1,MAPRE1,MARCKSL1,MYH10,NPM1,NUMA1,PAFAH1B1,PCSK1N,PDCD6IP,PFN1,PFN2,PLAUR,PLOD3,PTGDS,PTPN11,RBBP4,RPS3,SDC4,SERPINA3,SERPINF1,SERPINH1,TGFB1,TGFBI,TGFBR3,THB…	80
Cell movement of sarcoma cell lines	3.28e-15	ACTN4,AHNAK,AP2M1,ARPC2,BCAM,CAPN2,CAT,CD44,CD99,CTSB,CTTN,FASN,FLNA,FLNB,FN1,GPI,HNRNPK,IGF2,IGFBP6,ITGB1,MAPK1,PLAU,PLAUR,S100A11,SEPTIN9,SERPINE1,SERPINF1,SLC9A3R1,TIMP2,TLN1,TPM3,VCP,VEGFC	33
Low-grade lymphoma	3.74e-15	ADAM9,ADAMTSL1,AHNAK,ANXA2,ANXA4,ANXA6,APP,ATRN,BCLAF1,BTD,BZW2,CALD1,CASP8,CD44,CDV3,CNP,COL18A1,COL3A1,CSDE1,CSTF2,CTSL,DCD,DIAPH1,DLG1,DNASE2,DSP,EGFR,ELAVL1,ELOC,ENO2,EWSR1,FASN,FEN1,FKBP1A,FN1,FUBP1,FUS,G3BP1,GNB1,GSN,HAT1,HNRNPU,HPRT1,IGF2R,IMPDH2,IQGAP1,ITGA3,KPNA2,LGMN,LRRFIP1,MAN2B2,NME1,NONO,NUCB2,NUTF2,P4HA1,PARP1,PCNA,PLTP,PPIA,PPP2CA,PSMB1,PSMB2,PSMB5,PSMB6,PSMD1,PSMD2,PSME3,PTPN11,P…	97
Polyubiquitination of protein	4.06e-15	BLMH,CUL1,NPEPPS,OTUB1,PRPF19,PSMA1,PSMA3,PSMA4,PSMA5,PSMA6,PSMA7,PSMB1,PSMB2,PSMB3,PSMB4,PSMB5,PSMB6,PSMB7,PSMC1,PSMC2,PSMC3,PSMC4,PSMC5,PSMC6,PSMD1,PSMD11,PSMD12,PSMD13,PSMD2,PSMD3,PSMD4,PSMD6,PSMD7,PSME1,PSME3,RPS27A,SKP1,THOP1,UBE2A,UBE2L3,UBE2N	41
Migration of myeloid cells	4.23e-15	ADAM10,ADAM15,ADAM17,ANXA1,APP,CAT,CD44,CD99,CSF1,CTSV,CXCL1,CXCL5,EGFR,FN1,GNAI2,GNAI3,HMGB1,ITGB1,JAM3,LAMA5,LDLR,LGALS1,LGALS3,LIPA,MYH9,NEO1,PARP1,PLAU,PLAUR,PRNP,PTGDS,PVR,RAP1B,S100A8,S100A9,SERPINE1,SOD1,SWAP70,TGFB1,TGM2,TIMP2,TLN1,TNFRSF1A,TXN,VASP	45
Infection of tumor cell lines	6.74e-15	ACTR2,ACTR3,ADAM10,AP2A1,AP2B1,AP2M1,ARCN1,ARF1,ARPC1B,ATP1A1,ATP5F1B,ATP6AP2,AXL,BCLAF1,CCT2,CD81,CHST14,CLTB,CLTC,COPA,COPB1,COPB2,COPG1,CRIM1,CTSZ,CYB5B,DCD,DIAPH1,DYNC1H1,EEA1,EGFR,EIF3A,EIF3G,EIF3I,EPHA2,ETF1,FURIN,G3BP1,GNE,HMGB1,HNRNPF,HNRNPK,HNRNPU,HSP90B1,HSPA9,IDH1,IGF2R,LARS1,LDLR,MAP4,MAT2A,NANS,NOP56,PDIA3,PDIA6,PLOD3,POLR2H,PPIB,PPP2R2A,PRNP,PSMD4,PVR,RAB2A,RAB7A,RACK1,RAD23A,RAP1B,…	80
Progression of tumor	1.07e-14	ADAM10,ADAM15,ALDH1A1,ANXA1,ANXA2,ATIC,AXL,BSG,CAT,CD44,CLU,COL1A2,CSF1,EGFR,EPHA2,EZR,FASN,FKBP1A,FUS,GART,HMGB1,HSP90AA1,HSP90AB1,HSP90B1,IGFBP2,IGFBP4,IGFBP6,LDHA,LGALS1,LOXL2,MAPK1,NRP1,PARP1,PLAU,PLAUR,PSMB1,PSMB2,PSMB5,PSMD1,PSMD2,RRM2,S100A4,S100A9,SERPINE1,SERPINF1,SF3B1,SRSF1,THBS1,TIMP1,TUBA1C,TUBB2A,TUBB4B,VEGFC,XPO1,YWHAZ	55
Development of malignant tumor	1.16e-14	ABCE1,ABCF1,ABHD14B,ACLY,ACOT7,ACTN1,ACTN4,ACTR2,ADAM10,ADAM17,ADAM9,ADAMTSL1,ADGRG6,ADH5,ADI1,AGRN,AHCY,AHNAK,AIFM1,AKR1A1,ALDH16A1,ALDH1A1,ALDH1A3,ALDH7A1,ALDOA,ALDOC,ANGPTL4,ANP32A,ANP32B,ANP32E,ANXA1,ANXA2,ANXA4,ANXA5,AP2A1,AP2B1,AP2M1,APEH,APEX1,API5,APLP2,APP,ARCN1,AREG,ARF1,ARHGDIA,ARPC4-TTLL3,ARSA,ASAH1,ATIC,ATP1A1,ATP1B3,ATP5F1B,ATP6AP1,ATP6AP2,ATRN,ATXN10,AXL,B2M,B4GAT1,BAG2,BAG3,BCAM,B…	694
Hydrolysis of nucleotide	1.16e-14	ATP1A1,CALD1,CALR,CCT4,CCT5,ENTPD6,GNAI2,GNB1,HMGB1,HSPA5,HSPD1,IPO5,MAPK1,NME1,NT5E,NUDT5,PSMC2,RAB2A,RAB7A,RAN,RANGAP1,RRAS2,RUVBL1,RUVBL2,SNRNP200,SOD1,TGM2,UBA1,USP14,VCP,XPO1	31
Development of carcinoma	1.21e-14	ABCE1,ABCF1,ABHD14B,ACLY,ACOT7,ACTN1,ACTN4,ACTR2,ADAM10,ADAM17,ADAM9,ADAMTSL1,ADGRG6,ADH5,ADI1,AGRN,AHCY,AHNAK,AIFM1,AKR1A1,ALDH16A1,ALDH1A1,ALDH1A3,ALDH7A1,ALDOA,ALDOC,ANGPTL4,ANP32A,ANP32B,ANP32E,ANXA1,ANXA2,ANXA4,ANXA5,AP2A1,AP2B1,AP2M1,APEH,APEX1,API5,APLP2,APP,ARCN1,AREG,ARF1,ARHGDIA,ARPC4-TTLL3,ARSA,ASAH1,ATIC,ATP1A1,ATP1B3,ATP5F1B,ATP6AP1,ATP6AP2,ATRN,ATXN10,AXL,B2M,B4GAT1,BAG2,BAG3,BCAM,B…	689
Migration of vascular cells	1.25e-14	ADAM15,ANXA1,ANXA2,CCN1,CD44,CLIC4,COL18A1,CRK,CTTN,CXCL1,DKK1,EGFR,EIF4A3,FLNB,FN1,HMGB1,HSP90AB1,HSPA5,IGF2,IGFBP2,IGFBP4,ILF3,IQGAP1,ITGB1,LGALS1,NAMPT,NCL,NEO1,NEU1,NQO1,NRP1,PKM,PLAU,PLAUR,PPIA,PROS1,PTPRF,PTPRJ,PTPRZ1,S100A4,SDC4,SERPINE1,TFPI,TGFB1,TGFBI,THBS1,TIMP1,TIMP2,TNFRSF6B,TXN,VEGFC	51
Hepatobiliary carcinoma	1.26e-14	ACAA2,ACLY,ACOT7,ACTB,ACTN1,ACTR3,ADAM10,ADAM15,ADAM17,ADAM9,ADAMTSL1,ADH5,AGRN,AHNAK,AIFM1,ALDH1A3,ALDH7A1,ALDH9A1,ANP32B,ANP32E,ANXA1,ANXA2,ANXA5,APEX1,API5,APLP2,AREG,ARF1,ARHGDIA,ARPC4-TTLL3,ASAH1,ATIC,ATP1A1,ATP1B3,ATP5F1A,ATP5F1B,ATRN,AXL,B2M,BAG2,BCLAF1,BPNT1,BSG,C1R,C1S,CACYBP,CAD,CALB2,CALU,CAND1,CANT1,CANX,CAP2,CAPG,CASP8,CAST,CAT,CAVIN1,CBX3,CCDC80,CCN1,CCT6A,CCT8,CD109,CD276,CD44,CDCP…	425
Stage I non-small cell lung carcinoma	1.4e-14	ANXA2,ATIC,B2M,CD44,EEF1A1,EGFR,EIF4A1,FN1,GART,HSP90AA1,HSP90AB1,HSP90B1,MYL12A,PPIA,RPL7,RPS11,RPS27A,RPS6,RRM2,SERBP1,TPT1,TUBA1C,TUBB2A,TUBB4B	24
Quantity of filaments	1.55e-14	APP,CFL1,CLU,COL18A1,COL6A3,DIAPH1,DSP,EGFR,EPHB2,FLNA,FLNB,FN1,HSPG2,KIF23,KRT18,LIMA1,LMNA,MAP4,MYH10,NME1,PAFAH1B1,PLAU,PLAUR,PLEC,PTPN11,PVR,RACK1,RBBP4,RTN4R,S100A4,SERPINH1,SPTAN1,TGFB1,VIM	34
Deubiquitination of protein	1.63e-14	ACTB,EIF3F,OTUB1,PSMA1,PSMA3,PSMA4,PSMA5,PSMA6,PSMA7,PSMB1,PSMB2,PSMB3,PSMB4,PSMB5,PSMB6,PSMB7,PSMC1,PSMC2,PSMC3,PSMC4,PSMC5,PSMC6,PSMD1,PSMD11,PSMD12,PSMD13,PSMD2,PSMD3,PSMD4,PSMD6,PSMD7,PSME1,PSME3,RAD23A,RAD23B,RPS27A,RUVBL1,UCHL3,USP14,USP5,VCP	41
Metabolism of nucleic acid component or derivative	1.69e-14	ABHD14B,ACAA2,ACLY,ACOT7,ADSS2,AHCY,ALDOA,APP,ATIC,ATP5F1A,ATP5F1B,ATP6AP2,BPNT1,CAD,CASP3,CASP8,CAT,CMPK1,DCTPP1,DKK1,DLG1,DNPH1,DPYSL2,DUT,EPB41L2,EPHA2,ERH,EZR,FASN,FDPS,FUS,GART,GFPT1,GMPS,GNAI2,GNAI3,GNB1,GNB2,HMGB1,HPRT1,HSPA1A/HSPA1B,HSPA8,HSPD1,IMPDH2,MAN2B1,MAPK1,MDH1,MDH2,MTHFD1,NAMPT,NQO1,NT5E,NUCB2,NUDT5,OLA1,PARK7,PARP1,PFAS,PGD,PGK1,PKM,PNP,PPA1,PRNP,PRPS2,RAN,REXO2,RPSA,RRM2,SET,SH…	82
Growth of neurites	1.79e-14	ACTB,ADAM10,ADAM17,ANP32A,APEX1,APP,CAP1,CAPZB,CAT,CORO1B,COTL1,CRK,CSF1,CSRP1,CXCL5,DNER,DPYSL2,EEA1,EGFR,EIF5A,EPHA2,EPHB2,EZR,FKBP4,FN1,GNAI2,GRN,HMGB1,HSPA8,ICAM5,IGF2,IMPA1,IQGAP1,ITGA3,ITGB1,KIF23,LGALS1,LMNB1,MAPK1,MYH10,MYH9,NRP1,PAFAH1B1,PARP1,PCSK1N,PDIA3,PFN2,PRNP,PSAP,PTPN11,PTPRF,PTPRS,PTPRZ1,RAP1B,RPL4,RPS6,RTN4R,S100A4,SEMA3A,SEMA3C,SEPTIN2,SEPTIN9,SERPINE1,SET,SOD1,SPTBN1,STRAP,TG…	76
Liver cancer	1.86e-14	ACAA2,ACLY,ACOT7,ACTB,ACTN1,ACTN4,ACTR3,ADAM10,ADAM15,ADAM17,ADAM9,ADAMTSL1,ADH5,AGRN,AHNAK,AIFM1,ALDH1A1,ALDH1A3,ALDH7A1,ALDH9A1,ANP32B,ANP32E,ANXA1,ANXA5,APEX1,API5,AREG,ARF1,ARHGDIA,ARPC4-TTLL3,ASAH1,ATIC,ATP1A1,ATP1B3,ATP5F1A,ATP5F1B,ATRN,AXL,B2M,BAG2,BCLAF1,BPNT1,BSG,C1R,C1S,CACYBP,CAD,CALB2,CALU,CANT1,CAP2,CAPG,CASP8,CAST,CAT,CAVIN1,CBX3,CCDC80,CCN1,CCT6A,CCT8,CD109,CD276,CD44,CDCP1,CFL2,CG…	415
Binding of connective tissue cells	1.91e-14	ANXA2,APP,CALR,CCN1,CD44,CLTC,CLU,CSF1,DKK1,FN1,GSN,IGF2,IGF2R,IGFBP2,IQGAP1,ITGB1,JAM3,LDLR,LGALS3BP,MAN2A1,MAPK1,MRC2,MYH9,PDCD6IP,PLAU,PLAUR,PLEC,PTPN11,PTPRJ,SDC4,TGFB1,TGFBI,TGFBR3,TGM2,TIMP2,TLN1,VCL,VEGFC,ZYX	39
Metabolism of DNA	2.04e-14	AIFM1,APEX1,APP,ASAH1,BIN1,BSG,CACYBP,CAPN2,CASP3,CASP8,CAST,CLU,CSF1,CUL1,DDB1,DFFA,DHX9,DNASE2,DUT,EGFR,ENO1,FEN1,GRN,HMGA1,HMGB1,HMGB2,HNRNPA1,HSPB1,IGF2,KPNA2,KPNB1,MAPK1,MCM2,MCM3,MCM4,MCM5,MCM6,MCM7,NAP1L1,NCL,NPM1,NT5E,NUCKS1,PARP1,PCNA,PFN1,PPIA,PPIB,PPT1,PRDX6,PRNP,PTPN11,RAN,REXO2,RPA1,S100A11,S100A4,SET,SOD1,SSRP1,SUB1,SUPT16H,TGFB1,TMPO,XRCC5,XRCC6	66
Advanced extracranial solid tumor	2.11e-14	ADAM15,ANGPTL4,ANXA1,ANXA2,ATIC,AXL,B2M,BSG,C1R,CALB2,CALU,CAPG,CASP8,CCN1,CD44,CLU,COL4A2,COL6A3,CRYZ,CSE1L,CSF1,CTSB,CTSZ,DKK1,DPYSL2,DSG2,EEF1A1,EGFR,EIF4A1,EPHA2,FDPS,FKBP1A,FLNA,FN1,GART,HMGA1,HMGB2,HSP90AA1,HSP90AB1,HSP90B1,HSPA1A/HSPA1B,HTRA1,IGFBP4,ITGB1,KLK6,KRT18,LGALS1,LGALS3,LRP8,MAP4,MAPK1,MYL12A,NQO1,NT5E,PARP1,PLAU,PLEC,PLS3,PPIA,PRNP,PSMB1,PSMB2,PSMB5,PSMD1,PSMD2,PTPRJ,PTPRZ1,PTX3…	92
Abnormal morphology of nervous system	2.16e-14	ADAM9,ADGRG6,AGRN,ANXA5,APEX1,APP,ARSA,B2M,BID,CANX,CAPRIN1,CASP3,CASP8,CAST,CAT,CBS/CBSL,CD81,CFL1,CLN5,CLSTN1,CLSTN3,COL18A1,CP,CRKL,CSF1,CSTB,CTSB,CTSD,DBN1,DFFA,DKK1,DNER,EGFR,EPHA4,EPHA7,EPHB2,FUBP1,FUS,GAS1,GLB1,GMFB,GRN,HEXA,HEXB,HNRNPA2B1,HSPA4,HSPA5,HSPD1,HSPG2,IGF2,ITGB1,LAMB2,LAMC1,LDLR,LGALS1,LGMN,LIPA,LMNA,LMNB1,LRP8,MAGOH,MAN2B1,MANBA,MAPK1,MARCKSL1,MFGE8,MYH10,NAGLU,NQO1,NRP1,PAFAH…	107
Stage I epithelial cancer	2.39e-14	ANXA2,ATIC,B2M,CD44,CLEC3B,EEF1A1,EGFR,EIF4A1,FKBP1A,FN1,GART,HSP90AA1,HSP90AB1,HSP90B1,KLK6,MYL12A,PPIA,RPL7,RPS11,RPS27A,RPS6,RRM2,SERBP1,TPT1,TUBA1C,TUBB2A,TUBB4B	27
Ubiquitination	2.85e-14	AIMP2,BAG2,BLMH,CAND1,CAPN1,CAST,CUL1,DDB1,DNAJA1,ELOB,ELOC,FKBP1A,HLA-A,HPRT1,HSP90AA1,HSP90AB1,HSPA1A/HSPA1B,HSPA5,NPEPPS,NPM1,OS9,OTUB1,PARK7,PCNA,PRKDC,PRPF19,PSMA1,PSMA3,PSMA4,PSMA5,PSMA6,PSMA7,PSMB1,PSMB2,PSMB3,PSMB4,PSMB5,PSMB6,PSMB7,PSMC1,PSMC2,PSMC3,PSMC4,PSMC5,PSMC6,PSMD1,PSMD11,PSMD12,PSMD13,PSMD2,PSMD3,PSMD4,PSMD6,PSMD7,PSME1,PSME3,RACK1,RPS27A,RPS3,SKP1,ST13,THOP1,UBA1,UBE2A,UBE2E3,U…	71
Urinary tract cancer	3.33e-14	ABCF1,ACOT7,ACTB,ADAM10,ADAM17,ADH5,AHNAK,ALDH16A1,ALDH7A1,ANXA2,ANXA5,ATIC,ATP6AP1,AXL,B2M,B4GAT1,BCLAF1,BLVRB,BMP1,BSG,C1orf56,C1S,CAD,CALD1,CALR,CANT1,CAP1,CASP3,CASP8,CAVIN1,CCDC80,CCN1,CCT3,CD276,CD44,CD99,CDC37,CDCP1,CFL2,CLEC3B,CLU,COCH,COL1A2,COL6A2,COL6A3,COPS4,CSTF2,CTSL,CUL1,DDX21,DHX9,DLG1,DNASE2,DPP7,DSC1,DSP,DYNC1H1,ECHS1,ECM1,EEA1,EEF1A1,EEF1B2,EEF1D,EGFR,EIF2S3,EIF3F,EIF3I,EIF4A2,…	242
Mature B-cell lymphoma	3.36e-14	ADAM9,ANXA1,ANXA2,ANXA4,ANXA6,ATRN,B2M,BCLAF1,BTD,CALD1,CASP8,CCT3,CDV3,CTSL,DDB1,DIAPH1,EEF1A1,EGFR,EIF4A1,ELOC,ENO2,FASN,FAT1,FEN1,FKBP1A,FN1,FUBP1,FUS,G3BP1,GNAI2,GNB1,GRB2,GSN,HAT1,HMGB1,HNRNPH1,HNRNPM,HNRNPU,HSP90AA1,HSP90AB1,HSP90B1,HSPH1,IGF2R,IMPDH2,IQGAP1,ITGA3,KPNA2,LGMN,MAN2B2,MCM5,NME1,NONO,NUCB2,NUTF2,P4HA1,PARP1,PCBP1,PCNA,PGK1,PLTP,PPIA,PPP2CA,PSMB1,PSMB2,PSMB5,PSMD1,PSMD2,PSME3,PT…	88
Metabolism of nucleotide	3.39e-14	ABHD14B,ACLY,ACOT7,ADSS2,ALDOA,APP,ATP5F1A,ATP5F1B,ATP6AP2,BPNT1,CAD,CASP3,CASP8,CAT,CMPK1,DCTPP1,DKK1,DLG1,DNPH1,DUT,EPB41L2,EPHA2,EZR,FASN,FDPS,FUS,GART,GMPS,GNAI2,GNAI3,GNB1,GNB2,HMGB1,HPRT1,HSPA1A/HSPA1B,HSPA8,HSPD1,IMPDH2,MAN2B1,MDH1,MDH2,MTHFD1,NAMPT,NQO1,NT5E,NUCB2,NUDT5,OLA1,PARK7,PARP1,PFAS,PGD,PKM,PNP,PPA1,PRPS2,RAN,REXO2,RPSA,RRM2,SET,SHMT1,SLC9A3R1,SOD1,TALDO1,TGFB1,TIMP2,TP53I3,UGDH,…	72
Hematologic cancer of cells	3.55e-14	ACLY,ADAM10,ADAM9,ADAMTSL1,AHNAK,AIMP1,ALDH1A1,ALDH9A1,ANXA1,ANXA2,ANXA4,ANXA6,APP,ATIC,ATRN,AXL,B2M,BAG2,BCLAF1,BID,BTD,BUB3,BZW2,C1R,CAD,CALD1,CASP3,CASP8,CCN1,CCT3,CCT7,CD44,CDV3,CFL1,CLU,CNP,COCH,COL18A1,COL1A2,COL3A1,COL4A2,COL6A1,COL6A2,COL6A3,COPB2,COPS4,CRKL,CSDE1,CSE1L,CSTF2,CTSH,CTSL,CTTN,CUL1,DCD,DDB1,DIAPH1,DLG1,DNASE2,DNER,DSP,EEF1A1,EGFR,EIF4A1,ELAVL1,ELOC,ENO2,EPHA2,EWSR1,FABP5,FAS…	234
Ubiquitination of protein	4.24e-14	AIMP2,BAG2,BLMH,CAND1,CAPN1,CAST,CUL1,DDB1,DNAJA1,ELOB,ELOC,FKBP1A,HLA-A,HSP90AA1,HSP90AB1,HSPA1A/HSPA1B,HSPA5,NPEPPS,NPM1,OS9,OTUB1,PARK7,PCNA,PRKDC,PRPF19,PSMA1,PSMA3,PSMA4,PSMA5,PSMA6,PSMA7,PSMB1,PSMB2,PSMB3,PSMB4,PSMB5,PSMB6,PSMB7,PSMC1,PSMC2,PSMC3,PSMC4,PSMC5,PSMC6,PSMD1,PSMD11,PSMD12,PSMD13,PSMD2,PSMD3,PSMD4,PSMD6,PSMD7,PSME1,PSME3,RACK1,RPS27A,RPS3,SKP1,ST13,THOP1,UBA1,UBE2A,UBE2E3,UBE2K,U…	70
Proliferation of neuronal cells	4.52e-14	ACTB,ADAM10,ADAM17,AGRN,ANP32A,APEX1,APP,CAP1,CAPZB,CAT,CLU,CNP,CORO1B,COTL1,CRK,CSF1,CSRP1,CXCL5,DNER,DPYSL2,EEA1,EGFR,EIF5A,EPHA2,EPHB2,EZR,FKBP4,FN1,GNAI2,GRN,HMGB1,HSPA8,ICAM5,IGF2,IMPA1,IQGAP1,ITGA3,ITGB1,KIF23,LGALS1,LMNB1,MAPK1,MYH10,MYH9,NRP1,PAFAH1B1,PARP1,PCSK1N,PDIA3,PFN2,PLXNB2,PRNP,PSAP,PTPN11,PTPRF,PTPRS,PTPRZ1,RAP1B,RPL4,RPS6,RTN4R,S100A4,SEMA3A,SEMA3C,SEPTIN2,SEPTIN9,SERPINE1,SET,…	84
Reorganization of cytoskeleton	4.55e-14	ANXA1,APP,ARHGDIA,AXL,CD44,CD99,CFL1,CNP,CRKL,CSF1,CTTN,DIAPH1,DPYSL2,DSP,EGFR,EPHA2,EPHA4,EZR,FLNA,FN1,GRB2,HMGB1,MSN,MYH9,NRP1,PLAU,PLAUR,PLS3,PLXNB2,PRMT1,PTK7,PTPN11,PTPRF,RALA,RDX,RPS6,S100A9,SPTAN1,TGFB1,VEGFC,VIM	41
Cell movement of fibrosarcoma cell lines	4.57e-14	AHNAK,AP2M1,ARPC2,BCAM,CAT,CTTN,FLNA,FLNB,FN1,GPI,HNRNPK,ITGB1,PLAU,PLAUR,S100A11,SEPTIN9,SERPINE1,SLC9A3R1,TIMP2,TPM3	20
Stage I cancer	4.73e-14	AIMP2,ANXA2,ATIC,B2M,CD44,CLEC3B,EEF1A1,EGFR,EIF4A1,FDPS,FKBP1A,FN1,GART,HSP90AA1,HSP90AB1,HSP90B1,KLK6,MYL12A,PPIA,PSMB1,PSMB2,PSMB5,PSMD1,PSMD2,RPL7,RPS11,RPS27A,RPS6,RRM2,SERBP1,TPT1,TUBA1C,TUBB2A,TUBB4B	34
B-cell lymphoma	6.99e-14	ADAM9,ADAMTSL1,AHNAK,ANXA1,ANXA2,ANXA4,ANXA6,APP,ATRN,B2M,BCLAF1,BTD,BUB3,BZW2,CALD1,CASP8,CCT3,CD44,CDV3,CNP,COL18A1,COL3A1,COL4A2,COL6A3,CSDE1,CSE1L,CSTF2,CTSL,DCD,DDB1,DIAPH1,DLG1,DNASE2,DSP,EEF1A1,EGFR,EIF4A1,ELAVL1,ELOC,ENO2,EPHA2,EWSR1,FASN,FAT1,FEN1,FKBP1A,FN1,FUBP1,FUS,G3BP1,GNAI2,GNB1,GRB2,GSN,HAT1,HMGB1,HNRNPH1,HNRNPM,HNRNPU,HPRT1,HSP90AA1,HSP90AB1,HSP90B1,HSPH1,IGF2R,IMPDH2,IQGAP1,ITGA…	129
Mature B cell malignant tumor	7.46e-14	ADAM9,ADAMTSL1,AHNAK,ANXA1,ANXA2,ANXA4,ANXA5,ANXA6,APP,ATRN,B2M,BCLAF1,BTD,BZW2,CALD1,CASP3,CASP8,CAT,CCT3,CD44,CDV3,CNP,COCH,COL18A1,COL3A1,COL6A1,CRK,CSDE1,CSTF2,CTSC,CTSL,CXCL1,DCD,DDB1,DEK,DIAPH1,DKK1,DLG1,DNASE2,DSP,EEF1A1,EGFR,EIF1AX,EIF4A1,ELAVL1,ELOC,EML4,ENO2,EWSR1,FASN,FAT1,FDPS,FEN1,FKBP1A,FLNA,FN1,FUBP1,FUS,G3BP1,GART,GNAI2,GNB1,GRB2,GSN,HAT1,HLA-A,HMGB1,HNRNPH1,HNRNPM,HNRNPU,HPRT1,HS…	148
Engulfment of tumor cell lines	8.03e-14	ACTR2,ACTR3,AHSA1,ANXA1,AP2M1,APLP2,ARPC2,ATP6AP1,AXL,CALR,CD44,CLTC,CYRIB,EPB41L2,EZR,GNAI2,GNE,GRB2,HSP90AA1,IDH1,ITGB1,LMAN2,MAPK1,NANS,NCL,NME1,PFN1,PFN2,PKM,PROS1,PSMD4,PTX3,RACK1,RALA,RRAS2,RUVBL2,SF3B3,SF3B4,SFPQ,TGFB1,TGM2,TLN1,UBE2L3,UXS1,VIM	45
Morphology of body cavity	8.88e-14	ACTN4,ADAM10,ADAM17,AIFM1,ANGPTL4,APEX1,APP,ARHGDIA,ASAH1,ATP6AP2,B2M,BAG3,BCAM,BID,BIN1,BMP1,BPNT1,BSG,CALR,CAPN2,CAPZB,CASP3,CASP8,CAST,CAT,CBS/CBSL,CD44,CFI,CLU,COL18A1,COL3A1,COPS3,CP,CRIM1,CRK,CRKL,CSF1,CTBS,CTSA,CTSB,CTSC,CTSD,CTSV,DAG1,DDB1,DIAPH1,DKK1,DLG1,DNAJA1,DNASE2,DPP7,DSG2,DSP,EEF1D,EGFR,EIF3M,EIF6,ELAVL1,EPHA4,EWSR1,EZR,FABP5,FASN,FAT1,FBLN1,FEN1,FHL2,FKBP1A,FKBP4,FLNA,FN1,FUBP1,F…	187
Abnormal morphology of neurons	9.09e-14	ADGRG6,AGRN,ANXA5,APEX1,APP,ARSA,CAPRIN1,CASP3,CASP8,CAST,CAT,CD81,CFL1,CLN5,CLSTN1,CP,CSF1,CSTB,CTSB,CTSD,DBN1,EPHA7,EPHB2,FUS,GAS1,GLB1,GRN,HEXA,HEXB,HNRNPA2B1,HSPA4,HSPD1,HSPG2,IGF2,ITGB1,LAMB2,LAMC1,LDLR,LGALS1,LGMN,LMNA,LMNB1,LRP8,MAN2B1,MANBA,MAPK1,MFGE8,MYH10,NAGLU,NQO1,PARK7,PFN1,PFN2,PLAU,PLAUR,PLEC,PLXNB2,PPT1,PRNP,PSAP,PSMC4,PTPRF,RAP1B,SEMA3A,SERPINA3,SIL1,SOD1,SPTBN1,STC1,STIP1,TGFB1…	75
Urinary tract tumor	9.42e-14	ABCF1,ACOT7,ACTB,ADAM10,ADAM17,ADH5,AHNAK,ALDH16A1,ALDH7A1,ANXA2,ANXA5,ATIC,ATP6AP1,AXL,B2M,B4GAT1,BCLAF1,BLVRB,BMP1,BSG,C1orf56,C1S,CAD,CALD1,CALR,CANT1,CAP1,CASP3,CASP8,CAVIN1,CCDC80,CCN1,CCT3,CD276,CD44,CD99,CDC37,CDCP1,CFL2,CLEC3B,CLU,COCH,COL1A2,COL6A2,COL6A3,COPS4,CSTF2,CTSL,CUL1,DDX21,DHX9,DLG1,DNASE2,DPP7,DSC1,DSP,DYNC1H1,ECHS1,ECM1,EEA1,EEF1A1,EEF1B2,EEF1D,EGFR,EIF2S3,EIF3F,EIF3I,EIF4A2,…	244
Cell movement of antigen presenting cells	9.71e-14	ADAM17,ANXA1,APP,AXL,BID,BSG,C1QBP,CALR,CASP8,CCN1,CD44,CD81,CNP,CRKL,CSF1,CTSZ,CTTN,CXCL1,DCTN2,DIAPH1,EGFR,FHL2,FLNA,FN1,GBA,GNAI3,GSN,HARS1,HEBP1,HMGB1,HSPA5,ITGB1,JAM3,KARS1,LDLR,LGALS1,LGALS3,LMNB1,MAPK1,NARS1,NPM1,NQO1,PAFAH1B1,PARP1,PCOLCE2,PLAU,PLEC,PLTP,PRCP,PRNP,PTGDS,PTPRJ,PTX3,RPS19,S100A4,S100A8,SCG2,SERPINE1,STC1,SWAP70,TGFB1,THBS1,TIMP1,TNFRSF6B,VASP,YBX1	66
Cell death of connective tissue cells	1.04e-13	ABCE1,ACTB,AIFM1,APP,ASAH1,ATP6AP2,BID,CASP3,CASP8,CAT,CCDC80,CCN1,CD44,CLIC4,CLU,CRK,CRKL,CSF1,CTSB,CTSD,CTSV,DFFA,DKK1,EEF1A1,EGFR,EIF2S1,EIF3B,EIF3C,EIF3I,EIF5B,EIF6,ENO1,FH,FKBP4,FLNA,FN1,GMFB,GNB2,GPI,GRB2,GSN,HNRNPA1,HSPA5,HSPD1,IDH1,IGF2,IGF2R,ITGB1,KHDRBS1,KRT18,LMNA,MAP4,MAPK1,MBTPS1,P4HB,PARK7,PARP1,PDIA3,PRDX6,PRKDC,PRNP,PSMD6,PTPN11,RECQL,RRAS2,S100A8,SDC4,SERPINE1,SERPINH1,SLK,SOD1,S…	87
MAPKKK cascade	1.08e-13	ADAM9,AREG,ATP6AP2,CALM1 (includes others),DAG1,DLG1,EGFR,GRB2,HMGB1,IGF2,IGFBP4,IQGAP1,MAPK1,PABPN1,PEBP1,PSAP,PSMA1,PSMA3,PSMA4,PSMA5,PSMA6,PSMA7,PSMB1,PSMB2,PSMB3,PSMB4,PSMB5,PSMB6,PSMB7,PSMC1,PSMC2,PSMC3,PSMC4,PSMC5,PSMC6,PSMD1,PSMD11,PSMD12,PSMD13,PSMD2,PSMD3,PSMD4,PSMD6,PSMD7,PSME1,PSME3,PTPRJ,SCG2,SPAG9,SPTAN1,SPTBN1,TGFB1,TIMP2,YWHAB,YWHAE	55
Catabolism of carbohydrate	1.36e-13	AGRN,AKR1A1,AP2A1,CALM1 (includes others),CD44,CLTC,CP,CTBS,CTH,CTSB,GAA,GALNS,GLB1,GNPDA1,GNS,GPC1,HEXA,HEXB,HSPG2,MAN2B1,MAN2B2,MANBA,NAGA,NAGLU,NEU1,NUDT5,PGM1,PGM2,PLA2G15,PRDX6,PYGB,PYGL,SDC4,SORD,TGFB1	35
Cell movement of fibroblast cell lines	1.37e-13	ACTN4,ACTR2,ACTR3,ADI1,ARPC2,CAST,CD44,CLIC4,COL6A1,CORO1B,CRK,CRKL,CTTN,EGFR,EPHA2,FABP5,FH,FHL2,FLNA,FN1,GPC1,GPI,GRB2,HMGB1,ITGB1,LIMA1,MAPRE1,PLAU,PLAUR,PTGDS,PTPN11,PTPRJ,PVR,RACK1,SERPINE1,TGFB1,TGM2,THBS1,VCL,VCP,VEGFC,VIM	42
Cell spreading	1.43e-13	ACTN4,ATRN,CAP1,CAPN2,CAST,CCN1,CD44,CD81,CRK,CRKL,DCTN2,EGFR,EPHA2,FLNA,FLNB,FN1,HSPG2,IGF2R,ITGA3,ITGB1,LGALS1,LGALS3,MAP4,MAPK1,MYH10,MYH9,PDCD6IP,PFN1,PLAU,PRNP,PTPN11,PVR,RACK1,RAP1B,RAP2B,RRBP1,SDC4,SEMA3A,SERPINA3,SERPINE1,SLK,TFPI,TGFB1,TGFBI,THBS1,TLN1,TWF2,VASP,VCL,VIM,YWHAZ,ZYX	52
Formation of filaments	1.65e-13	ACTR2,ACTR3,AIMP1,APP,ARF1,ARPC2,BIN1,CALD1,CAPN1,CAPZB,CD44,CFL1,CNP,COL18A1,COL6A3,CRK,CTSB,CTSL,CTTN,CYRIB,DBN1,DCTN1,DIAPH1,DLG1,DPYSL2,EGFR,FKBP4,FN1,GNAI2,GNB1,GPI,GRB2,GSN,HSPA5,HSPB1,ITGA3,ITGB1,KIRREL1,KRT18,MAPK1,MAPRE1,NPM1,NUMA1,PAFAH1B1,PCSK1N,PDCD6IP,PFN1,PFN2,PLAUR,PLOD3,PTGDS,PTPN11,RBBP4,RPS3,SDC4,SERPINA3,SERPINF1,SERPINH1,TGFB1,TGFBI,TGFBR3,THBS1,TPM3,TPM4,TPR,TUBB,TWF2,VASP,VI…	71
Replication of Influenza virus	1.72e-13	ANXA6,AP2M1,ARCN1,ATP6AP1,ATP6AP2,B2M,CAD,CANT1,CASP3,CD81,CLIC4,CLSTN3,COPA,COPB1,COPB2,COPG1,CSE1L,EEF1A1,EIF3A,EIF3C,EIF3G,EIF3L,EIF4A3,EPHB2,FDPS,HSP90AA1,HSPD1,ILF3,ITGA3,KPNB1,MAN2B1,MAPK1,PLAU,POLR2H,PSMA1,PSMD2,PTX3,RPS16,RPS27A,RPS5,RPSA,RUVBL2,SAE1,SAFB,SF3A1,SF3B1,SFPQ,SNRPF,TUBB,XPO1	50
Genitourinary carcinoma	1.73e-13	ABCE1,ABCF1,ACLY,ACOT7,ACTB,ACTN1,ACTN4,ACTR2,ADAM10,ADAM17,ADAM9,ADAMTSL1,ADGRG6,ADH5,ADI1,AGRN,AHCY,AHNAK,AIFM1,AKR1A1,ALDH16A1,ALDH1A1,ALDH7A1,ANGPTL4,ANP32B,ANP32E,ANXA1,ANXA2,ANXA5,ANXA6,AP2A1,AP2B1,APEH,APEX1,API5,APP,ARCN1,AREG,ARF1,ASL,ATF6B,ATIC,ATP1A1,ATP2B4,ATP6AP1,ATP6AP2,ATRN,AXL,B2M,B4GAT1,BCAM,BCLAF1,BIN1,BLVRB,BMP1,BSG,BTD,BUB3,BZW2,C1orf56,C1QBP,C1RL,C1S,CAB39,CAD,CADM4,CALB2,CAL…	633
Necrosis of epithelial tissue	1.91e-13	ADAM15,ADAM17,AIFM1,AIMP1,ALDH1A1,API5,APP,ATP1B3,AXL,BID,CALR,CASP3,CASP8,CAT,CBS/CBSL,CD44,CDC37,CLIC4,CLU,CNP,COL18A1,COL4A2,CTH,CTSB,DCTN2,DDX17,DFFA,DKK1,EEF1A1,EGFR,EPHA2,EPHB2,FASN,FKBP4,GAPDH,GOT2,GRN,GSN,HK1,HMGB1,HSPA5,HSPB1,HSPD1,ITGA3,ITGB1,KRT18,LDHA,LDLR,LGALS1,LIPA,MAPK1,MFGE8,MIA,NAMPT,NCL,NPM1,PARK7,PARP1,PDCD6IP,PLAU,PLAUR,PPIA,PPP2CA,PRDX6,PRKDC,PRMT1,PRNP,PTPN11,RDX,RGMB,RRAS2…	90
Metastasis of cells	2.01e-13	ADAM9,ADI1,ANGPTL4,ANXA1,ASAH1,AXL,B2M,CAPN2,CASP3,CASP8,CBR1,CCN1,CD44,CD59,CD99,CDCP1,COL18A1,COL4A2,COPB1,CSE1L,CTSB,CTTN,CXCL1,CXCL5,EGFR,EPHA2,EZR,FABP5,FASN,FN1,GPI,HSP90AA1,HTRA1,ITGA3,ITGB1,LAMA5,LGALS3,MAP4,MAPK1,NME1,NT5E,PCNA,PDCD5,PLAU,PLAUR,PRNP,PTPN11,PTPRZ1,RNH1,S100A4,SDCBP,SEPTIN9,SERPINE1,SERPINF1,SF3B1,SND1,TGFB1,TGFBR3,THBS1,TIMP1,TLN1,UBE2N,UGDH,VEGFC,VIM	65
Phagocytosis of cells	2.44e-13	ABCF1,ACTR2,ACTR3,AHSA1,ANXA1,ANXA5,APP,ARPC2,AXL,BIN1,CALR,CAPG,CAT,CD44,CLIC4,CLTC,CORO1C,CRK,CSF1,CYRIB,FLNA,GNAI2,GNE,GRB2,GRN,HMGB1,HSPA8,ICAM5,IDH1,ITGB1,LDLR,LGALS3,LMAN2,MAPK1,MFGE8,MYH9,NANS,NPM1,PFN1,PFN2,PKM,PLAU,PLAUR,PRNP,PROS1,PSMD4,PTX3,RACK1,RALA,RRAS2,S100A9,SERPINE1,SOD1,SWAP70,TGFB1,TGM2,THBS1,TLN1,UBE2L3,UXS1,VIM	61
B-cell non-Hodgkin lymphoma	2.47e-13	ADAM9,ADAMTSL1,AHNAK,ANXA1,ANXA2,ANXA4,ANXA6,APP,ATRN,B2M,BCLAF1,BTD,BZW2,CALD1,CASP8,CCT3,CDV3,CNP,COL18A1,COL3A1,COL4A2,CSDE1,CSTF2,CTSL,DCD,DDB1,DIAPH1,DLG1,DNASE2,DSP,EEF1A1,EGFR,EIF4A1,ELAVL1,ELOC,ENO2,EPHA2,EWSR1,FASN,FAT1,FEN1,FKBP1A,FN1,FUBP1,FUS,G3BP1,GNAI2,GNB1,GRB2,GSN,HAT1,HMGB1,HNRNPH1,HNRNPM,HNRNPU,HPRT1,HSP90AA1,HSP90AB1,HSP90B1,HSPH1,IGF2R,IMPDH2,IQGAP1,ITGA3,KPNA2,LGMN,LRRFIP1,MA…	122
Cell movement of mononuclear leukocytes	2.62e-13	ACTB,ACTN4,ADAM10,ADAM17,ANXA1,ANXA2,APP,ATRN,BSG,CALR,CCN1,CD44,CD81,CD99,CDCP1,CLTC,CRK,CRKL,CTSV,CTTN,CXCL1,DEK,DIAPH1,DKK1,DPYSL2,ECM1,EGFR,EZR,FABP5,FHL2,FN1,GNAI2,GNAI3,HARS1,HEBP1,HLA-A,HMGB1,HNRNPL,HSPD1,ITGA3,ITGB1,JAM3,LDLR,LGALS1,LGALS3,LGMN,MSN,MYH9,NQO1,NT5E,PFN1,PLAU,PLAUR,PLEC,PPIA,PPIB,PRNP,PVR,RAP1B,RPS19,S100A4,S100A7,SBDS,SEMA3A,SERPINA3,SERPINE1,SERPINF1,SWAP70,TGFB1,TGM2,THBS…	78
Response of tumor cell lines	2.8e-13	ACTR2,ACTR3,AHSA1,ANXA1,APP,ARPC2,AXL,CALR,CAT,CD44,CD59,CLTC,CTSB,CTSD,CYRIB,ERO1A,GAPDH,GNAI2,GNE,GRB2,HNRNPA1,HSP90B1,HSPA5,HSPA9,IDH1,LMAN2,MAPK1,NANS,NQO1,PFN1,PFN2,PKM,PRDX6,PRNP,PROS1,PSMD4,PTX3,RALA,RRAS2,SF3A1,TGFB1,TGM2,TLN1,TNPO1,UBE2L3,UXS1,VCP,VIM	48
Benign solid tumor	3.3e-13	AGRN,ALDH1A1,ALDH1A3,ALDOA,ALDOC,ANXA1,ANXA2,ANXA5,APP,ATP1A1,ATRN,AXL,BID,CAD,CALR,CCDC80,CCN1,CD44,CLU,CNP,COL18A1,COL1A2,COL3A1,COL4A2,COL5A2,COL6A1,COL6A2,COL6A3,CSF1,CTSB,CTSC,DBN1,DDX17,DDX6,DUT,EGFR,EIF1AX,EPHA7,FABP5,FBLN1,FDPS,FH,FKBP10,FKBP1A,FLNA,FN1,FUBP1,GLG1,GNAI2,GRB2,GSTO1,HLA-A,HMGA1,HMGB1,HMGB2,HSP90AB1,HSPA9,IDH1,IGF2,IQGAP1,ITGB1,KPRP,LAMA5,LAMB2,LGALS1,LGALS3,MAPK1,MDH1,MGAT2…	122
Lysosomal storage disease	3.38e-13	APP,ARSA,ASAH1,ATP5F1A,CLN5,CTSA,CTSD,GALNS,GBA,GLA,GLB1,GNE,GNPTG,GNS,GRN,HEXA,HEXB,LIPA,MANBA,NAGA,NAGLU,NEU1,NPC2,PPT1,PSAP,SUMF2,TPP1	27
Advanced lung cancer	3.81e-13	ANGPTL4,ANXA1,ANXA2,ATIC,AXL,B2M,CALU,CASP8,CCN1,CD44,CLU,CSF1,CTSB,CTSZ,EEF1A1,EGFR,EIF4A1,FDPS,FKBP1A,FN1,GART,HSP90AA1,HSP90AB1,HSP90B1,HSPA1A/HSPA1B,HTRA1,ITGB1,LGALS1,MAP4,MYL12A,NT5E,PARP1,PPIA,PTPRJ,PTPRZ1,RPL7,RPS11,RPS27A,RPS6,RRM2,SERPINE1,SND1,TGFB1,TPT1,TUBA1C,TUBB2A,TUBB4B,VEGFC,YWHAE	49
Pelvic tumor	4.52e-13	ABCE1,ABCF1,ACLY,ACOT7,ACTB,ACTN1,ACTN4,ACTR2,ACTR3,ADAM10,ADAM15,ADAM17,ADAM9,ADAMTSL1,ADGRG6,ADI1,AHCY,AHNAK,AIFM1,AKR1A1,ALDH16A1,ALDH1A1,ALDH7A1,ALDH9A1,ALDOA,ANGPTL4,ANP32B,ANP32E,ANXA1,ANXA2,ANXA5,ANXA6,AP2A1,AP2B1,APEH,APEX1,API5,APP,ARCN1,ARF1,ATIC,ATP1A1,ATP2B4,ATP6AP1,ATP6AP2,ATRN,AXL,B2M,B4GAT1,BCLAF1,BIN1,BMP1,BSG,BTD,BZW2,C1orf56,C1R,C1S,CAD,CALB2,CALD1,CALM1 (includes others),CALR,C…	611
Migration of fibrosarcoma cell lines	4.58e-13	AHNAK,AP2M1,ARPC2,BCAM,CAT,CTTN,FLNA,FLNB,FN1,HNRNPK,PLAU,PLAUR,S100A11,SEPTIN9,SERPINE1,SLC9A3R1,TIMP2,TPM3	18
Migration of phagocytes	4.68e-13	ADAM10,ADAM15,ADAM17,ANXA1,ANXA2,APP,CAT,CD44,CD81,CD99,CSF1,CTSV,CTSZ,CXCL1,CXCL5,DIAPH1,EGFR,FHL2,FLNA,FN1,GNAI3,HARS1,HMGB1,ITGB1,JAM3,LDLR,LGALS1,LGALS3,MYH9,NARS1,NPM1,PAFAH1B1,PARP1,PLAU,PLAUR,PRNP,PTGDS,PVR,RAP1B,S100A8,S100A9,SBDS,SCG2,SEMA3A,SERPINE1,SERPINF1,SOD1,SWAP70,TGFB1,TIMP1,TIMP2,TLN1,TNFRSF1A,TXN	54
Replication of Influenza A virus	4.73e-13	ANXA6,AP2M1,ARCN1,ATP6AP1,ATP6AP2,B2M,CAD,CANT1,CD81,CLIC4,CLSTN3,COPA,COPB1,COPB2,COPG1,CSE1L,EEF1A1,EIF3A,EIF3C,EIF3G,EIF3L,EIF4A3,EPHB2,FDPS,HSP90AA1,HSPD1,ILF3,ITGA3,KPNB1,MAN2B1,MAPK1,PLAU,POLR2H,PSMA1,PSMD2,PTX3,RPS16,RPS27A,RPS5,RPSA,RUVBL2,SAE1,SAFB,SF3A1,SF3B1,SFPQ,SNRPF,TUBB,XPO1	49
Vascular lesion	5.28e-13	ANGPTL4,APP,CBS/CBSL,CD44,CD59,COL18A1,COL3A1,COL5A2,CSF1,CTSC,CTSL,CTSV,DUT,FEN1,FLNA,FN1,FURIN,HNRNPD,HSPG2,IGF2,LAMC1,LDLR,LTBP3,MCM2,MCM3,MCM4,MCM5,MCM6,MCM7,NEU1,NOP56,OSMR,PARP1,PLA2G15,PLAU,PPIA,PTX3,RRBP1,RUVBL1,RUVBL2,S100A4,SDC4,SERPINE1,SRSF1,SYNCRIP,THBS1,TIMP1,TIMP2,TMPO,TNFRSF1A,XRCC6	51
DNA damage	5.58e-13	AIFM1,APEX1,APP,BUB3,CALR,CASP3,CASP8,CAT,CLU,CRYZ,DDX21,EGFR,EIF4G1,FN1,GAPDH,GNAI2,HAT1,HSPB1,IDH1,LMNA,LMNB1,LMNB2,MCM2,NME1,NPM1,NQO1,PARK7,PARP1,PCNA,PDIA3,PRDX1,PRKDC,PRMT1,PRNP,RECQL,RNH1,RPA1,RRM2,SF3B2,SF3B4,SOD1,TGFB1,TXNRD1,USP5,XRCC5,YWHAE,ZNF207	47
Protein kinase cascade	5.61e-13	ADAM9,APP,AREG,ATP6AP2,CALM1 (includes others),CANT1,CASP8,CRKL,CTH,DAG1,DDX1,DDX21,DLG1,ECM1,EEF1D,EGFR,FKBP1A,FLNA,GPS1,GRB2,HMGB1,HSPB1,IGF2,IGFBP4,IQGAP1,LGALS1,MAPK1,PABPN1,PAFAH1B1,PEBP1,PSAP,PSMA1,PSMA3,PSMA4,PSMA5,PSMA6,PSMA7,PSMB1,PSMB2,PSMB3,PSMB4,PSMB5,PSMB6,PSMB7,PSMC1,PSMC2,PSMC3,PSMC4,PSMC5,PSMC6,PSMD1,PSMD11,PSMD12,PSMD13,PSMD2,PSMD3,PSMD4,PSMD6,PSMD7,PSME1,PSME3,PTPRJ,RPS27A,S100A…	78
Morphology of central nervous system	5.75e-13	AIFM1,ANXA1,APEX1,APP,ARSA,ATRN,B2M,BID,CASP3,CASP8,CBS/CBSL,CD81,CLN5,CLSTN3,COL18A1,CP,CSTB,CTSB,DBN1,DFFA,DKK1,EGFR,EPHA4,EPHA7,EPHB2,FLNA,FUBP1,GAS1,GLB1,GMFB,GRN,HEXA,HEXB,HSPA4,HSPA5,HSPG2,IGF2R,IGFBP6,ITGA3,ITGB1,LAMC1,LDLR,LGALS1,LIPA,LMNB1,LMNB2,LRP8,MAGOH,MAN2B1,MANBA,MARCKSL1,MYH10,NAGLU,PA2G4,PAFAH1B1,PARK7,PDCD6IP,PFN2,PHGDH,PLAUR,PLXNB2,PPT1,PRNP,PROS1,PSAP,PTPRS,PTPRZ1,S100A4,SEMA3…	82
Cleavage of protein fragment	6.22e-13	ADAM10,ADAM17,ADAM9,APEH,C1S,CAPN1,CAPN2,CASP3,CASP8,CFL1,CNDP2,CSTA,CSTB,CTSA,CTSB,CTSC,CTSD,CTSH,CTSL,CTSV,CTSZ,DAG1,DLD,DPP3,DPP7,FURIN,HSPA8,HTRA1,LGMN,LTBP4,MBTPS1,MYH9,NLN,NRDC,PIP,PLAU,PREP,PSMB5,PSMC4,RBMX,THOP1,TIMP2,TPP1,UBE2N	44
Morphology of brain	6.33e-13	AIFM1,ANXA1,APEX1,APP,ARSA,B2M,BID,CASP3,CASP8,CD81,CLN5,CLSTN3,COL18A1,CP,CSTB,CTSB,DBN1,DFFA,DKK1,EGFR,EPHA4,EPHA7,EPHB2,FLNA,FUBP1,GAS1,GLB1,GMFB,GRN,HEXA,HSPA4,HSPG2,IGF2R,IGFBP6,ITGA3,ITGB1,LAMC1,LDLR,LGALS1,LIPA,LMNB1,LMNB2,LRP8,MAGOH,MAN2B1,MANBA,MARCKSL1,MYH10,NAGLU,PA2G4,PAFAH1B1,PARK7,PDCD6IP,PFN2,PHGDH,PLAUR,PLXNB2,PPT1,PRNP,PROS1,PSAP,PTPRS,S100A4,SEMA3A,SGTA,SIL1,STXBP3,SYNCRIP,TCOF1…	77
Metabolism of carbohydrate	6.78e-13	AGRN,AKR1A1,ALDH1A1,ALDOA,ALDOC,ANXA1,AP2A1,APP,ARF1,ASAH1,B3GAT3,B4GAT1,BSG,CALM1 (includes others),CANT1,CBR1,CBR3,CD44,CHST14,CLTC,CP,CSF1,CTBS,CTH,CTSB,DKK1,EEF1A1,FABP5,FUCA2,GAA,GALNS,GAPDH,GBE1,GCNT2,GFPT1,GLA,GLB1,GNB1,GNE,GNPDA1,GNS,GOT1,GPC1,GPI,GSTO1,HEXA,HEXB,HK1,HSPA5,HSPG2,IDH1,IGF2,IMPA1,IQGAP1,ITGB1,MAN2A1,MAN2B1,MAN2B2,MANBA,MAPK1,MINPP1,NAGA,NAGLU,NANS,NEU1,NQO1,NUDT5,PARP1,PDIA…	100
Morphology of head	6.86e-13	ADAM17,ADAM9,AIFM1,ALDH1A3,ANXA1,APEX1,APP,AREG,ARSA,B2M,BID,BMP1,BSG,CASP3,CASP8,CAT,CBS/CBSL,CD81,CLIC4,CLN5,CLSTN3,COL18A1,COL5A2,CP,CRK,CRKL,CSF1,CSTB,CTSA,CTSB,CTSD,CTSV,DBN1,DDX6,DFFA,DKK1,DLG1,DSC1,EFTUD2,EGFR,EPHA4,EPHA7,EPHB2,FLNA,FLNB,FUBP1,GALNS,GAS1,GLB1,GMFB,GRN,HAT1,HEXA,HSPA4,HSPD1,HSPG2,IGF2,IGF2R,IGFBP6,ITGA3,ITGB1,LAMB2,LAMC1,LDLR,LGALS1,LIPA,LMNA,LMNB1,LMNB2,LRP8,LTBP3,MAGOH,MA…	125
Mature lymphocytic neoplasm	6.92e-13	ADAM9,ADAMTSL1,AHNAK,ALDH1A1,ANXA1,ANXA2,ANXA4,ANXA5,ANXA6,APP,ATRN,B2M,BCLAF1,BTD,BZW2,C1R,CALD1,CASP3,CASP8,CAT,CCN1,CCT3,CD44,CDV3,CFL1,CLU,CNP,COCH,COL18A1,COL1A2,COL3A1,COL4A2,COL6A1,COL6A2,COPS4,CRK,CSDE1,CSTF2,CTSC,CTSH,CTSL,CTTN,CXCL1,DCD,DDB1,DEK,DIAPH1,DKK1,DLG1,DNASE2,DNER,DSP,EEF1A1,EGFR,EIF1AX,EIF4A1,ELAVL1,ELOC,EML4,ENO2,EPHA2,EWSR1,FASN,FAT1,FDPS,FEN1,FKBP1A,FLNA,FN1,FUBP1,FUS,G3BP…	191
Aggregation of cells	9.62e-13	ACTB,ADAM15,APP,ATRN,AXL,BSG,CANT1,CAPN1,CAST,CD44,CLIC1,CLU,CP,CSRP1,DSG2,EGFR,EPHA4,FLNA,FN1,GNAI2,GSN,HMGB1,HNRNPA2B1,HSPB1,IGSF8,ITGB1,LGALS1,MAPK1,MYH10,MYH9,NRP1,P4HB,PCDH1,PCDHGC3,PDIA3,PDIA4,PTX3,RAP1B,RAP2B,S100A8,S100A9,SEMA3A,SERPINF1,SERPINH1,SLC3A2,SOD1,STXBP3,TGFB1,THBS1,TIMP1,TIMP2,TLN1,TNFRSF1A,TXNRD1,VASP,VCL,YWHAZ	57
Hydrolysis of protein	9.99e-13	ADAM10,ADAM17,ADAM9,APEH,BMP1,CAPN1,CAPN2,CASP3,CASP8,CFL1,CNDP2,CSTA,CSTB,CTSA,CTSB,CTSC,CTSD,CTSH,CTSL,CTSV,CTSZ,DAG1,DLD,DPP3,DPP7,HSPA8,HTRA1,LGMN,LTBP4,MBTPS1,MYH9,NLN,NRDC,PIP,PLAUR,PREP,PSMB5,PSMC4,RBMX,SDC4,THOP1,TIMP2,TPP1,UBE2N	44
Phagocytosis	1.4e-12	ABCF1,ACTR2,ACTR3,AHSA1,ANXA1,ANXA5,APP,ARPC2,AXL,BIN1,CALR,CAPG,CAT,CD44,CLIC4,CLTC,CORO1C,CRK,CSF1,CYRIB,FLNA,GNAI2,GNE,GRB2,GRN,HMGB1,HSPA8,ICAM5,IDH1,ITGB1,LDLR,LGALS3,LMAN2,MAPK1,MFGE8,MSN,MYH9,NANS,NPM1,PFN1,PFN2,PKM,PLAU,PLAUR,PRNP,PROS1,PSMD4,PTX3,RAB7A,RACK1,RALA,RRAS2,S100A9,SERPINE1,SOD1,SWAP70,TGFB1,TGM2,THBS1,TLN1,UBE2L3,UXS1,VCP,VIM	64
Formation of focal adhesions	1.45e-12	ACTN1,AIMP1,CALD1,CAPN1,CD44,CD81,CFL1,COL18A1,CORO1C,CRKL,CTTN,EZR,FN1,GNAI2,GNB1,HMGB1,IQGAP1,ITGB1,LGALS3,MACF1,NRP1,PTGDS,PTPN11,PTPRJ,RACK1,RBBP4,RCC2,SDC4,SEMA3A,SLK,TGFB1,TGM2,THBS1,VCL,VIM	35
Abnormal morphology of body cavity	1.49e-12	ACTN4,ADAM10,ADAM17,AIFM1,ANGPTL4,APEX1,ARHGDIA,ASAH1,B2M,BAG3,BCAM,BID,BIN1,BMP1,BPNT1,BSG,CALR,CAPN2,CASP3,CASP8,CAST,CAT,CBS/CBSL,CD44,CFI,CLU,COL18A1,COL3A1,COPS3,CP,CRIM1,CRK,CRKL,CSF1,CTBS,CTSA,CTSB,CTSC,CTSD,CTSV,DAG1,DDB1,DIAPH1,DKK1,DLG1,DNAJA1,DNASE2,DSG2,DSP,EEF1D,EGFR,ELAVL1,EWSR1,EZR,FASN,FAT1,FBLN1,FEN1,FHL2,FKBP1A,FKBP4,FLNA,FN1,FUBP1,FXR1,GAA,GALNT1,GBA,GBE1,GLA,GLRX3,GNAI2,GNE,GR…	165
Laminopathy	1.53e-12	ACLY,BMP1,CALD1,CAP1,CFL1,COL1A2,COL3A1,COL4A2,COL5A2,COL6A1,COL6A2,COL6A3,FN1,LMNA,LMNB2,LOXL2,LTBP3,PLS3,S100A11,SDCBP,SERPINH1,TGFB1,TGFBI,TGFBR3,TPM4,TUBB2A	26
Development of neurons	1.54e-12	ACTB,ACTR3,ADAM10,ADGRG6,AGRN,APLP2,APP,AREG,ARHGDIA,ATRN,ATXN10,CALD1,CAPRIN1,CAPZB,CASP3,CAST,CCN1,CD44,CFL1,CLSTN1,CLSTN3,CLU,CNP,CRK,CRKL,CSF1,CSRP1,CTTN,DBN1,DCTN1,DDAH1,DIAPH1,DLG1,DNER,DPYSL2,EGFR,EPHA4,EPHA7,EPHB2,EZR,FASN,FLNA,GALNS,GDI1,GRN,GSN,HEXA,HMGB1,HMGB2,HNRNPK,HPRT1,HSP90AA1,HSP90AB1,HSPB1,ICAM5,ITGA3,ITGB1,KIF23,LAMB1,LAMB2,LAMC1,LASP1,LMNB1,LRP8,MAPK1,MATN2,MSN,MYH10,NRP1,PDIA…	110
Cell proliferation of fibroblasts	1.58e-12	ACTB,AIMP1,ANXA2,CCDC80,CD44,CRK,CRKL,CSF1,CTSB,CTSD,DHX9,DKK1,DSG2,EGFR,FEN1,FN1,GPI,GRB2,GRN,HAT1,HDGF,HSPB1,IDH1,IGF2,IGFBP4,ITGB1,LGALS3,LMNA,LMNB1,MAPK1,NPM1,PA2G4,PDGFC,PGK1,PLAU,PLAUR,PRDX4,PRKDC,PSME3,PTGES3,PTPRZ1,RAP1B,RECQL,S100A9,SAFB,SERPINE1,SERPINF1,SOD1,STC1,STIP1,TGFB1,TIMP1,TMPO,TNFRSF1A,TXN,VCL,VIM,YBX1	58
Cell movement of granulocytes	1.64e-12	ADAM10,ADAM15,ADAM17,ANXA1,ANXA2,APP,C1QBP,CAPG,CASP8,CAST,CAT,CD44,CD99,CSF1,CTSB,CTSC,CTTN,CXCL1,CXCL5,DEK,EGFR,FN1,GNAI2,GNAI3,GRN,GSN,HMGB1,HSPB1,ITGB1,JAM3,LAMA5,LGALS1,LGALS3,MYH9,NEO1,NQO1,NT5E,PARP1,PLAU,PLAUR,PLTP,PPIA,PPIB,PTX3,RAP1B,RPS19,S100A7,S100A8,S100A9,SCG2,SERPINB1,SERPINE1,SOD1,SWAP70,TGFB1,TGM2,TIMP1,TLN1,TNFRSF1A,TXN,VASP,VEGFC,YARS1,YBX1	64
Morphology of cardiovascular system	1.8e-12	ACTN4,ADAM10,ADAM17,AIFM1,APP,ARHGDIA,BAG3,BCAM,BIN1,CALR,CAPN1,CAPN2,CAPZB,CASP3,CASP8,CAST,CAT,CBS/CBSL,CD44,CLIC4,CLU,COL18A1,COL3A1,CRK,CRKL,CTSB,CTSC,CTSD,CTSV,CTTN,DAG1,DDAH1,DSG2,DSP,EEF1D,EGFR,EPHA2,FASN,FBLN1,FHL2,FKBP1A,FLNA,FN1,FUBP1,FURIN,FXR1,GAA,GALNT1,GBE1,GLA,GLRX3,GNAI2,GRB2,GSN,HMGB1,HPRT1,HSP90B1,HSPG2,IGF2,IGF2R,IGFBP2,IGFBP4,ITGA3,LASP1,LDLR,LMNA,LOXL2,MAN2B1,MAPK1,MARCKSL1,M…	116
Liver carcinoma	1.89e-12	ACAA2,ACLY,ACOT7,ACTB,ACTN1,ACTR3,ADAM10,ADAM15,ADAM17,ADAM9,ADAMTSL1,ADH5,AGRN,AHNAK,AIFM1,ALDH1A3,ALDH7A1,ALDH9A1,ANP32B,ANP32E,ANXA1,ANXA5,APEX1,API5,AREG,ARF1,ARHGDIA,ARPC4-TTLL3,ASAH1,ATIC,ATP1A1,ATP1B3,ATP5F1A,ATP5F1B,ATRN,AXL,B2M,BAG2,BCLAF1,BPNT1,BSG,C1R,C1S,CACYBP,CAD,CALB2,CALU,CANT1,CAP2,CAPG,CASP8,CAST,CAT,CAVIN1,CBX3,CCDC80,CCN1,CCT6A,CCT8,CD109,CD276,CD44,CDCP1,CFL2,CGREF1,CHORDC1,C…	395
Apoptosis of neurons	1.96e-12	AARS1,ADAM17,AGRN,AIFM1,ANP32A,APP,ASAH1,AXL,BID,CAPN1,CAPRIN1,CASP3,CASP8,CAST,CAT,CD59,CTSB,CTSV,CTSZ,DFFA,DKK1,EPHA7,FN1,GAPDH,GBE1,GLUD1,GPI,GRN,HSP90AB1,HSPA5,HSPB1,HSPD1,HSPH1,HYOU1,LGALS1,LGALS3,LGMN,MAPK1,NPM1,NQO1,NRP1,OSMR,P4HB,PAFAH1B1,PARK7,PARP1,PCDHGC3,PDCD6IP,PDGFC,PPT1,PRDX3,PRNP,PTGDS,PTPN11,PTPRF,PTPRZ1,RPS3,RTN4R,SERPINA3,SERPINF1,SET,SOD1,TGFB1,TNFRSF1A,VSTM2L,XRCC5,XRCC6,YWHAB	68
Quantity of cellular protrusions	2.01e-12	ACTR2,ACTR3,ADI1,APP,ARPC2,ARSA,BSG,CANX,CAPZB,CLSTN1,CNP,CTTN,DIAPH1,EGFR,EZR,FN1,GSN,MIA,MSN,PFN1,PFN2,PLAUR,PLEC,PTPRJ,PTPRZ1,RALA,RBBP4,RDX,RGMB,RTN4R,SLC9A3R1,SOD1,TLN1,TPM3,UBQLN2,VASP,VGF	37
Stage I-II cancer	2.25e-12	AIMP2,ANXA2,ATIC,B2M,CAPZA2,CCT3,CD44,CLEC3B,COL1A2,EEF1A1,EGFR,EIF4A1,FDPS,FKBP1A,FN1,GART,GPI,HSP90AA1,HSP90AB1,HSP90B1,KLK6,MYL12A,PPIA,PSMB1,PSMB2,PSMB5,PSMD1,PSMD2,RPL7,RPS11,RPS27A,RPS6,RRM2,SERBP1,TPT1,TUBA1C,TUBB2A,TUBB4B	38
Hydrolysis of ATP	2.27e-12	ATP1A1,CALD1,CCT4,CCT5,ENTPD6,HMGB1,HSPA5,HSPD1,MAPK1,PSMC2,RUVBL1,RUVBL2,SNRNP200,SOD1,TGM2,UBA1,USP14,VCP	18
Quantity of cells	2.43e-12	ACTN4,ACTR3,ADAM10,ADAM17,ADAM9,AGRN,AIFM1,AKR1A1,ANXA1,APLP2,APP,ARF1,ARHGDIA,ARPC2,ATP6AP2,AXL,B2M,BAG3,BCLAF1,BID,BSG,CALR,CANX,CAPN1,CAPZB,CASP3,CASP8,CAT,CBR3,CBS/CBSL,CD276,CD44,CD59,CD81,CLIC4,CLSTN1,CLU,COL18A1,CP,CRTAP,CSF1,CTH,CTSB,CTSD,CTSV,CXCL1,DCTN2,DHX9,DIAPH1,DKK1,DNASE2,DSP,ECM1,EEA1,EEF1D,EGFR,EIF2S1,ELAVL1,ENO1,EPHA4,EPHA7,EPHB2,FABP5,FEN1,FH,FHL2,FKBP1A,FLNA,FN1,FUBP1,FURIN,GA…	206
Internalization of tumor cell lines	2.5e-12	ACTR2,ACTR3,AHSA1,ANXA1,ARPC2,AXL,CALR,CD44,CLTC,CYRIB,EZR,GNAI2,GNE,GRB2,IDH1,LMAN2,MAPK1,NANS,NCL,PFN1,PFN2,PKM,PROS1,PSMD4,PTX3,RALA,RRAS2,SERPINE1,TGFB1,TGM2,TLN1,UBE2L3,UXS1,VIM	34
Immune response of cells	2.56e-12	ABCF1,ACTR2,ACTR3,AHSA1,ANXA1,ANXA5,APP,ARPC2,ATP1A1,AXL,BIN1,CALR,CAPG,CASP8,CAT,CD44,CD59,CLIC4,CLTC,COCH,CORO1C,CRK,CSF1,CTSB,CTSD,CXCL1,CYRIB,FLNA,FN1,FURIN,GAPDH,GNAI2,GNE,GRB2,GRN,HMGB1,HSP90AA1,HSP90B1,HSPA8,HSPB1,ICAM5,IDH1,ITGB1,LDLR,LGALS1,LGALS3,LMAN2,MAPK1,MFGE8,MYH9,NAMPT,NANS,NPM1,OTUB1,PARP1,PFDN6,PFN1,PFN2,PKM,PLAU,PLAUR,PNP,PRNP,PROS1,PSMD4,PTPN11,PTX3,RACK1,RALA,RRAS2,S100A8,S10…	88
Cell movement of prostate cancer cell lines	2.91e-12	ADAM15,AHNAK,ANXA2,AXL,B4GAT1,CAPN2,CD99,CLU,CTSH,CTSZ,EGFR,EPHA2,FASN,FN1,GRN,HSP90AA1,HSP90B1,IGSF8,ITGA3,ITGB1,KHDRBS1,LGALS3,LMNA,NRP1,PA2G4,PTPN11,PTPRZ1,RACK1,S100A11,SDCBP,SEPTIN9,SND1,TGFB1,TLN1	34
Proliferation of tumor cells	2.94e-12	ACLY,ACTN4,ADAM10,AHCY,ANXA1,ANXA2,AREG,BSG,CACYBP,CASP3,CBX1,CCN1,CD44,CSF1,CTSB,CTSV,CTSZ,CUL1,CXCL1,DKK1,EEF1A1,EGFR,EIF3F,EPHA2,EZR,FASN,FHL2,GPC1,GRB2,GRN,HDGF,HMGB1,HSPA1A/HSPA1B,HSPA5,HSPG2,IGF2,IGFBP2,LDHA,LGALS1,LGALS3,MAPK1,NPM1,NRP1,PARK7,PARP1,PCNA,PKM,PLAU,PLAUR,PPP2CA,PREP,RPS4X,RUVBL1,S100A7,S100A9,SAE1,SEPTIN9,SERPINE1,SLC3A2,SOD1,SRSF1,ST13,TFG,TGFB1,THBS1,TIMP1,TIMP2,TXLNA,UBA1,…	71
Hydrolysis of protein fragment	3.08e-12	ADAM10,ADAM17,ADAM9,APEH,CAPN1,CAPN2,CASP3,CASP8,CFL1,CNDP2,CSTA,CSTB,CTSA,CTSB,CTSC,CTSD,CTSH,CTSL,CTSV,CTSZ,DAG1,DLD,DPP3,DPP7,HSPA8,HTRA1,LGMN,LTBP4,MBTPS1,MYH9,NLN,NRDC,PIP,PREP,PSMB5,PSMC4,RBMX,THOP1,TIMP2,TPP1,UBE2N	41
Pelvic cancer	3.21e-12	ABCE1,ABCF1,ACLY,ACOT7,ACTB,ACTN1,ACTN4,ACTR2,ACTR3,ADAM10,ADAM15,ADAM17,ADAM9,ADAMTSL1,ADGRG6,ADI1,AHCY,AHNAK,AIFM1,AKR1A1,ALDH16A1,ALDH1A1,ALDH7A1,ALDH9A1,ANGPTL4,ANP32B,ANP32E,ANXA1,ANXA2,ANXA5,ANXA6,AP2A1,AP2B1,APEH,APEX1,API5,APP,ARCN1,ARF1,ATIC,ATP1A1,ATP2B4,ATP6AP1,ATP6AP2,ATRN,AXL,B2M,BCLAF1,BIN1,BMP1,BSG,BTD,BZW2,C1orf56,C1R,C1S,CAD,CALB2,CALD1,CALM1 (includes others),CALR,CALU,CAND1,CAN…	601
Nodule	3.3e-12	ALDH1A1,ANXA4,ANXA5,APP,ARHGDIA,CALR,CAPN2,CBS/CBSL,CTSB,EEF1D,GLOD4,HMGB1,HSP90AB1,HSPA5,HSPA8,HSPB1,PARK7,PDIA4,PRDX5,PRDX6,PSMA3,SERPINB6,TGM2,UBE2K	24
Cell cycle progression	4.87e-12	ACTB,AHNAK,APP,AREG,ARPC1B,AXL,BUB3,C1QBP,CAB39,CALD1,CALR,CAPN2,CASP3,CAST,CBX3,CCN1,CCT4,CD44,CD59,CDC37,CLTC,CLU,COL6A3,CRK,CSE1L,CSF1,CSTB,CTH,CUL1,DCTN2,DDX17,DHX9,DLG1,DYNC1H1,EGFR,EIF3E,EIF3M,EIF6,ELOC,EWSR1,EZR,FASN,FHL2,FKBP1A,FLNA,GAS1,GNAI3,GPI,GRB2,GRN,GSPT1,HAT1,HMGB1,HNRNPU,HSPA1A/HSPA1B,HSPA8,HSPA9,HSPB1,HYPK,IGF2,IGFBP2,IQGAP1,ITGB1,KPNB1,KRT18,LGALS3,LGMN,LMNA,MAP4,MAPK1,MCM7,NAS…	130
Breast or ovarian carcinoma	4.93e-12	ACTN4,ACTR2,ADAM17,ADAMTSL1,ADGRG6,AGRN,AHNAK,AIFM1,AKR1A1,ALDH16A1,ALDH1A1,ALDH7A1,ANGPTL4,ANP32B,ANXA1,APEH,AREG,ASL,ATF6B,ATIC,ATP1A1,ATRN,AXL,B2M,BCAM,BCLAF1,BSG,BUB3,C1QBP,C1RL,CAB39,CAD,CADM4,CALB2,CALD1,CALM1 (includes others),CAND1,CANX,CAPN1,CAPN2,CAPZB,CASP3,CASP8,CAST,CAVIN1,CBS/CBSL,CCDC80,CCN1,CCT6A,CD109,CD276,CD44,CHST14,CLEC3B,CLSTN1,CLTC,CLU,COCH,COL18A1,COL1A2,COL3A1,COL4A2,COL5…	311
Hepatocellular carcinoma	5.11e-12	ADAM10,ADAM17,ADAM9,ADH5,AHNAK,ANXA1,ANXA5,AREG,ARF1,ARPC4-TTLL3,ATP1A1,ATP1B3,AXL,BAG2,BSG,CALU,CAP2,CASP8,CAT,CCDC80,CCN1,CD109,CD276,CD44,CDCP1,CLIC1,COCH,COL4A2,COL5A2,COPG1,CP,CSE1L,CSF1,CTSB,CTSD,CTTN,DBN1,DHX9,DLD,DNASE2,DPP3,ECHS1,EEF1A1,EEF2,EGFR,EIF4A2,ENO1,EPHA2,FASN,FBLN1,FKBP1A,FN1,GAA,GLB1,GLG1,GLUD1,GMPS,GRN,GSTO1,HMGB1,HNRNPA1,HNRNPK,HSP90AA1,HSP90AB1,HSP90B1,HSPA1A/HSPA1B,HSPA4,H…	153
Progressive motor neuron disease	5.36e-12	ACTB,ADAM10,ADAM17,ADAMTSL1,AIFM1,AIMP2,ANXA1,ANXA2,ANXA5,APP,AREG,AXL,BSG,CALM1 (includes others),CAPN2,CAPZB,CASP3,CASP8,CCN1,CCT2,CD44,CLU,CNP,COL1A2,COL3A1,CSE1L,CTSB,CXCL1,DCTN1,DNAJB11,EEF1A1,EIF4A1,EIF4A2,EIF4G1,ENO2,EZR,FARSB,FASN,FBLN1,FDPS,FUBP1,FURIN,FUS,GBA,GRN,GSN,HNRNPA1,HNRNPA2B1,HPRT1,HSPA5,HSPB1,IMPDH2,LDHA,LDLR,MAPK1,MATR3,MDH1,PARK7,PCNA,PDGFC,PDIA3,PEBP1,PFKP,PFN1,PPIA,PRNP,PS…	92
Genital tumor	5.62e-12	ABCE1,ABCF1,ACLY,ACOT7,ACTB,ACTN1,ACTN4,ACTR2,ACTR3,ADAM10,ADAM15,ADAM17,ADAM9,ADAMTSL1,ADGRG6,ADI1,AHCY,AHNAK,AIFM1,AKR1A1,ALDH16A1,ALDH1A1,ALDH7A1,ALDH9A1,ALDOA,ANGPTL4,ANP32B,ANP32E,ANXA1,ANXA2,ANXA5,ANXA6,AP2A1,AP2B1,APEH,APEX1,API5,APP,ARCN1,ARF1,ATIC,ATP1A1,ATP2B4,ATP6AP1,ATP6AP2,ATRN,AXL,B2M,B4GAT1,BCLAF1,BIN1,BLMH,BSG,BTD,BZW2,C1R,C1S,CAD,CALB2,CALD1,CALM1 (includes others),CALU,CAND1,CAN…	581
Migration of mononuclear leukocytes	5.64e-12	ACTB,ADAM10,ADAM17,ANXA1,ANXA2,APP,BSG,CALR,CD44,CD81,CD99,CDCP1,CLTC,CRK,CRKL,CTSV,CTTN,CXCL1,DEK,DIAPH1,DKK1,DPYSL2,ECM1,EGFR,EZR,FABP5,FHL2,FN1,GNAI2,GNAI3,HARS1,HLA-A,HNRNPL,HSPD1,ITGA3,ITGB1,JAM3,LDLR,LGALS1,LGALS3,MSN,MYH9,NT5E,PFN1,PLAU,PLAUR,PLEC,PVR,RAP1B,S100A4,S100A7,SBDS,SEMA3A,SERPINF1,SWAP70,TGFB1,TGM2,THBS1,TIMP1,TIMP2,TLN1,TNFRSF1A,TNFRSF6B,VASP	64
Internalization of protein	5.84e-12	AP2B1,AP2M1,BAG3,BID,CAP1,CFL1,CLTC,DNAJA1,EGFR,ELAVL1,FLNA,HSP90AA1,HSP90AB1,HSPA8,HSPG2,IPO5,IPO7,KPNA2,KPNB1,LMNA,MAPK1,MBTPS1,NUTF2,RAN,RANGAP1,TGFB1,TNFRSF1A,TNPO1,TPR,TRIM28,XPO1,YWHAZ,ZPR1	33
Cellular infiltration	6.07e-12	ACTB,ADAM17,ALDOA,ANXA1,ANXA2,APP,BID,BSG,CASP8,CAST,CCN1,CD276,CD44,CNP,CSF1,CTSB,CTSC,CTTN,CXCL5,EGFR,ELAVL1,ENO1,EPHA2,EZR,FASN,FN1,GAPDH,GBA,HARS1,HLA-A,HMGB1,HSPA5,HSPB1,HSPD1,ITGB1,JAM3,LDLR,LGALS1,LGALS3,LMNB1,MYH9,NQO1,NRP1,NT5E,P4HB,PARP1,PCOLCE2,PDIA3,PLAU,PLAUR,PLEC,PLTP,PPIA,PRCP,PRDX1,PRDX6,PTPN11,PTX3,S100A4,S100A8,S100A9,SERPINE1,STC1,TGFB1,TGM2,THBS1,TIMP1,TKT,TNFRSF1A,TNFRSF6B,TP…	74
Neovascularization	6.15e-12	ADAM15,ADAM9,AIMP1,ANXA2,AXL,CBS/CBSL,CCN1,CD44,CLIC4,COL18A1,CSF1,EPHA2,HTRA1,IGF2,LGALS1,LGALS3,MFGE8,NRP1,PDGFC,PLAU,PLAUR,PTK7,S100A4,SCG2,SDC4,SEMA3A,SERPINF1,SOD1,TGFB1,THBS1,TIMP1,TIMP2,TNFRSF6B,VEGFC,WARS1	35
Neoplasia of tumor cell lines	6.83e-12	ACLY,ADAM17,ADAM9,ADI1,ALDH1A3,ANGPTL4,ANXA1,AREG,ASAH1,AXL,B2M,CAPN2,CASP3,CASP8,CCN1,CD44,CD59,CD99,CDCP1,CNDP2,COL18A1,COL4A2,CSE1L,CTSB,CTTN,CXCL1,CXCL5,DKK1,EGFR,EPHA2,EZR,FABP5,FN1,GPI,GRN,HNRNPA2B1,HSP90AA1,HTRA1,IGFBP2,ILF3,ITGA3,ITGB1,LAMA5,LDHA,LGALS3,MAP4,MFGE8,NME1,NT5E,PARP1,PDCD6IP,PKM,PLAU,PLAUR,PRNP,PTPN11,PTPRZ1,RALA,S100A4,SDCBP,SEPTIN9,SERPINF1,SF3B1,SND1,TGFB1,TGFBR3,THBS1,TLN…	72
Cell death of cervical cancer cell lines	7.33e-12	AIFM1,ANXA2,ANXA5,AP2M1,API5,APP,ATP1A1,BID,BUB3,CALR,CASP3,CASP8,CAT,CCT4,CLTC,CTSB,CTTN,DHX9,DYNC1H1,EEA1,EEF1A1,EGFR,ELAVL1,ELOC,FLNB,HNRNPH1,HNRNPK,HSPA1A/HSPA1B,HYPK,KHDRBS1,KPNB1,KRT18,LMNA,MAPK1,NAPA,NASP,NIBAN2,NME1,PARP1,PDCD6IP,PKM,PPIA,PPP2R1A,PPP2R2A,PRKDC,PRPF19,PUF60,RPA1,SDF4,SOD1,SRSF1,TCP1,TGFB1,TNFRSF1A,TXN,TXNRD1,UBA1,VCP,XRCC6,YWHAH	60
Repair of DNA	7.79e-12	APEX1,APP,BCLAF1,CLU,COPS3,COPS4,COPS7B,CTSL,DDB1,DDX1,DEK,DHX9,EGFR,EIF3A,EIF3F,EIF4G1,FASN,FEN1,FUS,GPS1,HAT1,HMGA1,HMGB1,HNRNPU,HSPA1A/HSPA1B,KPNA2,MCM7,NPM1,OTUB1,PARK7,PARP1,PCNA,PDIA3,PGAM1,PNP,POLR2D,POLR2H,PRKDC,PRPF19,RAD23A,RAD23B,RPA1,RPS27A,RPS3,ST13,TCEA1,TGFB1,TP53I3,TPT1,TRIM28,UBE2A,UBE2N,UCHL3,USP5,VCP,XRCC5,XRCC6,YBX1	58
Internalization by tumor cell lines	7.94e-12	ANXA1,ANXA6,AP2M1,APLP2,AREG,ATP6AP1,AXL,CASP8,CD44,CLTC,EGFR,EPB41L2,HSP90AA1,ITGB1,LGALS3,NME1,NRP1,PRNP,PSMD4,PTX3,RACK1,RRAS2,RUVBL2,SERPINE1,SF3B3,SF3B4,SFPQ,SLC9A3R1,TGFB1,TGM2,VIM	31
Abnormal morphology of abdomen	8.24e-12	ACTN4,ADAM17,ANGPTL4,APEX1,ARHGDIA,ASAH1,B2M,BCAM,BID,BMP1,BPNT1,BSG,CALR,CASP3,CASP8,CAT,CBS/CBSL,CD44,CFI,CLU,COL18A1,COL3A1,CP,CRIM1,CRKL,CSF1,CTBS,CTSA,CTSD,DDB1,DIAPH1,DKK1,DLG1,DNAJA1,EGFR,ELAVL1,EWSR1,EZR,FAT1,FBLN1,FEN1,FKBP1A,FKBP4,FUBP1,GBA,GLA,GNAI2,GNE,GRN,HEXA,HEXB,HMGA1,HSPG2,IGF2R,IGFBP2,IQGAP1,ITGA3,ITGB1,KIRREL1,KRT18,LAMB2,LAMC1,LASP1,LDLR,LGALS3,LGMN,LIPA,LMNA,MAN2A1,MAN2B1,MAN…	113
Outgrowth of cells	8.61e-12	ADAM10,ADAM17,ANP32A,APEX1,APP,CAT,CCN1,CLU,COL1A2,CORO1B,CRK,CSF1,CTSD,DNER,DPYSL2,EEA1,EGFR,EIF5A,EPHA2,EPHB2,EZR,FKBP4,FN1,GRN,HMGB1,HSP90AA1,ICAM5,IGF2,IQGAP1,ITGA3,ITGB1,LGALS1,LMNB1,MAPK1,MYH10,MYH9,NPM1,NRP1,PAFAH1B1,PARP1,PCSK1N,PDIA3,PFN2,PRNP,PSAP,PTPN11,PTPRF,PTPRS,PTPRZ1,RAP1B,RPL4,RPS6,RTN4R,S100A4,SEMA3A,SERPINE1,SET,SOD1,SPTBN1,TGM2,THBS1,TIMP2,TXN,VIM,YWHAZ	65
Invasion of tumor cells	9.09e-12	ADAM9,AHCY,AREG,CAPN2,CD44,CLU,CSF1,CTSB,CTSL,CTSZ,CTTN,CXCL1,CXCL5,EGFR,EZR,FKBP1A,FLNA,FN1,ITGB1,KLK6,LGALS1,LOXL2,MAPK1,MIA,NRP1,PAFAH1B1,PARK7,PLAU,PLAUR,S100A7,S100A8,S100A9,TGFB1,THBS1,VASP,VEGFC	36
Progressive motor neuropathy	1.03e-11	ACTB,ADAM10,ADAM17,ADAMTSL1,AIFM1,AIMP2,ANXA1,ANXA2,ANXA5,APP,AREG,AXL,BSG,CALM1 (includes others),CAPN2,CAPZB,CASP3,CASP8,CCN1,CCT2,CD44,CLU,CNP,COL1A2,COL3A1,CSE1L,CTSB,CXCL1,DCTN1,DNAJB11,EEF1A1,EIF4A1,EIF4A2,EIF4G1,ENO2,EZR,FARSB,FASN,FBLN1,FDPS,FUBP1,FURIN,FUS,GBA,GRN,GSN,HNRNPA1,HPRT1,HSPA5,HSPB1,IMPDH2,LDHA,LDLR,MAPK1,MATR3,MDH1,PARK7,PCNA,PDGFC,PDIA3,PEBP1,PFKP,PFN1,PPIA,PRNP,PSAP,PSMC1,P…	91
Invasion of malignant tumor	1.17e-11	AHCY,BSG,CAPN2,CD44,CLU,CSF1,CTSB,CTSL,CTTN,CXCL1,CXCL5,EGFR,EZR,FASN,HMGB1,HNRNPA1,HSPA5,ITGB1,KLK6,LGALS1,MAPK1,NME1,NRP1,PAFAH1B1,PLAU,PLAUR,S100A9,SERPINE1,TGFB1,TIMP2,VASP,VIM	32
Differentiation of hematopoietic progenitor cells	1.19e-11	ACTR2,AXL,BSG,CALR,CASP8,CSF1,DEK,DKK1,EEF2,EGFR,EIF6,EPHA4,FN1,HMGA1,HMGB2,HSPA9,JAM3,MAPK1,PNP,PRKDC,PRMT1,PSMA1,PSMA3,PSMA4,PSMA5,PSMA6,PSMA7,PSMB1,PSMB2,PSMB3,PSMB4,PSMB5,PSMB6,PSMB7,PSMC1,PSMC2,PSMC3,PSMC4,PSMC5,PSMC6,PSMD1,PSMD11,PSMD12,PSMD13,PSMD2,PSMD3,PSMD4,PSMD6,PSMD7,PSME1,PSME3,PTPN11,PTPRZ1,RPS19,S100A8,S100A9,SBDS,TFRC,TGFB1,THBS1,TIMP1,TWSG1,WDR5,XRCC5	64
Embryonal tumor	1.2e-11	ACTN1,ALDH1A1,ALDOA,APEX1,CALB2,CAP2,CAPN2,CASP8,CD44,CD99,CFI,CLTB,CLU,COCH,COL1A2,COL3A1,COL4A2,CSF1,CSRP1,CXCL1,DDX1,DNASE2,EGFR,EPHA2,EWSR1,FAT1,FDPS,FKBP1A,FLNA,FN1,FURIN,GEMIN5,GLB1,GOT1,HNRNPA1,HNRNPA2B1,HNRNPUL1,HSP90AA1,HSP90AB1,HSP90B1,HSPA5,HSPG2,IDH1,IGF2,IGFBP2,IGFBP6,IMPDH2,KLK6,LGALS3,LGALS3BP,LMNB2,MAP4,MCM3,MYH9,NAMPT,NME1,NONO,NPM1,NRP1,PA2G4,PARP1,PDGFC,PGK1,PKM,PLAU,PREP,PRNP,…	94
Cellular homeostasis	1.38e-11	ACLY,ADAM10,ADAM17,ADH5,ALDOA,ANGPTL4,ANXA1,ANXA2,ANXA6,APLP2,APP,ARF1,ARSA,ASAH1,ATP1A1,ATP1B3,ATP2B4,ATP6AP1,AXL,B2M,BAG3,BID,BSG,CALB2,CALR,CAND1,CAPN1,CASP3,CASP8,CAST,CAT,CCN1,CD81,CFL2,CLIC1,CLIC4,CLSTN1,CLTC,CNP,COL4A2,CP,CPE,CTSB,CTSD,CTSL,CTSV,CTTN,CUL1,CXCL1,CXCL5,DCTN1,DFFA,DKK1,DLD,DLG1,DPP7,EEF1D,EEF2,EFHD2,EGFR,EIF2S1,EIF4G1,EIF5A,ELAVL1,EPHA2,EPHA4,EPHB2,ERO1A,EZR,FABP5,FKBP1A,FN1,…	183
Cholangiocarcinoma	1.39e-11	ALDH1A3,ANXA1,ANXA2,C1S,CD44,CXCL5,EGFR,HSP90AA1,HSP90AB1,HSP90B1,IDH1,MAPK1,PGK1,PKM,PLAU,PSMB1,PSMB2,PSMB5,PSMD1,PSMD2,RACK1,RPL4,RPLP0,RRM2,TUBA1C,TUBB2A,TUBB4B,VIM	28
Sprouting	1.42e-11	ACTR3,ADAM10,AGRN,ANXA1,ANXA2,APLP2,APP,CALD1,CAPZB,CASP3,CAT,CCN1,CD44,CFL1,CLSTN1,COL18A1,CRK,CSRP1,DBN1,DIAPH1,DLG1,DPYSL2,ELAVL1,EPHB2,EZR,FN1,GALNS,GRB2,GRN,HMGB1,HMGB2,HNRNPK,HSPG2,HTRA1,ICAM5,IGF2,IGFBP4,ITGA3,ITGB1,LASP1,LMNB1,MAPK1,NRP1,PDIA3,PFN1,PFN2,PRCP,PRNP,PTPRF,PTPRJ,RALA,RPL4,RPS6,SARS1,SEMA3A,SEMA3C,SEPTIN11,SERPINF1,SOD1,TGFB1,TGFBI,THBS1,UBQLN2,VASP,VEGFC,VGF,VIM	67
Binding of blood cells	1.43e-11	ADAM10,ADAM17,ADAM9,ANXA1,ANXA5,APP,ATRN,AXL,BCAM,CALR,CCN1,CD44,CD81,CD99,CLU,CSF1,CTSZ,CTTN,CXCL1,DIAPH1,EPHA4,EZR,FLNA,FN1,GALNT1,GNAI2,HMGB1,HSPG2,ITGB1,JAM3,LAMA5,LGALS1,LGALS3,LRP8,MSN,NEU1,NRP1,NT5E,PAFAH1B1,PKM,PLAU,PLAUR,PLTP,PPIB,PPP2CA,PTPN11,PTX3,RAP1B,S100A8,S100A9,SDC4,SEMA3A,SERPINE1,SERPINH1,SWAP70,TFRC,TGFB1,TGM2,THBS1,TLN1,TNFRSF1A,TNFRSF6B,TXN,ULBP2,VASP	65
Neovascularization of eye	1.47e-11	ADAM15,ADAM9,AIMP1,AXL,CBS/CBSL,CCN1,COL18A1,HTRA1,IGF2,LGALS1,LGALS3,NRP1,PDGFC,PLAU,PLAUR,PTK7,S100A4,SCG2,SEMA3A,SERPINF1,SOD1,THBS1,TIMP1,TIMP2,VEGFC,WARS1	26
Glioblastoma	1.48e-11	ACTN1,ALDH1A1,ALDOA,CAP2,CAPN2,CD44,CD99,CFI,CLU,COCH,COL1A2,COL3A1,COL4A2,CSF1,CSRP1,CXCL1,DNASE2,EGFR,EPHA2,FLNA,FN1,FURIN,GLB1,GOT1,HNRNPA1,HNRNPA2B1,HSP90AA1,HSP90AB1,HSP90B1,HSPA5,IDH1,IGF2,IGFBP2,IGFBP6,KLK6,MYH9,NAMPT,NPM1,PA2G4,PARP1,PDGFC,PKM,PLAU,PRNP,PTGDS,PTPN11,PTX3,RNASET2,RPL22,RPL5,RRM2,S100A4,SEMA3A,SERPINA3,SF3B1,SF3B2,SLC9A3R1,SMS,ST13,TGFBI,TIMP1,TNFRSF1A,TUBA1C,TUBB2A,TUBB4B,…	66
Proliferation of vascular cells	1.52e-11	ADAM15,ADAM17,ATP1B3,BCLAF1,CD276,CD44,COL18A1,COL1A2,CXCL1,DKK1,EIF4A3,ELAVL1,FN1,GPC1,HMGB1,HSPA5,HSPD1,IGF2,IGFBP2,IGFBP4,ILF3,IQGAP1,ITGB1,LGALS1,LMNA,LRRFIP1,NQO1,NRP1,PKM,PLAU,PLAUR,PPIA,PROS1,PTGDS,PTPN11,PTPRF,PTPRJ,S100A8,S100A9,SCG2,SEMA3A,SEMA6B,SERPINA3,SERPINE1,TFPI,TGFB1,THBS1,THRAP3,TNFRSF1A,TNFRSF6B,TXN	51
Degradation of DNA	1.54e-11	AIFM1,APEX1,APP,ASAH1,BIN1,BSG,CAPN2,CASP3,CASP8,CAST,CLU,CSF1,DFFA,DHX9,DNASE2,ENO1,FEN1,GRN,HMGB1,HMGB2,HNRNPA1,HSPB1,IGF2,KPNB1,NPM1,PARP1,PPIA,PPIB,PPT1,PRDX6,PRNP,PTPN11,REXO2,S100A4,SOD1,TGFB1	36
Interphase	1.57e-11	ANXA2,APP,AXL,BAG3,BID,CAT,CBX1,CCN1,CD44,CNDP2,CRKL,CSE1L,CSF1,CSTB,CUL1,DARS1,DCTN1,DCTN2,DDB1,DYNC1H1,DYNC1I2,EGFR,EIF3E,ELAVL1,FASN,FEN1,FH,FKBP1A,FLNA,FN1,GAS1,GPC1,GPI,GRB2,GSPT1,HMGA1,HSP90AA1,HSPB1,IDH1,IGF2,ITGB1,KHDRBS1,KPNB1,LGALS1,LGALS3,LMNA,LMNB1,MAPK1,MAPRE1,MCM2,MCM3,MCM4,MCM5,MCM6,MCM7,MIA,NASP,NPM1,OLA1,PAFAH1B1,PARP1,PCNA,PKM,PLAU,PLAUR,PPP1CB,PPP2CA,PPP2R1A,PPP2R2A,PRKDC,PRNP,…	100
M phase	1.58e-11	ACTN4,APP,BUB3,CALM1 (includes others),CAP1,CAPN2,CAPZB,CASP8,CFL1,CSF1,DCTN1,EFTUD2,EIF3E,FLNA,FN1,GIPC1,GNAI2,GNAI3,GPC1,HSPB1,ITGB1,KIF23,LMNA,MAPRE1,MCM4,MCM7,MSN,MYH10,NME1,NPM1,NUMA1,PFN1,PTPN11,SEPTIN11,SEPTIN2,SEPTIN7,SEPTIN9,SF3B3,SNRNP200,SSRP1,VASP,XRCC5,YBX1,YWHAE	44
Metastatic lung carcinoma	1.59e-11	ANXA2,ATIC,AXL,B2M,CD44,CLU,EEF1A1,EGFR,EIF4A1,FDPS,FKBP1A,FN1,GART,HSP90AA1,HSP90AB1,HSP90B1,MYL12A,PARP1,PPIA,RPL7,RPS11,RPS27A,RPS6,RRM2,TGFB1,TPT1,TUBA1C,TUBB2A,TUBB4B,YWHAE	30
Stage II-IV breast cancer	1.6e-11	CAPZA2,CBX3,CCT3,CD44,COL1A2,CYRIB,EGFR,FDPS,FKBP1A,FN1,GIPC1,HSP90AA1,HSP90AB1,HSP90B1,IGFBP6,NANS,NEU1,NME1,PARP1,PCNA,RRM2,SIL1,SLC9A3R1,TUBA1C,TUBB,TUBB2A,TUBB4B	27
Lymphocyte migration	1.6e-11	ACTB,ADAM10,ADAM17,ANXA1,APP,BSG,CALR,CD44,CD81,CD99,CDCP1,CLTC,CRK,CRKL,CTSV,CTTN,CXCL1,DEK,DIAPH1,DKK1,DPYSL2,ECM1,EGFR,EZR,FABP5,FHL2,FN1,GNAI2,GNAI3,HARS1,HLA-A,HNRNPL,HSPD1,ITGA3,ITGB1,JAM3,LDLR,LGALS1,LGALS3,MSN,MYH9,NT5E,PFN1,PLAU,PLEC,PVR,RAP1B,S100A4,S100A7,SEMA3A,SWAP70,TGFB1,TGM2,THBS1,TIMP1,TIMP2,TLN1,TNFRSF1A,TNFRSF6B,VASP	60
Adhesion of connective tissue cells	1.63e-11	ANXA2,APP,CALR,CCN1,CD44,CLTC,CLU,CSF1,DKK1,FN1,IGF2,IGF2R,IQGAP1,ITGB1,LDLR,MAN2A1,MAPK1,PDCD6IP,PLAU,PLAUR,PLEC,PTPN11,PTPRJ,SDC4,TGFB1,TGFBI,TGFBR3,TGM2,TIMP2,TLN1,VCL,VEGFC,ZYX	33
Transport of protein	1.7e-11	AP2A1,AP2M1,ARCN1,ARF1,BAG3,BID,BIN1,CALR,CFL1,CTSA,CTTN,DCTN1,DNAJA1,EIF5A,ELAVL1,ERP29,FLNA,GDI2,HSP90AA1,HSP90AB1,HSPA8,HSPA9,IGF2R,IPO5,IPO7,KPNA2,KPNB1,LMAN2,LMNA,MAPK1,MBTPS1,MYH9,NAPA,NPM1,NUTF2,PPT1,PSAP,PTPN11,RAB2A,RAB7A,RAN,RANGAP1,SEC23A,SOD1,TGFB1,TNFRSF1A,TNPO1,TPR,TRIM28,XPO1,YWHAH,YWHAZ,ZPR1	53
Autosomal dominant neuropathy	1.74e-11	AARS1,ATP1A1,DYNC1H1,EIF4G1,FUS,GARS1,GRN,HARS1,HSPB1,HSPD1,LMNA,MARS1,MATR3,NAGLU,PNPO,RAB7A,SOD1,UBQLN2,VAPB,VCP,VPS35,YARS1	22
Endoplasmic reticulum stress response	1.83e-11	BID,CALR,CDC37,COL3A1,COPA,CTH,CTSB,CTSD,DNAJA1,EIF2S1,ERO1A,GAA,HSP90AA1,HSP90AB1,HSP90B1,HSPA1A/HSPA1B,HSPA5,HSPD1,HSPE1,HSPH1,HYOU1,IGF2,MBTPS1,MGAT2,OS9,P4HB,PAFAH1B1,SERPINH1,SIL1,SLC38A2,SOD1,THBS1,TOR1B,VAPB,VCP	35
Primary tumor	1.83e-11	ADAM10,ATIC,AXL,B2M,CALD1,CCN1,CCT5,CD44,CLEC3B,CLU,COL6A2,CP,CSE1L,EGFR,EPHA2,FASN,FKBP1A,FLNA,FN1,GART,GOT2,HMGA1,HSP90AA1,HSP90AB1,HSP90B1,ILF2,ILF3,IPO5,KLK6,KPNA2,LAMB2,LDLR,LGALS1,LGALS3,MACF1,MAPK1,OSMR,PAFAH1B1,PARP1,PCNA,PDGFC,PKM,PLAU,PLAUR,PLEC,PPIA,PPP2R1A,PSAT1,PSMB1,PSMB2,PSMB5,PSMD1,PSMD2,PTPN11,RRM2,SERPINE1,SLC9A3R1,SMS,SORD,TNFRSF1A,TUBA1C,TUBB2A,TUBB4B,TXNRD1	64
Vascularization	1.84e-11	ADAM15,ADAM9,AIMP1,ANXA2,AXL,CBS/CBSL,CCN1,CD44,CLIC4,COL18A1,CSF1,ELAVL1,EPHA2,EPHB2,HTRA1,HYOU1,IGF2,LGALS1,LGALS3,MAPK1,MFGE8,NRP1,PDGFC,PLAU,PLAUR,PTK7,RRM2,S100A4,SBDS,SCG2,SDC4,SEMA3A,SERPINE1,SERPINF1,SOD1,STC1,TGFB1,THBS1,TIMP1,TIMP2,TNFRSF6B,VEGFC,WARS1	43
Abnormal morphology of renal glomerulus	1.97e-11	ACTN4,ANGPTL4,ARHGDIA,BCAM,BSG,CFI,CLU,COL18A1,CRIM1,FAT1,FBLN1,GNE,GRN,ITGA3,ITGB1,KIRREL1,LAMB2,LAMC1,LGMN,MAN2A1,MYH9,NAGLU,PPT1,SERPINE1	24
Branching of cells	2.12e-11	ACTR3,ADAM10,AGRN,ANXA1,ANXA2,APLP2,APP,CALD1,CAPZB,CASP3,CCN1,CD44,CFL1,CLSTN1,COL18A1,CRK,CSRP1,DBN1,DIAPH1,DLG1,DPYSL2,ELAVL1,EPHB2,EZR,FN1,GALNS,GRB2,GRN,HMGB1,HMGB2,HNRNPK,ICAM5,ITGA3,ITGB1,LASP1,LMNB1,LOXL2,MAPK1,MFGE8,PAM,PDIA3,PFN1,PFN2,PRNP,PTPN11,PTPRF,PTPRJ,RALA,RPL4,RPS6,RRAS2,SARS1,SEMA3A,SEMA3C,SEPTIN11,SOD1,TGFB1,TGFBI,TIMP1,TIMP2,UBQLN2,VASP,VEGFC,VGF	64
Stress response of cells	2.18e-11	APP,CALR,CASP3,CAT,CDC37,COL3A1,COPA,CTSB,CTSD,DNAJA1,ERO1A,GAA,GMFB,HNRNPA1,HSP90B1,HSPA5,HSPA9,IGF2,MGAT2,NAMPT,NQO1,PRDX1,PRDX6,PRNP,SIL1,SLC38A2,SOD1,TGFB1,VCP,YBX1	30
Cell death of carcinoma cell lines	2.3e-11	ADAM17,ADI1,AIFM1,ANGPTL4,ANXA2,API5,APP,AREG,ATP1A1,AXL,BID,CALR,CASP3,CASP8,CD44,CDCP1,CLU,COL18A1,COL4A2,CSE1L,CTSB,CTTN,DHX9,DSP,EGFR,EIF2S1,EPHA2,FASN,FN1,GAPDH,GPI,GRN,HK1,HMGA1,HNRNPH1,HSPA5,IGF2,IGFBP6,KRT18,MAPK1,NQO1,NT5E,PARP1,PKM,PPP2CA,RRM2,S100A11,S100A4,SERPINA3,SFPQ,SLC9A3R1,SOD1,SRSF1,TGFB1,TGFBR3,TGM2,TNFRSF1A,TXNRD1,UBA1,YBX1,YWHAZ	61
Metabolism of reactive oxygen species	2.42e-11	ACTB,AIFM1,ANXA1,ANXA2,APP,ARHGDIA,ARSA,ATP6AP2,BID,CANX,CASP3,CASP8,CAT,CBR1,CBS/CBSL,CCN1,CD44,CLIC1,COL18A1,CSF1,CSTB,CTH,CTTN,DPP3,EGFR,ERO1A,FLNA,FN1,GRN,GSN,HK1,HMGB1,HNRNPK,HSP90AB1,HSPA9,HSPB1,IDH1,IQGAP1,ITGB1,LDHA,LGALS3,LIPA,MAPK1,NAMPT,NQO1,PARK7,PLAU,PLAUR,PPIA,PRCP,PRDX1,PRDX3,PRDX4,PRDX5,PRDX6,PRNP,PRSS23,PTPN11,RAB7A,RACK1,RRM2,S100A8,SBDS,SERPINA3,SERPINF1,SLC9A3R1,SOD1,SPAG9,STC…	76
Internalization of cells	2.45e-11	ACTR2,ACTR3,AHSA1,ANXA1,APP,ARPC2,AXL,BIN1,CALR,CAPG,CD44,CLIC4,CLTC,CYRIB,EGFR,EZR,GNAI2,GNE,GRB2,GRN,HMGB1,IDH1,ITGB1,LGALS3,LMAN2,MAPK1,MFGE8,NANS,NCL,NPM1,PFN1,PFN2,PKM,PLAU,PLAUR,PRNP,PROS1,PSMD4,PTX3,RALA,RRAS2,S100A9,SERPINE1,TGFB1,TGM2,THBS1,TLN1,UBE2L3,UXS1,VIM	50
Primary neoplasm	2.54e-11	ADAM10,AGRN,ATIC,AXL,B2M,CALD1,CCN1,CCT5,CD44,CLEC3B,CLU,COL6A2,CP,CSE1L,CSF1,EGFR,EPHA2,EZR,FASN,FKBP1A,FLNA,FN1,GART,GOT2,HMGA1,HSP90AA1,HSP90AB1,HSP90B1,ILF2,ILF3,IPO5,KLK6,KPNA2,LAMB2,LDHA,LDLR,LGALS1,LGALS3,MACF1,MAPK1,NT5E,OSMR,PAFAH1B1,PARP1,PCNA,PDGFC,PKM,PLAU,PLAUR,PLEC,PPIA,PPP2R1A,PRKDC,PSAT1,PSMB1,PSMB2,PSMB5,PSMD1,PSMD2,PTPN11,RRM2,S100A4,SERPINE1,SLC9A3R1,SMS,SORD,STIP1,TNFRSF1A,TUB…	72
Cell death of breast cancer cell lines	2.57e-11	ARHGDIA,B2M,BAG3,BID,CASP14,CASP3,CASP8,CAT,CCDC80,CCN1,CD44,CDCP1,CLU,CSE1L,CSTB,DHX9,EGFR,EIF3F,EPHA2,FASN,FBLN1,FN1,HSP90AA1,HSP90AB1,HSPA1A/HSPA1B,HSPA5,HSPB1,HSPD1,HSPH1,IGFBP2,KPNA2,KRT18,LGALS3,MAPK1,NQO1,NRP1,PA2G4,PARP1,PEBP1,PKM,PRKDC,PRMT1,PRNP,RACK1,RPA1,SND1,SOD1,SSRP1,STIP1,TFRC,TGFB1,TGFBR3,THBS1,TNFRSF1A,UBA1,USP14,VCP,XPO1	58
Cell death of fibroblast cell lines	2.72e-11	ABCE1,ACTB,AIFM1,APP,ASAH1,ATP6AP2,BID,CASP3,CASP8,CCN1,CLIC4,CLU,CRK,CTSB,CTSD,CTSV,DFFA,DKK1,EEF1A1,EGFR,EIF2S1,EIF3B,EIF3C,EIF3I,EIF5B,EIF6,ENO1,FH,FKBP4,FN1,GMFB,GNB2,GPI,GRB2,GSN,HNRNPA1,HSPA5,HSPD1,ITGB1,KRT18,MAPK1,P4HB,PARK7,PARP1,PDIA3,PRDX6,PRKDC,PRNP,PSMD6,PTPN11,RECQL,RRAS2,SDC4,TGFB1,TGM2,THBS1,TNFRSF1A,TXN,UBA1,VCP,VIM,WDR5,YWHAZ	63
Neovascularization of organ	2.74e-11	ADAM15,ADAM9,AIMP1,AXL,CBS/CBSL,CCN1,COL18A1,HTRA1,IGF2,LGALS1,LGALS3,MFGE8,NRP1,PDGFC,PLAU,PLAUR,PTK7,S100A4,SCG2,SEMA3A,SERPINF1,SOD1,THBS1,TIMP1,TIMP2,VEGFC,WARS1	27
Cell movement of smooth muscle cells	2.81e-11	CCN1,CD44,CLIC4,CLU,CSF1,CTSV,CTTN,CXCL1,FHL2,FN1,HMGB1,IGFBP2,IGFBP4,ILF3,ITGB1,LDLR,MAPK1,NAMPT,NEO1,NQO1,PLAU,PLAUR,PPIA,PTPN11,PTPRF,S100A4,SDC4,SERPINA3,SERPINE1,TFPI,THBS1,TIMP1,TPT1,TXN	34
Formation of lamellipodia	2.81e-11	ACTN4,ACTR2,ACTR3,ARPC2,B4GAT1,BSG,C1QBP,CAP1,CAPZB,CCN1,CD44,CFL1,CRK,CRKL,EGFR,EZR,FN1,HSP90AA1,HSPB1,ITGB1,LASP1,NRP1,PFN1,PLAU,PVR,SDC4,SEMA3A,SLC9A3R1,SWAP70,TGFB1,TGFBR3,TWF2,VCL,VIM	34
Stage III cancer	2.9e-11	ANXA2,ATIC,CAPZA2,CBX3,CCT3,COL1A2,CYRIB,EGFR,FDPS,FKBP1A,FN1,GART,GIPC1,HSP90AA1,HSP90AB1,HSP90B1,IGFBP6,KLK6,MAPK1,NANS,NEU1,NME1,PARP1,PCNA,PSMB1,PSMB2,PSMB5,PSMD1,PSMD2,RRM2,SERPINE1,SIL1,SLC9A3R1,TUBA1C,TUBB2A,TUBB4B	36
Morphology of liver	2.97e-11	APEX1,ASAH1,BAG3,BPNT1,BSG,CBS/CBSL,COL3A1,CP,CRKL,CSF1,CTBS,CTSA,DPP7,EGFR,EIF3M,EIF6,EWSR1,FABP5,FUBP1,GBA,GLA,GRN,HEXA,HEXB,HSPG2,IGF2,IGF2R,IGFBP2,KRT18,LDLR,LGALS3,LGMN,LIPA,LMNA,MAN2B1,MANBA,MYH10,NAGLU,OSMR,PARP1,PPT1,PSAP,PTPN11,SAFB,SLC39A14,SPTBN1,TCEA1,TGFB1,THBS1,TKT,XYLT2,YBX1	52
Genital tract cancer	3.04e-11	ABCE1,ABCF1,ACLY,ACOT7,ACTB,ACTN1,ACTN4,ACTR2,ACTR3,ADAM10,ADAM15,ADAM17,ADAM9,ADAMTSL1,ADGRG6,ADI1,AHCY,AHNAK,AIFM1,AKR1A1,ALDH16A1,ALDH1A1,ALDH7A1,ALDH9A1,ANGPTL4,ANP32B,ANP32E,ANXA1,ANXA2,ANXA5,ANXA6,AP2A1,AP2B1,APEH,APEX1,API5,APP,ARCN1,ARF1,ATIC,ATP1A1,ATP2B4,ATP6AP1,ATP6AP2,ATRN,AXL,B2M,BCLAF1,BIN1,BLMH,BSG,BTD,BZW2,C1R,C1S,CAD,CALB2,CALD1,CALM1 (includes others),CALU,CAND1,CANT1,CAP2,CAPG,…	571
Cell movement of macrophages	3.09e-11	ADAM17,ANXA1,APP,BID,BSG,CASP8,CCN1,CD44,CNP,CRKL,CSF1,CTTN,CXCL1,DCTN2,EGFR,FHL2,FLNA,FN1,GBA,GNAI3,GSN,HMGB1,HSPA5,ITGB1,JAM3,KARS1,LDLR,LGALS3,LMNB1,MAPK1,NPM1,NQO1,PARP1,PCOLCE2,PLAU,PLEC,PLTP,PRCP,PRNP,PTGDS,PTPRJ,PTX3,S100A4,S100A8,SERPINE1,STC1,TGFB1,THBS1,TNFRSF6B,VASP,YBX1	51
B cell cancer	3.12e-11	ACLY,ADAM10,ADAM9,ADAMTSL1,AHNAK,ANXA1,ANXA2,ANXA4,ANXA5,ANXA6,APP,ATRN,B2M,BCLAF1,BID,BTD,BUB3,BZW2,CALD1,CASP3,CASP8,CAT,CCT3,CD44,CDV3,CNP,COCH,COL18A1,COL3A1,COL4A2,COL6A1,COL6A3,COPB2,CRK,CSDE1,CSE1L,CSTF2,CTSC,CTSL,CTTN,CXCL1,DCD,DDB1,DEK,DIAPH1,DKK1,DLG1,DNASE2,DSP,EEF1A1,EGFR,EIF1AX,EIF4A1,ELAVL1,ELOC,EML4,ENO2,EPHA2,EWSR1,FASN,FAT1,FBLN1,FDPS,FEN1,FKBP1A,FLNA,FN1,FUBP1,FURIN,FUS,G3BP1,GA…	187
Migration of tumor cells	3.39e-11	ACTN4,ADAM10,ADAM15,AHCY,CD44,COL18A1,CSE1L,CSF1,CTSB,CTTN,CXCL1,DSG2,EGFR,EPHA2,EPHB2,EZR,FN1,GRB2,GSN,HMGB1,IQGAP1,ITGA3,ITGB1,KLK6,LAMA5,LGALS3,LIPA,NRP1,PAFAH1B1,PLAU,PLAUR,PTPN11,RAB7A,SERPINE1,SWAP70,TFPI,TGFB1,THBS1,TIMP1,VEGFC,VIM	41
Outgrowth of neurons	3.4e-11	ADAM10,ADAM17,ANP32A,APEX1,APP,CAT,CLU,CORO1B,CRK,CSF1,DNER,DPYSL2,EEA1,EGFR,EIF5A,EPHA2,EPHB2,EZR,FKBP4,FN1,GRN,HMGB1,ICAM5,IGF2,IQGAP1,ITGA3,ITGB1,LGALS1,LMNB1,MAPK1,MYH10,MYH9,NRP1,PAFAH1B1,PARP1,PCSK1N,PDIA3,PFN2,PRNP,PSAP,PTPN11,PTPRF,PTPRS,PTPRZ1,RAP1B,RPL4,RPS6,RTN4R,S100A4,SEMA3A,SERPINE1,SET,SOD1,SPTBN1,TGM2,THBS1,TIMP2,TXN,VIM,YWHAZ	60
Phagocytosis of tumor cell lines	3.68e-11	ACTR2,ACTR3,AHSA1,ANXA1,ARPC2,AXL,CALR,CD44,CLTC,CYRIB,GNAI2,GNE,GRB2,IDH1,LMAN2,MAPK1,NANS,PFN1,PFN2,PKM,PROS1,PSMD4,PTX3,RALA,RRAS2,TGFB1,TGM2,TLN1,UBE2L3,UXS1,VIM	31
Mature B-cell neoplasm	3.86e-11	ADAM9,ADAMTSL1,AHNAK,ALDH1A1,ANXA1,ANXA2,ANXA4,ANXA5,ANXA6,APP,ATRN,B2M,BCLAF1,BTD,BZW2,CALD1,CASP3,CASP8,CAT,CCT3,CD44,CDV3,CFL1,CNP,COCH,COL18A1,COL1A2,COL3A1,COL6A1,CRK,CSDE1,CSTF2,CTSC,CTSL,CTTN,CXCL1,DCD,DDB1,DEK,DIAPH1,DKK1,DLG1,DNASE2,DNER,DSP,EEF1A1,EGFR,EIF1AX,EIF4A1,ELAVL1,ELOC,EML4,ENO2,EWSR1,FASN,FAT1,FDPS,FEN1,FKBP1A,FLNA,FN1,FUBP1,FUS,G3BP1,GART,GNAI2,GNB1,GRB2,GSN,HAT1,HLA-A,HMGB1,…	163
Quantity of actin filaments	3.96e-11	CFL1,COL18A1,DIAPH1,EGFR,FLNA,FLNB,FN1,LIMA1,MYH10,NME1,PAFAH1B1,PLAU,PLAUR,PLEC,PTPN11,PVR,RACK1,RBBP4,S100A4,SPTAN1,TGFB1	21
Cell movement of muscle cells	4.22e-11	CCN1,CD44,CLIC4,CLU,CSF1,CTSV,CTTN,CXCL1,FHL2,FN1,FURIN,HMGB1,IGFBP2,IGFBP4,ILF3,ITGB1,LDLR,MAPK1,NACA,NAMPT,NEO1,NQO1,PLAU,PLAUR,PPIA,PTPN11,PTPRF,S100A4,SDC4,SERPINA3,SERPINE1,TFPI,THBS1,TIMP1,TPT1,TXN	36
Metastatic non-small cell lung carcinoma	4.37e-11	ANXA2,ATIC,AXL,B2M,CD44,CLU,EEF1A1,EGFR,EIF4A1,FDPS,FKBP1A,FN1,GART,HSP90AA1,HSP90AB1,HSP90B1,MYL12A,PARP1,PPIA,RPL7,RPS11,RPS27A,RPS6,RRM2,TGFB1,TPT1,TUBA1C,TUBB2A,TUBB4B	29
Formation of cytoskeleton	4.64e-11	ACTB,ACTR2,ACTR3,AIMP1,APP,ARF1,ARPC2,BIN1,CALD1,CAPN1,CAPZB,CD44,CFL1,CNP,COL18A1,CRK,CTTN,CYRIB,DBN1,DCTN1,DIAPH1,DLG1,DPYSL2,EGFR,ERP29,FKBP4,FLNA,FN1,GDI1,GNAI2,GNB1,GPI,GRB2,GSN,ITGA3,ITGB1,KIRREL1,MAPK1,MAPRE1,NPM1,NUMA1,PAFAH1B1,PAM,PDCD6IP,PFN1,PFN2,PLAU,PTGDS,PTPN11,RBBP4,RPS3,SDC4,SERPINF1,TGFB1,TGFBI,THBS1,TPM3,TPM4,TUBB,TWF2,VASP,ZYX	62
Outgrowth of neurites	5.04e-11	ADAM10,ADAM17,ANP32A,APEX1,APP,CAT,CORO1B,CRK,CSF1,DNER,DPYSL2,EEA1,EGFR,EIF5A,EPHA2,EPHB2,EZR,FKBP4,FN1,GRN,HMGB1,ICAM5,IGF2,IQGAP1,ITGA3,ITGB1,LGALS1,LMNB1,MAPK1,MYH10,MYH9,NRP1,PAFAH1B1,PARP1,PCSK1N,PDIA3,PFN2,PRNP,PSAP,PTPN11,PTPRF,PTPRS,PTPRZ1,RAP1B,RPL4,RPS6,RTN4R,S100A4,SEMA3A,SERPINE1,SET,SOD1,SPTBN1,TGM2,THBS1,TIMP2,TXN,VIM,YWHAZ	59
Attachment of cells	5.11e-11	ADAM15,BCAM,C1QBP,CALR,CD44,CRK,CSF1,CTSZ,DAG1,DSG2,EGFR,FN1,HSPG2,ITGA3,ITGB1,LAMC1,LGALS3,PKM,PTPN11,PTPRZ1,RPSA,SEMA3A,SWAP70,TFPI,TGFB1,TGFBI,TGM2,TIMP2,TLN1	29
Colony formation of cells	5.3e-11	ACLY,ADAM17,AIFM1,ALDH1A1,ANXA1,AREG,BAG3,BIN1,CALR,CAPN1,CAST,CAT,CCN1,CD44,CLU,CNDP2,CRK,CRKL,CSF1,CTSB,CTSD,DYNC1H1,EGFR,EIF3I,EIF4A1,EIF6,ELAVL1,ENO1,EPHA2,EZR,FBLN1,FEN1,FN1,GNAI2,GRN,HDGF,HMGA1,HNRNPA2B1,HSPA1A/HSPA1B,HSPA9,IDH1,IGFBP2,IGFBP4,IQGAP1,KHDRBS1,KPNA2,LIMA1,LMNA,MAPK1,NPM1,OSMR,P3H1,PARP1,PKM,PLAU,PPP2CA,PPP2R1A,PSMC3,PTPN11,PTPRF,PTPRJ,PTPRS,RACK1,RALA,RAN,RPS19,RRM2,RUVBL1,RUV…	78
Stage III-IV breast cancer	5.4e-11	CAPZA2,CBX3,CCT3,COL1A2,CYRIB,EGFR,FDPS,FKBP1A,FN1,GIPC1,HSP90AA1,HSP90AB1,HSP90B1,IGFBP6,NANS,NEU1,NME1,PARP1,PCNA,RRM2,SIL1,SLC9A3R1,TUBA1C,TUBB,TUBB2A,TUBB4B	26
Benign pelvic disease	5.42e-11	ACTB,ALDH1A1,ALDH1A3,ALDOA,ANXA1,ANXA2,APEX1,ARF1,ATRN,BSG,C1S,CASP8,CCN1,CD44,CNP,COCH,COL18A1,COL1A2,COL3A1,COL5A2,COL6A1,COL6A2,COL6A3,CTSC,CTSH,CXCL5,DDX6,DKK1,EGFR,EIF1,EZR,FKBP1A,FN1,GPI,GRB2,HSP90AB1,HSPA1A/HSPA1B,HSPB1,IGF2,IQGAP1,ITGB1,LAMA5,LAMB2,MCM4,MCM7,MDH1,MYH10,MYL6,NPEPPS,P4HA1,PCNA,PLAUR,PLD3,PSMA1,PSMA6,PSMB1,PTPN11,QSOX1,RAP1B,RAP2B,RPL12,RPS19,S100A8,S100A9,SCG2,SERPINB1,SERP…	79
Advanced lung carcinoma	5.49e-11	ANXA2,ATIC,AXL,B2M,CD44,CLU,EEF1A1,EGFR,EIF4A1,FDPS,FKBP1A,FN1,GART,HSP90AA1,HSP90AB1,HSP90B1,MYL12A,PARP1,PPIA,RPL7,RPS11,RPS27A,RPS6,RRM2,TGFB1,TPT1,TUBA1C,TUBB2A,TUBB4B,YWHAE	30
Activation of cells	5.76e-11	ADAM10,ADAM9,AGRN,AHNAK,ANXA1,ANXA2,APP,AREG,AXL,B2M,BCLAF1,BID,BSG,CALR,CASP3,CASP8,CAST,CAT,CCN1,CD276,CD44,CD59,CD81,CFL1,CLIC1,COL1A2,CPE,CSF1,CTSH,CTSL,CXCL1,CXCL5,CYRIB,DKK1,DLG1,EGFR,EIF3A,EPHB2,FKBP1A,FLNA,FN1,G3BP1,GNAI2,GNB1,GRB2,GRN,GSN,HEBP1,HLA-A,HMGB1,HNRNPD,HPRT1,HSP90B1,HSPA4,HSPD1,HSPG2,HSPH1,HYOU1,IGF2,IGF2R,IMPDH2,IQGAP1,ITGA3,ITGB1,KARS1,KRT18,LDLR,LGALS1,LGALS3,LGALS3BP,LOXL2…	122
Anoikis	5.97e-11	ANGPTL4,BID,CALR,CASP8,CD99,CDCP1,COL4A2,CTTN,EEF1A1,EGFR,EPHA2,FN1,GNE,GRN,HTRA1,ITGB1,LGALS3,MAPK1,PLAU,PLAUR,RDX,RRAS2,TGFB1,TGM2,THBS1,TIMP1,TLN1,TNFRSF1A,YWHAZ	29
Blastoma	6.3e-11	ACTN1,ALDH1A1,ALDOA,CAP2,CAPN2,CD44,CD99,CFI,CLU,COCH,COL1A2,COL3A1,COL4A2,CSF1,CSRP1,CXCL1,DNASE2,EGFR,EPHA2,FLNA,FN1,FURIN,GLB1,GOT1,HNRNPA1,HNRNPA2B1,HNRNPUL1,HSP90AA1,HSP90AB1,HSP90B1,HSPA5,IDH1,IGF2,IGFBP2,IGFBP6,KLK6,MYH9,NAMPT,NPM1,PA2G4,PARP1,PDGFC,PKM,PLAU,PRNP,PTGDS,PTPN11,PTX3,RNASET2,RPL22,RPL5,RRM2,S100A4,SEMA3A,SERPINA3,SF3B1,SF3B2,SLC9A3R1,SMS,ST13,TGFBI,TIMP1,TNFRSF1A,TUBA1C,TUBB2…	67
Cell death of colorectal cancer cell lines	6.34e-11	ADAM17,AHSA1,AIFM1,BAG3,BID,CAPN2,CASP3,CASP8,CBX3,CD44,CDC37,CLTC,CLU,COL18A1,CSE1L,DFFA,DLG1,DSG2,EGFR,EIF1AX,EIF3M,EZR,FASN,GSN,HNRNPC,HSPD1,IGF2,IGF2R,ITGB1,KRT18,LGALS3,LMNA,NAPA,PARK7,PARP1,PKM,PPIA,RGMB,SFPQ,SLC9A3R1,TGFB1,TGM2,TIMP1,TNFRSF1A,TNFRSF6B,TXNRD1,UBA1,VCP,VPS35,XRCC5,YWHAE,YWHAH	52
Synthesis of reactive oxygen species	6.53e-11	ACTB,AIFM1,ANXA1,ANXA2,APP,ARHGDIA,ARSA,ATP6AP2,BID,CANX,CASP3,CASP8,CAT,CBR1,CBS/CBSL,CCN1,CD44,CLIC1,COL18A1,CSF1,CSTB,CTH,CTTN,DPP3,EGFR,ERO1A,FLNA,FN1,GRN,GSN,HK1,HMGB1,HNRNPK,HSP90AB1,HSPA9,HSPB1,IDH1,IQGAP1,ITGB1,LDHA,LGALS3,LIPA,MAPK1,NAMPT,NQO1,PARK7,PLAU,PLAUR,PPIA,PRCP,PRDX1,PRDX6,PRNP,PRSS23,PTPN11,RAB7A,RACK1,RRM2,S100A8,SBDS,SERPINA3,SERPINF1,SLC9A3R1,SOD1,SPAG9,STC1,TFRC,TGFB1,TGM2,…	72
Necrosis of muscle	7.1e-11	ALDOA,APOC1,APP,ATP2B4,BID,CALR,CAPN1,CASP3,CASP8,CAT,CCN1,CNBP,COL6A1,DAG1,DSP,EEF1A1,EEF1D,ELAVL1,FASN,GAPDH,GNAI2,GNB1,GNPTG,GSN,HK1,HMGB1,HSPB1,HSPD1,HSPE1,IGF2,LMNA,MAPK1,MDH1,MYH10,NAMPT,NCL,PARK7,PARP1,PLEC,PRDX3,PRMT1,PSMB1,PTGDS,PTPN11,RPSA,SERPINF1,SLK,SOD1,TGFB1,TIMP1,TIMP2,TNFRSF1A,TPT1,ZYX	54
Autosomal dominant motor neuron disease	7.35e-11	DYNC1H1,EIF4G1,FUS,GARS1,GRN,HNRNPA1,HNRNPA2B1,LMNA,MATR3,NOP56,PNPO,SOD1,UBQLN2,VAPB,VCP,VPS35	16
Binding of endothelial cells	7.86e-11	ADAM10,ADAM15,ANXA2,ANXA5,APP,AXL,C1QBP,CCN1,CD44,CD81,CD99,COL18A1,CXCL1,EGFR,FN1,GPC1,HMGB1,HSPA5,ITGA3,ITGB1,LGALS3,LIPA,NAGA,NEU1,NRP1,NT5E,PARP1,PLAUR,RACK1,SERPINE1,TGFB1,TGFBI,THBS1,TNFRSF6B,TXN,VASP,VIM	37
Cell movement of carcinoma cell lines	7.91e-11	ADAM10,ADAM17,ALDH1A3,ANGPTL4,AREG,AXL,BCAM,BSG,C1QBP,CALR,CASP8,CCN1,CD44,CDCP1,CLU,CRKL,CTSB,CTSH,DSP,EGFR,EIF3F,EZR,FASN,FN1,GALNT2,GNAI3,HNRNPA2B1,ITGB1,JAM3,KARS1,MAP4,NME1,NRP1,PKM,PRMT1,PTPRZ1,RAP1B,RUVBL2,S100A4,SDCBP,SERPINE1,TAGLN2,TGFB1,TGFBI,TGFBR3,TGM2,TMPO,VEGFC,VIM,YBX1,ZYX	51
Abnormal morphology of cardiovascular system	7.98e-11	ACTN4,ADAM10,ADAM17,AIFM1,ARHGDIA,BAG3,BCAM,BIN1,CALR,CAPN2,CASP3,CASP8,CAST,CBS/CBSL,CD44,CLIC4,CLU,COL18A1,COL3A1,CRK,CRKL,CTSB,CTSC,CTSD,CTSV,CTTN,DAG1,DDAH1,DSG2,DSP,EEF1D,EGFR,FASN,FBLN1,FHL2,FKBP1A,FLNA,FN1,FUBP1,FURIN,FXR1,GAA,GALNT1,GBE1,GLA,GLRX3,GNAI2,GRB2,GSN,HMGB1,HPRT1,HSP90B1,HSPG2,IGF2,IGF2R,ITGA3,LASP1,LDLR,LMNA,LOXL2,MAN2B1,MAPK1,MYH10,MYH9,NRP1,NT5E,PAM,PARK7,PARP1,PDGFC,PFN1,PG…	102
Cell death of muscle cells	8.25e-11	ALDOA,APOC1,APP,ATP2B4,BID,CALR,CAPN1,CASP3,CASP8,CAT,CCN1,CNBP,DAG1,DSP,EEF1A1,EEF1D,ELAVL1,FASN,GAPDH,GNAI2,GNB1,GNPTG,GSN,HK1,HMGB1,HSPB1,HSPD1,HSPE1,IGF2,LMNA,MAPK1,MDH1,MYH10,NAMPT,NCL,PARK7,PARP1,PLEC,PRDX3,PRMT1,PSMB1,PTGDS,PTPN11,RPSA,SERPINF1,SLK,SOD1,TGFB1,TIMP1,TIMP2,TNFRSF1A,TPT1,ZYX	53
Growth of connective tissue	8.31e-11	ACTB,AIMP1,AKR1A1,ANXA1,ANXA2,AREG,CASP8,CCDC80,CCN1,CD109,CD44,CRK,CRKL,CSF1,CTSB,CTSD,CTSV,DHX9,DKK1,DSG2,EGFR,EPHA2,ERO1A,FBLN1,FEN1,FN1,GNAI2,GPI,GRB2,GRN,HAT1,HDGF,HMGA1,HNRNPA2B1,HSPA1A/HSPA1B,HSPB1,IDH1,IGF2,IGFBP4,IGFBP6,ITGB1,KHDRBS1,KLK6,LGALS1,LGALS3,LIMA1,LMNA,LMNB1,MAPK1,MYH10,MYH9,NPM1,P3H1,PA2G4,PDGFC,PGK1,PLAU,PLAUR,PRDX4,PRKDC,PSME3,PTGES3,PTPRF,PTPRZ1,RAP1B,RECQL,S100A11,S100A9,…	88
Cell movement of lymphocytes	8.52e-11	ACTB,ACTN4,ADAM10,ADAM17,ANXA1,APP,BSG,CALR,CD44,CD81,CD99,CDCP1,CLTC,CRK,CRKL,CTSV,CTTN,CXCL1,DEK,DIAPH1,DKK1,DPYSL2,ECM1,EGFR,EZR,FABP5,FHL2,FN1,GNAI2,GNAI3,HARS1,HLA-A,HNRNPL,HSPD1,ITGA3,ITGB1,JAM3,LDLR,LGALS1,LGALS3,MSN,MYH9,NQO1,NT5E,PFN1,PLAU,PLEC,PPIA,PPIB,PVR,RAP1B,S100A4,S100A7,SEMA3A,SWAP70,TGFB1,TGM2,THBS1,TIMP1,TIMP2,TLN1,TNFRSF1A,TNFRSF6B,VASP	64
Adhesion of blood cells	8.65e-11	ADAM10,ADAM17,ADAM9,ANXA1,ANXA5,APP,ATRN,AXL,BCAM,CCN1,CD44,CD81,CD99,CLU,CSF1,CTSZ,CTTN,CXCL1,DIAPH1,EPHA4,EZR,FLNA,FN1,GALNT1,GNAI2,HMGB1,HSPG2,ITGB1,JAM3,LAMA5,LGALS1,LGALS3,LRP8,MSN,NEU1,NRP1,NT5E,PAFAH1B1,PKM,PLAU,PLAUR,PLTP,PPIB,PTX3,RAP1B,S100A8,S100A9,SDC4,SERPINE1,SWAP70,TGFB1,TGM2,THBS1,TLN1,TNFRSF1A,TNFRSF6B,TXN,VASP	58
Metastasis of tumor cell lines	8.94e-11	ADAM9,ADI1,ANGPTL4,ANXA1,ASAH1,AXL,B2M,CAPN2,CASP3,CASP8,CCN1,CD44,CD59,CD99,CDCP1,COL18A1,COL4A2,CSE1L,CTSB,CTTN,CXCL1,CXCL5,EGFR,EPHA2,EZR,FABP5,FN1,GPI,HSP90AA1,HTRA1,ITGB1,LAMA5,LGALS3,MAP4,NME1,NT5E,PLAUR,PTPN11,PTPRZ1,S100A4,SDCBP,SEPTIN9,SERPINF1,SF3B1,SND1,TGFB1,TGFBR3,THBS1,TLN1,UBE2N,UGDH,VEGFC,VIM	53
Binding of carcinoma cell lines	9.01e-11	ADAM9,ANGPTL4,BSG,CD44,CTSB,DSG2,EGFR,FN1,IGF2,ITGB1,JAM3,NCL,NEU1,NRP1,PKM,TGFB1,TGM2,THBS1,VEGFC,ZYX	20
Expression of RNA	9.32e-11	ABCF1,ABHD14B,ACTN4,ACTR2,ACTR3,AGRN,ANP32A,ANXA4,APEX1,APP,ATF6B,ATP2B4,BCLAF1,BID,C1QBP,CALR,CAND1,CAPRIN1,CASP8,CAVIN1,CBX1,CBX3,CCN1,CD44,CD81,CLU,CNBP,CNP,COL4A2,CPE,CRK,CRKL,CSE1L,CSF1,CTSH,DARS1,DDB1,DDX17,DDX21,DEK,DHX9,DIAPH1,DKK1,DLG1,ECM1,EEF1D,EGFR,EIF1,EIF2S1,EIF2S3,EIF3B,EIF3C,EIF3D,EIF3E,EIF3F,EIF3G,EIF3I,EIF3L,EIF3M,EIF4A2,EIF4A3,EIF4G1,EIF4H,EIF5B,ELAVL1,ELOB,ELOC,ENO1,EPHB2,EPRS…	227
Metabolic bone disease	1.07e-10	BMP1,C1R,C1S,CHST14,COL1A2,COL3A1,COL5A2,CRTAP,FDPS,FKBP10,FLNA,GALNS,GLB1,HNRNPA1,HNRNPA2B1,HNRNPC,P3H1,PLOD1,PPIB,SERPINF1,SERPINH1,VCP	22
Cell death of cerebral cortex cells	1.08e-10	APP,CAPN1,CASP3,CASP8,CAST,CAT,CLU,CTSD,CXCL1,DKK1,FUS,GAPDH,GBA,HMGB1,HMGB2,HSPA5,HSPB1,HSPD1,HYOU1,NPM1,NRP1,P4HB,PARK7,PARP1,PRNP,RPS3,RTN4R,SEMA3A,SERPINA3,SERPINE1,SOD1,STIP1,STXBP3,TCP1,TGFB1,TGM2,TNFRSF1A,UBE2L3,UBQLN2,VAPB,YWHAB	41
Cell death of brain cells	1.13e-10	AIFM1,ANP32A,APP,BID,CAPN1,CASP3,CASP8,CAST,CAT,CLU,CTSD,CXCL1,DKK1,FUS,GAPDH,GBA,HMGB1,HMGB2,HSPA5,HSPB1,HSPD1,HYOU1,NPM1,NRP1,P4HB,PA2G4,PARK7,PARP1,PRNP,RPS3,RTN4R,SEMA3A,SERPINA3,SERPINE1,SERPINF1,SOD1,STIP1,STXBP3,TCP1,TGFB1,TGM2,TNFRSF1A,UBE2L3,UBQLN2,VAPB,YWHAB	46
Cell movement of neutrophils	1.14e-10	ADAM10,ADAM15,ADAM17,ANXA1,ANXA2,APP,C1QBP,CAPG,CAST,CAT,CD44,CD99,CSF1,CTSB,CTSC,CTTN,CXCL1,CXCL5,DEK,EGFR,FN1,GNAI2,GNAI3,GRN,GSN,HMGB1,HSPB1,ITGB1,JAM3,LGALS1,LGALS3,MYH9,NQO1,NT5E,PARP1,PLAU,PLTP,PPIB,PTX3,RAP1B,S100A8,S100A9,SERPINB1,SERPINE1,SOD1,TGFB1,TIMP1,TLN1,TNFRSF1A,TXN,VASP,VEGFC,YBX1	53
Invasion of prostate cancer cell lines	1.14e-10	AHNAK,ATP6AP1,AXL,B4GAT1,CAPN2,CD44,CTSB,CTSH,CTSZ,DBN1,EGFR,EPHA2,EZR,FABP5,FASN,FN1,GRN,ITGA3,LGALS3,LIMA1,LMNA,PA2G4,PEBP1,PLAUR,PTPRZ1,S100A11,SEPTIN9,TGFB1,VIM,YWHAQ	30
Morphology of cellular protrusions	1.17e-10	ACTN4,ADGRG6,APP,ARSA,CAPRIN1,CAST,CLSTN1,CNP,CTSB,CTSV,CTTN,DIAPH1,DPYSL2,EPHA7,EPHB2,GAS1,GDI1,GRN,HNRNPA2B1,IQGAP1,ITGA3,KIF23,LGALS3,LMNA,LMNB1,MAN2B1,MIA,MSN,MYH10,MYH9,NAMPT,PAFAH1B1,PFN2,PLAU,PLEC,PLS3,PTPRZ1,RALA,RAP1B,RDX,RGMB,RTN4R,SEMA3A,SERPINA3,SLC9A3R1,SOD1,SPTBN1,TGFB1,TIMP2,TWF2	50
Development of cytoplasm	1.18e-10	ACTB,ACTR2,ACTR3,AIMP1,ANXA1,APP,ARF1,ARPC2,BAG3,BIN1,CALD1,CAPN1,CAPZB,CD44,CFL1,CNP,COL18A1,CRK,CTSD,CTTN,CYRIB,DBN1,DCTN1,DIAPH1,DLG1,DPYSL2,EGFR,ERP29,FKBP4,FLNA,FN1,GDI1,GNAI2,GNB1,GPI,GRB2,GSN,HSPA8,ITGA3,ITGB1,KIRREL1,MAPK1,MAPRE1,NPM1,NUMA1,PAFAH1B1,PAM,PARK7,PDCD6IP,PFN1,PFN2,PLAU,PTGDS,PTPN11,RAB7A,RBBP4,RPS28,RPS3,RPS6,SDC4,SERPINF1,STXBP3,TGFB1,TGFBI,THBS1,TPM3,TPM4,TUBB,TWF2,VASP,VCP…	73
Stage I-IV non-small cell lung cancer	1.2e-10	ANXA2,ATIC,AXL,B2M,CD44,EEF1A1,EGFR,EIF4A1,FKBP1A,FN1,GART,HSP90AA1,HSP90AB1,HSP90B1,MYL12A,PARP1,PPIA,RPL7,RPS11,RPS27A,RPS6,RRM2,SERBP1,TGFB1,TPT1,TUBA1C,TUBB2A,TUBB4B	28
Infection of cervical cancer cell lines	1.21e-10	ACTR2,ACTR3,ADAM10,AP2M1,ARCN1,ARF1,ATP1A1,ATP5F1B,ATP6AP2,AXL,BCLAF1,CCT2,CHST14,CLTC,COPA,COPB1,COPB2,COPG1,CRIM1,CTSZ,DCD,DYNC1H1,EEA1,EGFR,EIF3A,EIF3G,EIF3I,ETF1,FURIN,HNRNPF,HNRNPK,HNRNPU,HSPA9,IDH1,LARS1,LDLR,MAP4,MAT2A,NOP56,PDIA3,PDIA6,PLOD3,POLR2H,PPIB,PPP2R2A,PSMD4,PVR,RAB2A,RAB7A,RAD23A,RAP1B,SDF4,SERPINB6,SNU13,SPTAN1,SPTBN1,SSB,STIP1,TPT1,UAP1,XPO1	61
Quantity of actin stress fibers	1.22e-10	CFL1,COL18A1,DIAPH1,EGFR,FLNA,FLNB,FN1,LIMA1,NME1,PLAU,PLAUR,PLEC,PTPN11,PVR,RACK1,RBBP4,S100A4,SPTAN1,TGFB1	19
Death of embryo	1.28e-10	AP2M1,B3GAT3,BSG,CAPN2,CASP8,COPS3,DDAH1,EIF6,FASN,FEN1,HNRNPL,IMPDH2,KIF5B,NASP,PCNA,PFN1,PRPF19,PSMC3,PSMC4,RPS19,RPSA,RUVBL1,S100A8,SF3B1,TKT,TPM3,TPT1,TXNRD1,VCP	29
Acute graft-vs-host disease	1.29e-10	ATP1A1,CLTB,CSDE1,CTSH,EIF5A,FKBP1A,FN1,HSPA1A/HSPA1B,HSPG2,IMPDH2,LAMA5,PAFAH1B1,PPIA,PSMC2,PSMD6,RDX,RNASET2,RRM2,SF3A1,SUB1,TPT1	21
Colorectal tumor	1.31e-10	ABCE1,ABHD14B,ACLY,ACOT7,ACTN1,ADAM10,ADAM15,ADAM17,ADAM9,ADGRG6,AGRN,AHCY,AHNAK,AIMP1,ALDH16A1,ALDH1A1,ALDH1A3,ALDOA,ANGPTL4,ANP32E,ANXA1,ANXA2,ANXA4,ANXA5,AP2A1,AP2B1,AP2M1,APEH,APEX1,API5,APLP2,APOC1,AREG,ARHGDIA,ASAH1,ATIC,ATP1B3,ATP5F1A,ATP6AP2,ATRN,ATXN10,AXL,B2M,BAG3,BCAM,BCLAF1,BID,BMP1,C1QBP,C1R,C1RL,CAB39,CACYBP,CAD,CALD1,CALR,CANX,CAP1,CAPG,CAPRIN1,CAPZA2,CASP3,CASP8,CAST,CAT,CAVIN1,CB…	472
Immune response of tumor cell lines	1.37e-10	ACTR2,ACTR3,AHSA1,ANXA1,ARPC2,AXL,CALR,CD44,CD59,CLTC,CTSB,CTSD,CYRIB,GAPDH,GNAI2,GNE,GRB2,HSP90B1,IDH1,LMAN2,MAPK1,NANS,PFN1,PFN2,PKM,PROS1,PSMD4,PTX3,RALA,RRAS2,SF3A1,TGFB1,TGM2,TLN1,TNPO1,UBE2L3,UXS1,VIM	38
Migration of muscle cells	1.41e-10	CCN1,CD44,CLIC4,CLU,CTSV,CTTN,CXCL1,FHL2,FN1,FURIN,HMGB1,IGFBP2,IGFBP4,ILF3,ITGB1,LDLR,MAPK1,NACA,NAMPT,NEO1,NQO1,PLAU,PLAUR,PPIA,PTPRF,S100A4,SDC4,SERPINE1,TFPI,THBS1,TIMP1,TPT1,TXN	33
Loss of neurons	1.49e-10	ANXA5,APEX1,APP,CASP3,CASP8,CAST,CAT,CLN5,CSF1,CTSB,CTSD,FUS,GRN,HSPA4,HSPD1,IGF2,LGMN,MAPK1,MFGE8,NQO1,PARK7,PFN1,PLAU,PLAUR,PPT1,PRNP,PSAP,PSMC4,SIL1,SOD1,STC1,UBQLN2,VPS35,ZPR1	34
Morphology of digestive system	1.52e-10	ADAM17,ANGPTL4,APEX1,APP,AREG,ASAH1,B2M,BAG3,BCAM,BID,BMP1,BPNT1,BSG,CASP3,CBS/CBSL,COL3A1,CP,CRKL,CSF1,CTBS,CTSA,CTSD,CTSV,DKK1,DLG1,DPP7,EGFR,EIF3M,EIF6,ELAVL1,EWSR1,FABP5,FEN1,FUBP1,GAS1,GBA,GLA,GNAI2,GRN,HEXA,HEXB,HMGA1,HSPG2,IGF2,IGF2R,IGFBP2,IGFBP4,IQGAP1,JAM3,KRT18,LDLR,LGALS3,LGMN,LIPA,LMNA,LTBP3,MAN2B1,MANBA,MFGE8,MYH10,NAGLU,OSMR,PARK7,PARP1,PIP,PLAU,PPT1,PRKDC,PSAP,PTPN11,RAD23B,RPSA,S…	89
Dermatomyositis	1.52e-10	ACLY,BMP1,CALD1,CAP1,CFL1,COL1A2,COL3A1,COL4A2,COL5A2,COL6A1,COL6A2,COL6A3,FKBP1A,HMGB1,LOXL2,LTBP3,PLS3,S100A11,SDCBP,SERPINH1,TGFB1,TGFBI,TGFBR3,TPM4,TUBB2A	25
Cell proliferation of colorectal cancer cell lines	1.55e-10	AHSA1,ANGPTL4,APP,AREG,CACYBP,CALR,CASP8,CCDC80,CD44,CDC37,COL18A1,COPS3,COPS4,CSE1L,CTSD,CXCL1,DDB1,DDX17,DSG2,EGFR,EIF3A,EIF3C,EIF3E,EIF3M,EIF4H,FASN,FN1,GRN,HSP90AA1,HSPB1,IGF2,IGF2R,IGFBP2,IGFBP4,IPO7,LGALS3,NCL,PGD,PKM,PRPS2,PSMD4,RACK1,RALA,RRM2,S100A11,SDC4,SFPQ,SLC3A2,SNRNP200,TGFB1,THBS1,TXN,UBA1,XRCC5	54
Nervous system neoplasm	1.64e-10	ABCE1,ABCF1,ABHD14B,ACLY,ACOT7,ACTB,ACTN1,ACTN4,ADAM10,ADAM15,ADAM9,ADAMTSL1,ADGRG6,AGRN,AHCY,AHNAK,AIMP1,AIMP2,AKR1A1,ALDH16A1,ALDH1A1,ALDH9A1,ALDOA,ALDOC,ANP32B,ANP32E,ANXA1,ANXA2,ANXA5,AP2A1,AP2B1,AP2M1,APEH,APEX1,APP,ARCN1,ARHGDIA,ARPC2,ARPC4-TTLL3,ARSA,ATIC,ATP1A1,ATP2B4,ATP5F1B,ATP6AP1,ATRN,ATXN10,AXL,B4GAT1,BAG3,BCAM,BCLAF1,BIN1,BLVRB,BMP1,BPNT1,BUB3,C1R,C1RL,C1S,CACYBP,CAD,CADM4,CALB2,CAL…	558
Migration of prostate cancer cell lines	1.72e-10	ADAM15,AHNAK,ANXA2,AXL,B4GAT1,CAPN2,CD99,CLU,CTSH,CTSZ,EGFR,FASN,FN1,GRN,HSP90B1,IGSF8,ITGA3,ITGB1,KHDRBS1,LGALS3,LMNA,PTPN11,PTPRZ1,RACK1,S100A11,SDCBP,SEPTIN9,SND1,TGFB1	29
Advanced stage carcinoma	1.72e-10	ANXA2,ATIC,AXL,B2M,BSG,CALB2,CCN1,CD44,CLU,EEF1A1,EGFR,EIF4A1,EPHA2,FDPS,FKBP1A,FN1,GART,HSP90AA1,HSP90AB1,HSP90B1,IGFBP4,KLK6,LRP8,MAP4,MAPK1,MYL12A,PARP1,PLEC,PPIA,PSMB1,PSMB2,PSMB5,PSMD1,PSMD2,RPL7,RPS11,RPS27A,RPS6,RRM2,S100A11,SEMA3C,SKP1,TGFB1,TPT1,TUBA1C,TUBB2A,TUBB4B,XPO1,YWHAE	49
Accumulation of phagocytes	1.74e-10	AIMP1,ANXA1,CBS/CBSL,CD44,CD99,COL18A1,CSF1,CTSC,CXCL1,DSC1,EGFR,GNAI2,GRN,HMGB1,ITGB1,LAMA5,LDLR,NT5E,OSMR,PAFAH1B1,PFN1,PLAU,PTGDS,PTX3,S100A8,S100A9,SOD1,THBS1,TIMP1,TIMP2,VEGFC	31
Migration of smooth muscle cells	1.74e-10	CCN1,CD44,CLIC4,CLU,CTSV,CTTN,CXCL1,FHL2,FN1,HMGB1,IGFBP2,IGFBP4,ILF3,ITGB1,LDLR,MAPK1,NAMPT,NEO1,NQO1,PLAU,PLAUR,PPIA,PTPRF,S100A4,SDC4,SERPINE1,TFPI,THBS1,TIMP1,TPT1,TXN	31
Connective or soft tissue tumor	1.86e-10	ADAM9,ADI1,AGRN,ALDH1A1,ALDOA,ANGPTL4,ANXA1,ANXA2,ATIC,ATP6AP2,ATRN,CALB2,CAT,CCN1,CCT8,CD44,CD99,CNP,COL18A1,COL1A2,COL3A1,COL4A2,COL5A2,COL6A1,COL6A2,COL6A3,CORO1C,CRKL,CSF1,CTBS,CTSC,CTSL,CTTN,DBN1,DCTN1,DDX6,DHX9,DNASE2,ECM1,EFTUD2,EGFR,EIF3D,EIF4G1,EPHA2,EPHA7,EPHB2,EWSR1,EZR,FASN,FAT1,FDPS,FH,FKBP10,FKBP1A,FLNA,FN1,FSTL5,GART,GIPC1,GNAI2,GPC1,GPS1,GRB2,HMGA1,HMGB1,HNRNPF,HSP90AA1,HSP90AB1,H…	168
Female genital neoplasm	2e-10	ABCE1,ABCF1,ACTB,ACTN1,ACTN4,ACTR2,ACTR3,ADAM10,ADAM17,ADAM9,ADAMTSL1,ADI1,AHCY,AHNAK,AIFM1,AKR1A1,ALDH16A1,ALDH1A1,ALDH7A1,ALDOA,ANGPTL4,ANP32B,ANP32E,ANXA1,ANXA2,ANXA5,AP2A1,AP2B1,APEH,APP,ARCN1,ARF1,ATIC,ATP1A1,ATP6AP1,ATP6AP2,ATRN,AXL,B2M,BCLAF1,BIN1,BSG,BZW2,C1S,CAD,CALB2,CALM1 (includes others),CAND1,CAP2,CAPG,CAPN2,CASP3,CASP8,CAST,CAVIN1,CBS/CBSL,CBX3,CCDC124,CCDC80,CCN1,CCT2,CCT5,CCT6A,C…	473
Catabolism of polysaccharide	2.09e-10	AGRN,AP2A1,CALM1 (includes others),CD44,CLTC,CP,CTBS,CTH,CTSB,GAA,GALNS,GLB1,GNS,GPC1,HEXA,HEXB,HSPG2,NAGLU,PGM1,PGM2,PYGB,PYGL,SDC4,TGFB1	24
Colony formation	2.09e-10	ACLY,ADAM17,AHCY,AIFM1,ALDH1A1,ANXA1,AREG,BAG3,BIN1,CALR,CAPN1,CAST,CAT,CCN1,CD44,CLU,CNDP2,CRK,CRKL,CSF1,CTSB,CTSD,DYNC1H1,EGFR,EIF3F,EIF3I,EIF4A1,EIF6,ELAVL1,ENO1,EPHA2,EZR,FBLN1,FEN1,FN1,GNAI2,GRN,HDGF,HMGA1,HNRNPA2B1,HSPA1A/HSPA1B,HSPA9,IDH1,IGFBP2,IGFBP4,IQGAP1,KHDRBS1,KPNA2,LGALS3,LIMA1,LMNA,MAPK1,NPM1,OSMR,P3H1,PARP1,PKM,PLAU,PLAUR,PPP2CA,PPP2R1A,PSMC3,PTPN11,PTPRF,PTPRJ,PTPRS,RACK1,RALA,R…	83
Cell death of central nervous system cells	2.14e-10	AIFM1,ANP32A,APP,BID,CAPN1,CASP3,CASP8,CAST,CAT,CLU,CTSD,CXCL1,DKK1,FUS,GAPDH,GBA,HMGB1,HMGB2,HSP90AA1,HSPA5,HSPB1,HSPD1,HYOU1,MAPK1,NPM1,NRP1,P4HB,PA2G4,PARK7,PARP1,PRNP,RPS3,RTN4R,SEMA3A,SERPINA3,SERPINE1,SERPINF1,SOD1,STIP1,STXBP3,TCP1,TGFB1,TGM2,TNFRSF1A,UBE2L3,UBQLN2,VAPB,YWHAB	48
Bone lesion	2.14e-10	BMP1,CAT,CCN1,COL1A2,COL5A2,CRTAP,CTBS,CTSB,EFTUD2,EGFR,EPHA2,FDPS,FKBP10,FKBP1A,FLNA,HMGB1,HSP90AA1,HSP90AB1,HSP90B1,IDH1,ITGB1,LMNB2,MAP4,MBTPS1,MCM3,MYH10,NPM1,NRP1,NT5E,P3H1,PLAU,PLAUR,PPIB,PRKDC,PTPN11,RPL6,RPS28,RRM2,SERPINE1,SERPINF1,SERPINH1,SF3B4,TCOF1,TKT,TNFRSF1A,TUBA1C,TUBB2A,TUBB4B	48
Morphology of lesion	2.3e-10	ADH5,ANXA1,ANXA5,APP,AREG,B4GAT1,BID,CAPN1,CBR3,CBS/CBSL,CD44,CLU,COL18A1,CSF1,CSTB,CTSB,CTSV,CTSZ,DFFA,DLD,EGFR,ELAVL1,EPHA2,FURIN,GNAI2,GRN,GSN,HLA-A,HMGB1,HSPA1A/HSPA1B,HSPH1,IGF2,IGFBP2,IQGAP1,LDHA,LDLR,LGALS1,LGALS3,MAPK1,NAMPT,NRP1,NT5E,OSMR,PARP1,PLAU,PLS3,PPIA,PRDX1,PRNP,PTGDS,PTX3,SERPINE1,SOD1,STIP1,TGFB1,TGM2,THBS1,TIMP1,TIMP2,TNFRSF1A,TXN,UBA1,VEGFC	63
Vascularization of absolute anatomical region	2.3e-10	ADAM15,ADAM9,AIMP1,AXL,CBS/CBSL,CCN1,COL18A1,ELAVL1,HTRA1,IGF2,LGALS1,LGALS3,MFGE8,NRP1,PDGFC,PLAU,PLAUR,PTK7,S100A4,SCG2,SEMA3A,SERPINF1,SOD1,STC1,THBS1,TIMP1,TIMP2,VEGFC,WARS1	29
Cell death of lymphoma cell lines	2.35e-10	ADAM17,ANXA2,ARHGDIA,CASP3,CASP8,CAT,CBR1,CD44,CD59,CD99,DHX9,DUT,EZR,FN1,FUBP1,HNRNPA1,HNRNPC,HSPB1,IGFBP4,LGALS1,LGALS3,LMNB1,MAPK1,NCL,NPM1,RAD23B,RPLP0,SAE1,SDC4,SERPINA3,TGFB1,TGM2,TNFRSF1A,TNFRSF6B,UBA1,UBA2,YWHAG,YWHAZ	38
Cell death of cortical neurons	2.43e-10	APP,CAPN1,CASP3,CASP8,CAST,CAT,CLU,CTSD,DKK1,FUS,GAPDH,GBA,HMGB1,HMGB2,HSPA5,HSPB1,HSPD1,NPM1,NRP1,PARK7,PARP1,PRNP,RTN4R,SEMA3A,SERPINA3,SERPINE1,SOD1,STXBP3,TCP1,TGM2,TNFRSF1A,UBE2L3,UBQLN2,YWHAB	34
Synthesis of nucleotide	2.45e-10	ACOT7,ADSS2,ALDOA,APP,ATP5F1A,ATP5F1B,ATP6AP2,CAD,CASP3,CASP8,CAT,CMPK1,DKK1,DLG1,DUT,EPB41L2,EZR,FASN,FDPS,FUS,GART,GMPS,GNAI2,GNB1,GNB2,HMGB1,HPRT1,HSPD1,IMPDH2,MAN2B1,MTHFD1,NAMPT,NT5E,NUCB2,PARK7,PARP1,PFAS,PGD,PKM,PNP,PPA1,PRPS2,RPSA,RRM2,SET,SHMT1,SLC9A3R1,SOD1,TGFB1,TIMP2,UGDH,UGP2,VCP,WDR5	54
Migration of carcinoma cell lines	2.53e-10	ADAM10,ADAM17,ALDH1A3,ANGPTL4,AREG,AXL,BCAM,BSG,C1QBP,CALR,CASP8,CCN1,CD44,CLU,CRKL,CTSB,CTSH,DSP,EGFR,EIF3F,EZR,FN1,GALNT2,GNAI3,HNRNPA2B1,ITGB1,JAM3,KARS1,MAP4,NRP1,PKM,PRMT1,PTPRZ1,RAP1B,RUVBL2,SDCBP,SERPINE1,TGFB1,TGFBI,TGFBR3,TGM2,TMPO,VEGFC,VIM,YBX1,ZYX	46
Movement of vascular endothelial cells	2.61e-10	ADAM15,ANXA1,ANXA2,CCN1,CD44,COL18A1,CRK,CXCL1,DKK1,EGFR,EIF4A3,FLNB,FN1,HSP90AB1,HSPA5,HSPG2,IGF2,IQGAP1,ITGB1,LGALS1,LGALS3,NCL,NEU1,NRP1,PKM,PLAU,PROS1,PTPN11,PTPRJ,PTPRZ1,SDC4,TGFB1,TGFBI,THBS1,TIMP1,TIMP2,TNFRSF6B,VEGFC	38
Size of lesion	2.64e-10	ADH5,ANXA1,ANXA5,APP,AREG,B4GAT1,BID,CAPN1,CBR3,CBS/CBSL,CD44,CLU,COL18A1,CSF1,CSTB,CTSB,CTSV,CTSZ,DFFA,DLD,EGFR,ELAVL1,EPHA2,FURIN,GNAI2,GRN,GSN,HLA-A,HMGB1,HSPA1A/HSPA1B,HSPH1,IGF2,IQGAP1,LDHA,LDLR,LGALS1,LGALS3,MAPK1,NAMPT,NRP1,NT5E,OSMR,PARP1,PLS3,PPIA,PRNP,PTGDS,PTX3,SERPINE1,SOD1,STIP1,TGM2,THBS1,TIMP1,TIMP2,TNFRSF1A,TXN,UBA1,VEGFC	59
Breast carcinoma	2.68e-10	ADAM17,ADGRG6,AGRN,AIFM1,ANGPTL4,ANP32B,ANXA1,AREG,ASL,ATF6B,ATP1A1,AXL,BCAM,BUB3,C1QBP,C1RL,CAB39,CAD,CADM4,CALD1,CALM1 (includes others),CANX,CAPN1,CAPN2,CAPZB,CASP3,CASP8,CAST,CAVIN1,CBS/CBSL,CCDC80,CCN1,CD109,CD276,CD44,CHST14,CLSTN1,CLTC,CLU,COCH,COL1A2,COL4A2,COL5A2,COL6A1,COL6A3,COPS3,CPE,CRTAP,CSDE1,CSF1,CTBS,CTSB,CTSD,CTSZ,CXCL1,DCD,DCTPP1,DDB1,DDX39B,DHX9,DIAPH1,DSP,DYNC1H1,DYNC1I2,ECM1…	221
Bile duct adenocarcinoma	2.7e-10	ACLY,ALDH1A3,ALDH7A1,ANXA1,ANXA2,APLP2,C1S,CD44,COL18A1,COL6A2,COPG1,CXCL5,EGFR,HLA-A,HSP90AA1,HSP90AB1,HSP90B1,HSPD1,ICAM5,IDH1,MAPK1,NUDCD2,NUTF2,P3H1,PDCD6IP,PGK1,PKM,PLAU,PSMB1,PSMB2,PSMB5,PSMD1,PSMD2,PTPN11,RACK1,RPL4,RPLP0,RRM2,SF3B1,TUBA1C,TUBB2A,TUBB4B,VIM	43
Mesenchymal tumor	2.73e-10	CD44,COL18A1,COL1A2,COL3A1,COL4A2,COL5A2,COL6A1,COL6A2,COL6A3,EGFR,FKBP1A,FLNA,HSP90AA1,HSP90AB1,HSP90B1,HSPA4,HSPA9,HYOU1,NAMPT,NRP1,NT5E,PCNA,PLAU,PRDX1,RRM2,S100A4,SERPINE1,TGFBR3,THBS1,TUBA1C,TUBB2A,TUBB4B,TXN,VEGFC	34
Proliferation of connective tissue cells	2.74e-10	ACTB,AIMP1,AKR1A1,ANXA2,AREG,CASP8,CCDC80,CCN1,CD109,CD44,CRK,CRKL,CSF1,CTSB,CTSD,CTSV,DHX9,DKK1,DSG2,EGFR,EPHA2,ERO1A,FBLN1,FEN1,FN1,GNAI2,GPI,GRB2,GRN,HAT1,HDGF,HSPA1A/HSPA1B,HSPB1,IDH1,IGF2,IGFBP4,IGFBP6,ITGB1,KHDRBS1,KLK6,LGALS1,LGALS3,LIMA1,LMNA,LMNB1,MAPK1,NPM1,P3H1,PA2G4,PDGFC,PGK1,PLAU,PLAUR,PRDX4,PRKDC,PSME3,PTGES3,PTPRF,PTPRZ1,RAP1B,RECQL,S100A11,S100A9,SAFB,SDC4,SERPINE1,SERPINF1,SERPI…	81
Metastatic carcinoma	2.76e-10	ANXA2,ATIC,AXL,B2M,BSG,CCN1,CD44,CLU,CSE1L,CSF1,EEF1A1,EGFR,EIF4A1,EPHA2,FDPS,FKBP1A,FN1,GART,HSP90AA1,HSP90AB1,HSP90B1,MAP4,MYL12A,PARP1,PLAU,PLEC,PPIA,RPL7,RPS11,RPS27A,RPS6,RRM2,S100A11,TGFB1,TPT1,TUBA1C,TUBB2A,TUBB4B,YWHAE	39
Initiation of translation of mRNA	2.87e-10	EIF1,EIF2S3,EIF3B,EIF3C,EIF3D,EIF3E,EIF3F,EIF3G,EIF3I,EIF3L,EIF4A2,EIF4G1,EIF4H,EIF5B,HSPB1,TPR	16
Elongation of filaments	3.02e-10	ACTN4,APP,CAP1,FN1,HSPB1,MAPRE1,PFN1,SEPTIN7,SEPTIN9,VASP	10
Familial motor neuron disease	3.06e-10	AARS1,ASAH1,DCTN1,DYNC1H1,EIF4G1,FUS,GARS1,GBA,GRN,HNRNPA1,HNRNPA2B1,HSPB1,LMNA,MARS1,MATR3,NOP56,PARK7,PFN1,PNPO,PSAP,RRM2,SOD1,TNFRSF1A,UBA1,UBQLN2,VAPB,VCP,VPS35,WARS1	29
Transmigration of cells	3.09e-10	ADAM10,ADAM15,ADAM17,ANXA1,APP,CAPN2,CAT,CD44,CD99,CSF1,CTSV,CXCL1,CXCL5,EGFR,FN1,GALNT1,GNAI2,GNAI3,HSP90AA1,ITGB1,JAM3,LDLR,LGALS1,LIPA,MYH10,MYH9,PAFAH1B1,PVR,RAB7A,SERPINE1,SOD1,STC1,TGFB1,TGM2,TIMP2,TNFRSF1A	36
Extraadrenal retroperitoneal tumor	3.2e-10	ABCF1,ACLY,ACOT7,ACTB,ACTN4,ACTR3,ADAM10,ADAM17,ADAM9,ADAMTSL1,ADH5,AGRN,AHNAK,ALDH1A1,ALDH7A1,ALDOA,ANP32A,ANP32E,ANXA1,ANXA2,ANXA5,API5,APOC1,AREG,ATIC,ATP2B4,ATP6AP1,ATXN10,AXL,B2M,B4GAT1,BIN1,BLVRB,BSG,C1QBP,C1S,CAD,CALD1,CALU,CANT1,CAP1,CAPN2,CASP3,CAVIN1,CCDC80,CCN1,CCT3,CD109,CD276,CD44,CD59,CDCP1,CFI,CLEC3B,CLU,COCH,COL18A1,COL1A2,COL4A2,COL6A1,COL6A3,COPA,CRIM1,CSDE1,CSTB,CSTF2,CTH,CTSB,…	316
Double-stranded DNA break repair of cells	3.39e-10	APP,CTSL,DEK,EGFR,EIF3F,FASN,FEN1,KPNA2,NPM1,OTUB1,PARP1,PCNA,PGAM1,PRKDC,PRPF19,RPA1,TP53I3,UBE2N,UCHL3,USP5,VCP,XRCC5,XRCC6	23
Cell movement of endothelial cell lines	3.49e-10	ANGPTL4,BSG,CCN1,CD44,COL18A1,CTSB,CXCL1,CXCL5,EGFR,EPHA2,FN1,HMGB1,HSP90AA1,ITGB1,MELTF,NCL,NEU1,PLAU,PTPRJ,RAP1B,SERPINE1,SERPINF1,TGFB1,THBS1,VEGFC,YARS1	26
Cell death of brain	3.73e-10	AIFM1,ANP32A,APP,BID,CAPN1,CASP3,CASP8,CAST,CAT,CLU,CTSD,CXCL1,DKK1,FEN1,FUS,GAPDH,GBA,HMGB1,HMGB2,HSPA5,HSPB1,HSPD1,HYOU1,NPM1,NRP1,P4HB,PA2G4,PARK7,PARP1,PRNP,RPS3,RTN4R,SEMA3A,SERPINA3,SERPINE1,SERPINF1,SOD1,STIP1,STXBP3,TCP1,TGFB1,TGM2,TNFRSF1A,UBE2L3,UBQLN2,VAPB,YWHAB	47
Tumorigenesis of reproductive tract	3.77e-10	ABCE1,ABCF1,ACTB,ACTN1,ACTN4,ACTR2,ACTR3,ADAM10,ADAM17,ADAM9,ADAMTSL1,ADI1,AHCY,AHNAK,AIFM1,AKR1A1,ALDH16A1,ALDH1A1,ALDH7A1,ALDOA,ANGPTL4,ANP32B,ANP32E,ANXA1,ANXA2,ANXA5,AP2A1,AP2B1,APEH,APP,ARCN1,ARF1,ATIC,ATP1A1,ATP6AP1,ATP6AP2,ATRN,AXL,B2M,BCLAF1,BIN1,BSG,BZW2,C1S,CAD,CALB2,CALM1 (includes others),CAND1,CAP2,CAPG,CAPN2,CASP3,CASP8,CAST,CAVIN1,CBS/CBSL,CBX3,CCDC124,CCDC80,CCN1,CCT2,CCT5,CCT6A,C…	471
Abnormal morphology of kidney	3.92e-10	ACTN4,ANGPTL4,ARHGDIA,BCAM,BSG,CAT,CFI,CLU,COL18A1,CRIM1,CTBS,DLG1,EGFR,FAT1,FBLN1,GLA,GNE,GRN,HEXB,IGF2R,ITGA3,ITGB1,KIRREL1,LAMB2,LAMC1,LGMN,LIPA,MAN2A1,MANBA,MAPK1,MYH9,NAGLU,PARK7,PLA2G15,PPT1,PSAP,SDC4,SERPINE1,SPTBN1,TGFB1,XYLT2	41
Growth of organism	4.04e-10	AARS1,ADH5,APP,ARCN1,AREG,BPNT1,CBR1,CBS/CBSL,CD44,CD81,CFL1,CLIC4,CLU,COL18A1,COL4A2,CSE1L,CSF1,CTSB,CTSD,CTSZ,CUL1,DAG1,DCD,DCTN1,DKK1,DLD,EGFR,EIF3E,EIF4A1,ELAVL1,FEN1,FLNA,FN1,FURIN,GALNS,GAS1,GLB1,GNAI2,GRN,GSN,HLA-A,HMGB1,HSP90AA1,HSP90AB1,HSP90B1,HSPA5,HSPG2,IGF2,IGF2R,IGFBP4,ITGB1,KARS1,KIF5B,LAMB2,LGALS1,LMNA,LMNB1,LMNB2,LTBP3,MAPK1,MAPRE1,MFGE8,NAP1L1,NASP,NCL,OLA1,PAFAH1B1,PARP1,PLS3,P…	102
Duchenne muscular dystrophy	4.09e-10	ACLY,BMP1,CALD1,CAP1,CAST,CFL1,COL1A2,COL3A1,COL4A2,COL5A2,COL6A1,COL6A2,COL6A3,HLA-A,LOXL2,LTBP3,PLS3,PSAP,S100A11,SDCBP,SERPINH1,TGFB1,TGFBI,TGFBR3,TPM4,TUBB2A	26
Development of central nervous system	4.14e-10	ADAM10,ALDH1A3,APLP2,APP,ARSA,ATRN,AXL,BTD,CASP3,CBS/CBSL,CNBP,CNP,COL3A1,CRK,CRKL,DAG1,DCTN1,DIAPH1,DKK1,DNER,EGFR,EPHA2,EPHA4,EPHA7,EPHB2,EZR,FASN,FN1,FUBP1,GALNS,GAS1,GPC1,HNRNPK,HPRT1,HSPG2,IDH1,ITGA3,KHDRBS1,LAMB2,LAMC1,LMNB1,LMNB2,LRP8,MAPK1,MARCKSL1,MYH10,NAPA,NEO1,OSMR,PA2G4,PAFAH1B1,PDGFC,PHGDH,PLXNB2,PPT1,PRKDC,PRMT1,PRNP,PTPN11,PTPRJ,PTPRS,PTPRZ1,RNH1,RTN4R,S100A4,S100A8,S100A9,SDF4,SE…	86
Interaction of fibroblasts	4.28e-10	APP,CD44,FN1,GSN,IGF2R,ITGB1,JAM3,LDLR,LGALS3BP,MRC2,MYH9,PLAU,PLAUR,PLEC,PTPRJ,TGFB1,TGFBR3,VCL,ZYX	19
Differentiation of stem cells	4.68e-10	ACTR2,ADH5,AIFM1,APP,AXL,BSG,CALR,CASP8,CSF1,DEK,DKK1,ECM1,EEF2,EGFR,EIF6,EPHA4,FN1,GALNS,HMGA1,HMGB1,HMGB2,HNRNPU,HSP90B1,HSPA9,ITGB1,JAM3,LMNA,LTBP3,MAPK1,NEO1,PLXNB2,PNP,PRKDC,PRMT1,PSMA1,PSMA3,PSMA4,PSMA5,PSMA6,PSMA7,PSMB1,PSMB2,PSMB3,PSMB4,PSMB5,PSMB6,PSMB7,PSMC1,PSMC2,PSMC3,PSMC4,PSMC5,PSMC6,PSMD1,PSMD11,PSMD12,PSMD13,PSMD2,PSMD3,PSMD4,PSMD6,PSMD7,PSME1,PSME3,PTPN11,PTPRZ1,RPS19,S100A8,S100…	79
Benign connective or soft tissue neoplasm	4.85e-10	ALDH1A1,ALDOA,ANXA1,ANXA2,ATRN,CCN1,CNP,COL18A1,COL1A2,COL3A1,COL4A2,COL5A2,COL6A1,COL6A2,COL6A3,CSF1,CTSC,DDX6,EGFR,FDPS,FH,FKBP1A,FLNA,GRB2,HMGB1,HSP90AB1,HSPA9,IDH1,IGF2,IQGAP1,LAMA5,LAMB2,MAPK1,MDH1,MYH10,MYL6,NPEPPS,NRP1,PCNA,PLD3,PSMA6,RAP2B,RPS19,S100A11,SCG2,SERPINE1,SERPINH1,SF3A1,TGFB1,TGFBI,TGFBR3,TUBA1C,TUBB2A,TUBB4B,VCP,ZYX	56
Homing of leukocytes	5e-10	ADAM10,ADAM17,ANXA1,APP,AXL,C1QBP,CALR,CAPG,CD44,CDCP1,CSF1,CXCL1,CXCL5,DEK,DIAPH1,FN1,GNAI2,GNAI3,GRN,GSN,HEBP1,HMGB1,HSPD1,JAM3,KARS1,LGALS1,LGALS3,LGMN,MAPK1,NQO1,PLAU,PLAUR,PLEC,PPIA,PPIB,PRNP,PTPN11,PTPRJ,RAP1B,RPS19,S100A4,S100A7,S100A8,S100A9,SBDS,SCG2,SERPINA3,SERPINB1,SERPINE1,SWAP70,TGFB1,THBS1,TNFRSF1A,TNFRSF6B,TXN,VEGFC,YARS1	57
Cell death of leukemia cell lines	5.36e-10	ADAM10,AIFM1,AIMP1,B2M,BID,CALR,CASP3,CASP8,CAT,CBR1,CD44,CD59,CD99,CTSB,CTSD,DFFA,EIF2S2,EZR,FN1,GAPDH,GSN,HSPA1A/HSPA1B,HSPA8,HSPB1,ITGB1,KLK6,LGALS1,LGALS3,LGALS3BP,MSN,NPC2,NPM1,NQO1,PARP1,PDGFC,PKM,PPIA,RAN,RDX,RPS19,S100A8,S100A9,SBDS,SYNCRIP,TGFB1,THBS1,TNFRSF1A,TNFRSF6B,TPT1,TXNRD1,UBA1,YWHAG	52
Transmigration of leukocytes	5.66e-10	ADAM10,ADAM15,ADAM17,ANXA1,APP,CAT,CD44,CD99,CSF1,CTSV,CXCL1,CXCL5,EGFR,FN1,GALNT1,GNAI2,GNAI3,ITGB1,JAM3,LDLR,LGALS1,LIPA,MYH9,PVR,SERPINE1,SOD1,STC1,TGFB1,TGM2,TIMP2,TNFRSF1A	31
Stage II-III breast cancer	5.9e-10	CAPZA2,CBX3,CCT3,CD44,COL1A2,CYRIB,FDPS,FN1,GIPC1,HSP90AA1,HSP90AB1,HSP90B1,IGFBP6,NANS,NEU1,NME1,PCNA,RRM2,SIL1,SLC9A3R1,TUBA1C,TUBB2A,TUBB4B	23
Migration of granulocytes	5.97e-10	ADAM10,ADAM15,ANXA1,CAT,CD44,CD99,CXCL1,CXCL5,FN1,GNAI2,GNAI3,HMGB1,ITGB1,JAM3,LAMA5,LGALS1,LGALS3,MYH9,NEO1,PLAU,PLAUR,RAP1B,S100A8,S100A9,SERPINE1,SOD1,SWAP70,TGFB1,TLN1,TNFRSF1A,TXN,VASP	32
Apoptosis of vascular cells	6.79e-10	ADAM15,ALDOA,APOC1,APP,ATP1B3,AXL,CAPN1,CASP3,CASP8,CAT,COL18A1,EEF1D,GNPTG,HSPA5,HSPB1,HSPD1,LGALS1,MAPK1,MDH1,PARP1,PSMB1,PTGDS,RDX,S100A8,SCG2,SEMA3A,TGFB1,THBS1,TNFRSF1A,TPT1	30
B-cell neoplasm	6.93e-10	ACLY,ADAM10,ADAM9,ADAMTSL1,AHNAK,ALDH1A1,ANXA1,ANXA2,ANXA4,ANXA5,ANXA6,APP,ATRN,B2M,BCLAF1,BID,BTD,BUB3,BZW2,CALD1,CASP3,CASP8,CAT,CCT3,CD44,CDV3,CFL1,CNP,COCH,COL18A1,COL1A2,COL3A1,COL4A2,COL6A1,COL6A3,COPB2,CRK,CSDE1,CSE1L,CSTF2,CTSC,CTSL,CTTN,CXCL1,DCD,DDB1,DEK,DIAPH1,DKK1,DLG1,DNASE2,DNER,DSP,EEF1A1,EGFR,EIF1AX,EIF4A1,ELAVL1,ELOC,EML4,ENO2,EPHA2,EWSR1,FASN,FAT1,FBLN1,FDPS,FEN1,FKBP1A,FLNA,FN1…	195
Stage I-III mammary tumor	7.07e-10	CAPZA2,CBX3,CCT3,CD44,COL1A2,CYRIB,FDPS,FN1,GIPC1,HSP90AA1,HSP90AB1,HSP90B1,IGFBP6,NANS,NEU1,NME1,PCNA,RRM2,SIL1,SLC9A3R1,TUBA1C,TUBB2A,TUBB4B	23
Huntington Disease	7.42e-10	ACTB,AHCY,AIFM1,ATP6AP2,B2M,B4GAT1,CAB39,CASP3,CASP8,CD44,CLU,COCH,CP,CRIM1,DDX1,DNAJA1,EIF3E,ENO2,EPHA4,EPHB2,FAM3C,FKBP4,GAPDH,GNB1,GPI,HMGB2,HNRNPU,HSP90AA1,HSPA1A/HSPA1B,HSPA5,HSPA8,ICAM5,IMPA1,KHDRBS1,LAMB1,LDHA,LDLR,MBTPS1,MYL12A,NAPA,NME1,NPM1,P4HA1,PARP1,PCMT1,PCNA,PFN1,PFN2,PGK1,PKM,PPIA,PPP1CB,PRDX6,PSAT1,PSMB6,PSME1,RPSA,SCG2,SDC4,SERPINA3,SGTA,SRM,SUB1,TGM2,THBS3,TNFRSF1A,TPD52L2,TPI1…	73
Cell movement of connective tissue cells	7.61e-10	ACTB,ACTR3,AIMP1,CAPN1,CAPN2,CCN1,CD44,CORO1C,CRKL,CSF1,EZR,FLNB,FN1,GSN,HMGB1,HSPB1,HSPG2,IGF2R,IQGAP1,ITGB1,LGALS1,LIMA1,MAPK1,MRC2,MYH10,PLAU,PLAUR,PLEC,PTPN11,RACK1,RCC2,SDC4,SEMA3A,SERPINF1,TGFB1,THBS1,TIMP2,VASP,VCL,VIM,ZYX	41
Migration of vascular endothelial cells	7.62e-10	ADAM15,ANXA1,ANXA2,CCN1,CD44,COL18A1,CRK,CXCL1,DKK1,EGFR,EIF4A3,FLNB,FN1,HSP90AB1,HSPA5,IGF2,IQGAP1,ITGB1,LGALS1,NCL,NEU1,NRP1,PKM,PLAU,PROS1,PTPRJ,PTPRZ1,SDC4,TGFB1,TGFBI,THBS1,TIMP1,TIMP2,TNFRSF6B,VEGFC	35
Bone marrow lesion	7.96e-10	ACTB,ADAM17,AHNAK,AIFM1,ALDH7A1,ANGPTL4,ANXA1,ANXA2,APEX1,ATF6B,ATP2B4,ATP5F1A,ATP6AP1,AXL,BMP1,C1S,CALR,CANT1,CASP8,CD44,CD99,CDCP1,CHORDC1,CLSTN1,CLTB,COCH,COL5A2,COL6A1,COL6A3,CP,DBN1,DCTN2,DDX1,DDX39B,DEK,DPP3,DSC1,DYNC1H1,EEF1A1,EEF1D,EGFR,EIF2S3,EIF3C,EIF3D,EIF3I,EIF3L,EIF4A1,EIF4G1,ELAVL1,ENO2,EPHA2,ETF1,FAT1,FKBP1A,FLNA,GAA,GDI1,GDI2,GLG1,GNB1,GOLM1,GRN,GSN,HLA-A,HNRNPD,HPRT1,HSPA1A/HSPA1…	172
Primary carcinoma	8.25e-10	ADAM10,CALD1,CCN1,CD44,CLEC3B,CLU,CSE1L,EGFR,EPHA2,FASN,FKBP1A,FN1,HMGA1,HSP90AA1,HSP90AB1,HSP90B1,ILF2,ILF3,KLK6,MAPK1,PARP1,PCNA,PKM,PLAUR,PLEC,PPIA,RRM2,SLC9A3R1,TUBA1C,TUBB2A,TUBB4B	31
Hereditary neuropathy	8.53e-10	AARS1,AIFM1,ARF1,ASAH1,ATP1A1,BAG3,CAPN1,CCT5,CD59,CLU,DCTN1,DCTN2,DYNC1H1,EIF4G1,FURIN,FUS,GARS1,GBA,GRN,GSN,HARS1,HK1,HNRNPA1,HSPB1,HSPD1,KARS1,LMNA,MARS1,MATR3,NAGLU,PARK7,PFN1,PNPO,PSAP,RAB7A,SEPTIN9,SOD1,SPTAN1,TFG,TNFRSF1A,UBA1,UBQLN2,VAPB,VCP,VPS35,WARS1,YARS1	47
Sensitivity of cells	9.57e-10	ALDH1A3,ANXA2,APEX1,ATP1B3,BIN1,CANX,CASP3,CLU,CP,EGFR,EIF1,ELAVL1,EWSR1,FEN1,HNRNPF,HSPA4,MGAT2,NONO,NPEPPS,P4HB,PCNA,PITPNB,PNP,PRDX1,PRDX3,PRKDC,PSMA1,PSMA3,PSMB1,PSMB2,PSMC2,PSMC4,PSMC5,PSMD2,PSMD3,RAB7A,RECQL,SF3B4,SWAP70,TGM2,UCHL3,XRCC5,XRCC6	43
Abnormal morphology of hepatobiliary system	9.9e-10	APEX1,ASAH1,BPNT1,BSG,CBS/CBSL,COL3A1,CP,CRKL,CSF1,CTBS,CTSA,EGFR,EWSR1,FUBP1,GBA,GLA,GRN,HEXA,HEXB,HSPG2,IGF2R,KRT18,LGALS3,LIPA,LMNA,MAN2B1,MANBA,MYH10,NAGLU,PPT1,PSAP,PTPN11,SAFB,SPTBN1,TGFB1,THBS1,XYLT2,YBX1	38
Cell death of epithelial cells	1.01e-09	AIFM1,ALDH1A1,API5,APP,BID,CALR,CASP3,CASP8,CAT,CBS/CBSL,CD44,CDC37,CLIC4,CLU,CTH,CTSB,DCTN2,DDX17,DFFA,DKK1,EEF1A1,EGFR,EPHA2,EPHB2,FASN,FKBP4,GAPDH,GOT2,GRN,GSN,HK1,HMGB1,HSPA5,HSPB1,HSPD1,ITGA3,ITGB1,KRT18,LDHA,LDLR,MAPK1,MIA,NAMPT,NCL,NPM1,PARK7,PARP1,PDCD6IP,PLAU,PLAUR,PPP2CA,PRDX6,PRKDC,PRMT1,PRNP,PTPN11,RGMB,RRAS2,SERPINE1,SERPINF1,SOD1,SSRP1,STRAP,TFRC,TGFB1,TGM2,TIMP1,TNFRSF1A,TNFRSF6B,X…	71
Abnormal morphology of nephron	1.03e-09	ACTN4,ANGPTL4,ARHGDIA,BCAM,BSG,CFI,CLU,COL18A1,CRIM1,CTBS,FAT1,FBLN1,GNE,GRN,HEXB,ITGA3,ITGB1,KIRREL1,LAMB2,LAMC1,LGMN,MAN2A1,MYH9,NAGLU,PPT1,SERPINE1	26
Cell death of blood cells	1.07e-09	ADAM17,AGRN,AIFM1,AIMP1,ANXA1,APP,ASAH1,AXL,BAG2,BID,CASP3,CASP8,CAST,CAT,CD44,CD59,CD81,CD99,CLU,CRKL,CSF1,CTSB,CTSD,CXCL1,DEK,DFFA,DNASE2,EGFR,EPHA4,EZR,FN1,FUS,GAPDH,GRN,GSN,HK1,HMGB1,HSP90AB1,HSPA5,HSPA9,ITGB1,KLK6,LDLR,LGALS1,LGALS3,MVP,NAMPT,NME1,NQO1,PARP1,PCNA,PDCD5,PDGFC,PDIA3,PFN1,PIP,PNP,PPIA,PRDX6,PRKDC,PROS1,PTPN11,RAN,RPS6,S100A8,SBDS,SERPINA3,SERPINB9,SERPINF1,SF3B1,SLC39A10,SWAP70…	87
Inflammation of muscle	1.13e-09	ACLY,ANXA1,BMP1,CALD1,CAP1,CFL1,COL1A2,COL3A1,COL4A2,COL5A2,COL6A1,COL6A2,COL6A3,FDPS,FKBP1A,HARS1,HMGB1,HPRT1,IMPDH2,LOXL2,LTBP3,PLS3,S100A11,SDCBP,SERPINH1,TGFB1,TGFBI,TGFBR3,TPM4,TUBB2A	30
Cell movement of kidney cell lines	1.13e-09	ACTN4,ADI1,ANXA2,APP,CDCP1,CRK,CSF1,CTTN,CXCL1,EPHA2,EZR,FLNA,FN1,GRB2,HARS1,ITGB1,MAPK1,NARS1,PLAU,PLAUR,PPIA,PTPN11,RACK1,SARS1,SEPTIN9,SRSF1,TGFB1,THBS1,TXNRD1,VIM	30
Abnormal morphology of podocytes	1.14e-09	ACTN4,ANGPTL4,ARHGDIA,COL18A1,FAT1,GNE,GRN,ITGA3,ITGB1,KIRREL1,LAMB2,MYH9,NAGLU,PPT1	14
Biliary tract adenocarcinoma	1.16e-09	ACLY,ALDH1A3,ALDH7A1,ANXA1,ANXA2,APLP2,C1S,CD44,COL18A1,COL6A2,COPG1,CXCL5,EGFR,HLA-A,HSP90AA1,HSP90AB1,HSP90B1,HSPD1,ICAM5,IDH1,KPNA2,MAPK1,NUDCD2,NUTF2,P3H1,PABPC1,PDCD6IP,PGK1,PKM,PLAU,PRKDC,PSMB1,PSMB2,PSMB5,PSMD1,PSMD2,PTPN11,RACK1,RPL4,RPLP0,RRM2,SF3B1,TUBA1C,TUBB2A,TUBB4B,VIM	46
Bladder cancer	1.18e-09	ACTB,ADAM10,AHNAK,ALDH16A1,ATIC,AXL,BCLAF1,BMP1,C1orf56,CALD1,CALR,CAP1,CASP3,CASP8,CAVIN1,CCDC80,CCN1,CD44,CD99,CDC37,CFL2,CLEC3B,CLU,COL1A2,COL6A2,COL6A3,COPS4,CSTF2,CUL1,DDX21,DHX9,DLG1,DNASE2,DSC1,DSP,DYNC1H1,ECM1,EEA1,EEF1A1,EEF1D,EGFR,EIF2S3,EIF3F,EIF3I,EIF4A2,EIF4A3,EIF4G1,EPHA2,FAT1,FN1,FSTL5,FURIN,GART,GBE1,HLA-A,HMGA1,HMGB2,HNRNPA1,HNRNPA2B1,HSP90AA1,HSP90AB1,HSP90B1,HSPA1A/HSPA1B,HSPB1…	148
Congenital neurological disorder	1.2e-09	ADAM10,ADGRG6,AGRN,AHNAK,AIFM1,ALDH1A1,ALDH7A1,APOC1,APP,ARF1,ARSA,B4GAT1,CAD,CALR,CASP3,CBS/CBSL,CFL1,CLN5,CLU,COL18A1,COL3A1,COL4A2,CP,CSTB,CTSA,CTSD,DAG1,DIAPH1,DLD,DYNC1I2,EFTUD2,EGFR,EIF2S3,EIF3F,EPHA7,FAT1,FKBP1A,FLNA,FURIN,GAS1,GBA,GBE1,GFPT1,GLB1,GNE,GPC1,GPI,GRN,GSN,HEXA,HEXB,HK1,HNRNPK,HPRT1,HSPG2,IARS1,ITGB1,JAM3,LAMB1,LAMC1,LDLR,LIPA,MACF1,MARCKSL1,MTHFD1,NAGA,NANS,NEU1,PAFAH1B1,PDGFC…	100
Apoptosis of endothelial cells	1.21e-09	ADAM15,ADAM17,AIMP1,APP,ATP1B3,AXL,CASP3,CASP8,CAT,CNP,COL18A1,COL4A2,HSPA5,HSPD1,ITGA3,LGALS1,LIPA,MAPK1,MFGE8,PARP1,PPIA,PRDX6,PTPN11,RDX,S100A8,SCG2,SEMA3A,SERPINA3,SERPINE1,SERPINF1,TGFB1,THBS1,TNFRSF1A,TXN	34
