# Supplementary material for: Proteomics Approach Highlights Early Changes in Human Fibroblasts-Pancreatic Ductal Adenocarcinoma Cells Crosstalk
Source: Cells. 2022 Mar 29;11(7):1160. doi: 10.3390/cells11071160 (PMC8997741; doi:10.3390/cells11071160)
Supplement: Supplementary file 1 [file cells-11-01160-s001.zip › Supplementary Table S2.xlsx]

## Sheet: HDF 24h DS
HDF cells 24h Downstream Analysis (IPA). Only downstreams with a predicted activation state (decreases or increased), a z-score > 2.0 or < -2.0, and an overlap-value of < 0.01 are shown. The overlap p‐value measures whether there is a statistically significant overlap between the dataset genes and the genes that are regulated by a transcriptional regulator. It is calculated using Fisher’s Exact T…
Diseases or Functions Annotation	p-value	Predicted Activation State	Activation z-score	Molecules
Synthesis of reactive oxygen species	5.15e-21	Decreased	-3.434	AFG3L2,AGTRAP,AIFM1,AKR1B1,ALDH2,ANXA1,ANXA2,APP,ARHGDIA,BAX,BID,CANX,CAT,CAV1,CBR1,CD44,CD47,CDC42,CLIC1,CSTB,CTTN,DBI,DECR1,DHCR24,DLST,DNM1L,DNM2,DPP3,EGFR,ERO1A,FAS,FDXR,FLNA,FN1,FTH1,FTL,G6PD,GJA1,GNAS,GPX1,GRN,GSTP1,HADHA,HK1,HNRNPK,HRAS,HSD17B10,HSP90AB1,HSPA9,HSPB1,HSPB6,IDH1,IMMT,IQGAP1,IRAK4,ITGA5,ITGB1,LDHA,LETM1,LGALS3,LONP1,LRP1,LTBP1,MACROH2A1,MAOA,MAPK1,MIF,MMP14,MPRIP,NAMPT,NDUFS1…
Necrosis	2.03e-66	Decreased	-3.193	AAK1,AARS1,ACAT1,ACLY,ACO2,ACP1,ACSL1,ACSL4,ADA,ADH5,ADRM1,AIFM1,AIMP1,AIMP2,AIP,AKAP12,AKR1B1,ALCAM,ALDH2,ALDOA,ANPEP,ANXA1,ANXA2,ANXA5,AP2B1,AP2M1,API5,APMAP,APP,APRT,ARCN1,ARF6,ARHGAP1,ARHGAP18,ARHGDIA,ASAH1,ASS1,ATG3,ATIC,ATP1A1,ATP2A2,ATP2B4,ATP5F1A,B2M,BABAM2,BAG2,BAG3,BAG6,BAX,BCAP31,BCL2L13,BID,BSG,BUB3,CALR,CAMK2D,CAPN1,CAPN2,CAPNS1,CAPRIN1,CAST,CAT,CAV1,CAVIN3,CBR1,CBX3,CCAR2,CCDC6,CCT2…
Metabolism of reactive oxygen species	7.42e-23	Decreased	-3.09	AFG3L2,AGTRAP,AIFM1,AKR1B1,ALDH2,ANXA1,ANXA2,APP,ARHGDIA,BAX,BID,CANX,CAT,CAV1,CBR1,CD44,CD47,CDC42,CLIC1,CSTB,CTTN,CYCS,DBI,DECR1,DHCR24,DLST,DNM1L,DNM2,DPP3,EGFR,ERO1A,FAS,FDXR,FLNA,FN1,FTH1,FTL,G6PD,GJA1,GNAS,GPX1,GRN,GSTP1,HADHA,HK1,HNRNPK,HRAS,HSD17B10,HSP90AB1,HSPA9,HSPB1,HSPB6,IDH1,IMMT,IQGAP1,IRAK4,ITGA5,ITGB1,LDHA,LETM1,LGALS3,LONP1,LRP1,LTBP1,MACROH2A1,MAOA,MAPK1,MIF,MMP14,MPRIP,NAMPT,N…
Motor dysfunction or movement disorder	6.39e-33	Decreased	-2.869	ACADM,ACAT1,ACP1,ADD3,AFG3L2,AHCY,AHCYL1,AIFM1,AIMP2,AK1,ALDH2,ALDH6A1,ANO10,ANXA2,APLP2,APOD,APP,ARF4,ARHGEF7,ASAH1,ATP2A2,ATP5F1C,ATP5MG,ATP5PF,ATP5PO,ATP6V1A,ATP6V1B2,ATP6V1E1,B2M,BASP1,BAX,BCAP31,BICD2,BID,CACNA2D1,CANX,CAPNS1,CAPZB,CAV1,CD44,CETN2,CHCHD2,CHP1,CKB,CNP,COL6A3,COMT,COPE,CSE1L,CSTB,CTSA,CTSB,CTSD,CYC1,CYCS,DBNL,DDX1,DECR1,DNAJA1,DNAJB1,DNAJC3,DNAJC5,DPYSL3,DYNC1H1,EEF1A1,EEF2,EI…
Necrosis of muscle	1.26e-11	Decreased	-2.858	ACSL1,ALDOA,APP,ATP2B4,BID,CALR,CAMK2D,CAPN1,CAT,CAV1,CNBP,COL6A1,CYCS,DPP4,DSP,EEF1A1,EEF1D,FAS,FASN,FHL1,GAPDH,GNAI2,GNAS,GNB1,GPX1,HADHA,HK1,HRAS,HSPB1,HSPB6,HSPD1,HSPE1,IKBKG,IL6ST,IRAK4,LAMP2,LMNA,MANF,MAOA,MAPK1,MDH1,MMP2,MYH10,NAMPT,NCL,NDUFV2,NOL3,PARK7,PDCD4,PHB,PLEC,PPP1CC,PRDX3,PRMT1,PSMB1,RAC1,RHOA,RPSA,RRAS,RTN4,S100A6,SGCD,SLK,SOD1,SOD2,STAT1,STAT3,STUB1,TNFRSF10B,TPT1,YAP1,ZYX
Movement Disorders	9.1e-33	Decreased	-2.849	ACADM,ACAT1,ACP1,ADD3,AFG3L2,AHCY,AHCYL1,AIFM1,AIMP2,AK1,ALDH2,ALDH6A1,ANO10,ANXA2,APLP2,APOD,APP,ARF4,ARHGEF7,ASAH1,ATP2A2,ATP5F1C,ATP5MG,ATP5PF,ATP5PO,ATP6V1A,ATP6V1B2,ATP6V1E1,B2M,BASP1,BAX,BCAP31,BICD2,BID,CACNA2D1,CANX,CAPNS1,CAPZB,CAV1,CD44,CETN2,CHCHD2,CHP1,CKB,CNP,COL6A3,COMT,COPE,CSE1L,CSTB,CTSA,CTSB,CTSD,CYC1,CYCS,DBNL,DDX1,DECR1,DNAJA1,DNAJB1,DNAJC3,DNAJC5,DPYSL3,DYNC1H1,EEF1A1,EEF2,EI…
Production of reactive oxygen species	1.8e-15	Decreased	-2.82	AFG3L2,AGTRAP,AIFM1,AKR1B1,ANXA1,ANXA2,APP,ARHGDIA,BAX,BID,CAT,CAV1,CD44,CDC42,CTTN,DBI,DECR1,DLST,DNM1L,DNM2,DPP3,EGFR,FAS,FDXR,FLNA,FN1,FTH1,FTL,G6PD,GNAS,GPX1,GRN,HADHA,HK1,HNRNPK,HRAS,HSP90AB1,HSPA9,HSPB6,IDH1,IMMT,IQGAP1,ITGA5,LDHA,LETM1,LONP1,LRP1,LTBP1,MAOA,MAPK1,MPRIP,NDUFS1,PARK7,PHB,PIN1,PON2,PPIA,PRCP,PRDX1,PRDX2,RAB7A,RAC1,RACK1,RAP1GDS1,RHOA,RND3,RRAS,RTN4,SBDS,SCARB1,SDHA,SIRT5,SLC9…
Neurodegeneration	2.1e-10	Decreased	-2.699	AFG3L2,AIFM1,APP,BAX,CAPN1,CAV1,CNP,CRAT,CTSB,CTSD,DCTN2,DNAJC5,DNM1L,DPYSL2,DPYSL3,DYNC1H1,EGFR,FABP3,FTL,GAPDH,GBA,GLB1,GPX1,GRN,HEXB,HIBCH,HPRT1,HSD17B4,LAMC1,LMNB1,LRP1,LRPAP1,MANF,MAP1A,MAVS,MME,NDRG1,NPC1,NPC2,NUP214,PARK7,PDGFRB,PITPNA,PPT1,PSAP,PSMC1,RAB1A,SCARB2,SERPINE1,SH3GL1,SNCA,SOD1,SOD2,SPTAN1,SQSTM1,STAT1,STAT3,STMN1,STUB1,STXBP1,TARDBP,TFRC,TGM2,UCHL1,VIM,VPS35,VTI1B,ZPR1
Cell death of muscle cells	2.73e-11	Decreased	-2.614	ACSL1,ALDOA,APP,ATP2B4,BID,CALR,CAMK2D,CAPN1,CAT,CAV1,CNBP,CYCS,DPP4,DSP,EEF1A1,EEF1D,FAS,FASN,FHL1,GAPDH,GNAI2,GNAS,GNB1,GPX1,HADHA,HK1,HRAS,HSPB1,HSPB6,HSPD1,HSPE1,IKBKG,IL6ST,IRAK4,LAMP2,LMNA,MANF,MAOA,MAPK1,MDH1,MMP2,MYH10,NAMPT,NCL,NDUFV2,NOL3,PARK7,PDCD4,PHB,PLEC,PPP1CC,PRDX3,PRMT1,PSMB1,RAC1,RHOA,RPSA,RRAS,RTN4,S100A6,SLK,SOD1,SOD2,STAT1,STAT3,STUB1,TNFRSF10B,TPT1,YAP1,ZYX
Cellular infiltration	3.94e-10	Decreased	-2.556	ACO2,ADA,AGTRAP,AKR1B1,ALDH2,ALDOA,ANXA1,ANXA2,ANXA3,APOD,APP,BID,BSG,CAST,CAV1,CBFB,CD276,CD44,CD47,CDH13,CNP,CTSB,CTSC,CTSK,DBNL,DPP4,EGFR,ENG,ENO1,EZR,FAS,FASN,FN1,GAPDH,GBA,GJA1,HARS1,HLA-A,HNRNPAB,HRAS,HSPA5,HSPB1,HSPD1,IKBKG,IL6ST,IRAK4,ITGB1,KPNA4,LAMTOR1,LGALS1,LGALS3,LMNB1,MAPK3,MAVS,MIF,MMP14,MMP2,MTAP,MYH9,NDRG1,NPC1,NQO1,NRP1,NT5E,OPA1,P4HB,PDIA3,PLEC,PPIA,PRCP,PRDX1,PRDX6,PTPN1,RELA,…
Degeneration of nervous system	2.8e-09	Decreased	-2.526	AFG3L2,AIFM1,APP,BAX,CAPN1,CAV1,CNP,CTSB,CTSD,DCTN2,DNAJC5,DNM1L,DPYSL3,DYNC1H1,FABP3,GBA,GLB1,GPX1,GRN,HEXB,HSD17B4,IL6ST,LAMC1,LMNB1,LRP1,LRPAP1,MANF,MAP1A,MAVS,MME,NDRG1,NPC1,NPC2,PARK7,PITPNA,PPT1,PSAP,PSMC1,RAB1A,SCARB2,SERPINE1,SH3GL1,SNCA,SOD1,SOD2,SPTAN1,SQSTM1,STAT1,STAT3,STMN1,STUB1,STXBP1,TARDBP,TFRC,TGM2,UCHL1,VIM,VPS35,VTI1B,ZPR1
Liver lesion	9.7e-13	Decreased	-2.421	AAK1,ABCF3,ACAA2,ACAD9,ACADVL,ACBD3,ACLY,ACO1,ACO2,ACOT1,ACOT7,ACP1,ACSL1,ACTG1,ACTN1,ACTN4,ACTR10,ACTR1A,ACTR2,ACTR3,ACY1,ADA,ADAM9,ADD1,ADH5,ADK,ADRM1,AHNAK,AHNAK2,AIFM1,AK2,AKAP12,AKR1C1/AKR1C2,ALCAM,ALDH1L2,ALDH2,ALDH7A1,ALDH9A1,ANKFY1,ANO10,ANPEP,ANXA1,ANXA3,ANXA5,ANXA7,API5,APMAP,APP,APPL2,ARF1,ARF6,ARFIP1,ARHGAP17,ARHGDIA,ARHGEF7,ARPC5,ASAH1,ASAP2,ASPH,ASS1,ATAD3A,ATAD3B,ATIC,ATL3,ATP1A1,A…
Splicing of mRNA	2.03e-09	Decreased	-2.359	ALYREF,C1QBP,DDX17,DDX46,DDX5,DHX9,DNAJC8,FUS,HNRNPA1,HNRNPA2B1,HNRNPA3,HNRNPC,HNRNPD,HNRNPF,HNRNPH2,HNRNPH3,HNRNPK,HNRNPL,HNRNPM,HNRNPR,HNRNPU,HSPA8,KHDRBS1,LSM2,LSM8,NPM1,PABPN1,PCBP1,PCBP2,PIN1,PTBP1,PUF60,RBM4,RBMX,SART1,SF1,SF3A1,SF3B1,SF3B3,SF3B4,SFPQ,SNRPD2,SNRPD3,SRRT,SRSF1,SRSF2,YBX1
Astrocytosis	1.31e-09	Decreased	-2.338	ADK,APOD,APP,CAV1,CTSB,GJA1,GRN,HSD17B4,IRAK4,LAMP1,LMNB1,LRPAP1,MME,MMP2,NAMPT,PDCD6IP,PPT1,PSAP,PSMC4,RAC1,SCARB2,SH3GLB1,SNCA,SOD1,SQSTM1,SSB,UBQLN2
Amyloidosis	9.43e-16	Decreased	-2.257	ACLY,AIFM1,ALDH2,APLP2,APOD,APOL2,APP,ATP1A1,ATP5F1A,ATP5PB,ATP6V1E1,B2M,BAX,BIN1,CANX,CAPG,CAPN1,CAST,CAV1,CD47,CD9,CDKN2A,CFL1,CNP,CTSB,CTSD,CTSK,CTSZ,DCD,DDX46,DHCR24,DHX9,DNM1L,DPYSL2,EEF1G,EEF2,EIF2AK2,EIF2S1,EPRS1,FAM3C,FDPS,FH,G3BP1,GAPDH,GLRX,GRN,GSTO1,HMGA1,HMGCL,HNRNPA1,HNRNPA2B1,HNRNPAB,HNRNPDL,HNRNPU,HSPA1A/HSPA1B,HSPA5,HSPA9,HSPD1,HSPG2,IGFBP2,IL6ST,KHDRBS1,LGALS1,LGALS3,LGMN,LRP1,LR…
Apoptosis	1.91e-44	Decreased	-2.224	AARS1,ACLY,ACO2,ACSL1,ACSL4,ACTN4,ADA,ADH5,AIFM1,AIMP1,AIMP2,AIP,AKAP12,AKR1B1,ALCAM,ALDH2,ALDOA,ALDOC,ANPEP,ANXA1,ANXA11,ANXA2,ANXA4,ANXA5,ANXA6,ANXA7,AP2M1,API5,APP,ARF4,ARF6,ARHGAP1,ARHGAP18,ARHGDIA,ARHGEF7,ASAH1,ASS1,ATAD3A,ATG3,ATOX1,ATP1A1,ATP2B4,B2M,BABAM2,BAG2,BAG3,BAG6,BASP1,BAX,BCAP31,BCL2L13,BID,BIN1,BSG,BTF3,BUB3,C1QBP,CALR,CAMK2D,CANX,CAPN1,CAPN2,CAPNS1,CAPRIN1,CAST,CAT,CAV1,CAVIN3,C…
Renal lesion	1.4e-10	Decreased	-2.221	ABCF1,ACAT1,ACOT1,ACOT7,ACSL3,ADH5,AHNAK,AHNAK2,AK3,ALDH7A1,ALYREF,ANPEP,ANXA2,ANXA5,APOD,APRT,ARFGAP2,ARHGDIA,ARHGEF7,ATXN2L,B2M,BASP1,BAX,BLVRB,BSG,CAD,CAP1,CARS2,CAV1,CAVIN1,CBFB,CCT3,CD276,CD44,CD9,CDKN2A,COL6A3,CRYBG1,CSPG4,CTSL,DDX5,DHRS7,DLST,DNAJC10,DPP7,DST,ECHS1,EEF1B2,EGFR,EHD3,ELOC,ENG,ERLIN2,ESYT1,EWSR1,FABP5,FAP,FBN1,FDPS,FH,FKBP1A,FLNA,FLNC,FN1,FUBP3,G6PD,GCN1,GFM1,GJA1,GLB1,GLRX5,…
Cell death of leukemia cell lines	3.69e-10	Decreased	-2.208	AIFM1,AIMP1,B2M,BAX,BID,CALR,CAT,CAV1,CBR1,CD44,CD47,CDKN2A,CTSB,CTSD,CYCS,DFFA,DIABLO,DNM1L,DPP4,EIF2S2,EIF4B,EZR,FAS,FN1,FTH1,GAPDH,GLO1,GLS,GPSM1,GSTP1,HSPA1A/HSPA1B,HSPA8,HSPB1,IKBKG,IMMT,ITGB1,LGALS1,LGALS3,MSN,MTDH,NPC2,NPM1,NQO1,PAK2,PHB2,PKM,PML,PPIA,PPID,RAC1,RDX,RELA,RHOC,RPS19,SBDS,SOD2,STAT3,STMN1,STOML2,SYNCRIP,TNC,TNFRSF10B,TPT1,TUBB6,TXNRD1,UBA1,UCHL1,YWHAG
Migration of fibrosarcoma cell lines	4.06e-13	Increased	2.001	ADGRE5,AHNAK,AP2M1,ARPC2,CAT,CDC42,CTTN,DAB2,EIF4E,FLNA,FLNB,FLNC,FN1,HNRNPK,MMP14,S100A11,SEPTIN9,SERPINE1,SLC9A3R1,SOD2,TPM3
Shape change of connective tissue cells	5.29e-10	Increased	2.068	ARHGDIA,CDC42,CDKN2A,CTNND1,FBN1,FN1,HRAS,IGBP1,ITGB1,LPP,MAPK3,PXN,RAC1,RHOA,ROCK2,TNS1,TNS3,VASP,VCL,WASF2
Quantity of cellular protrusions	2.73e-12	Increased	2.089	ACTG1,ACTR2,ACTR3,APP,ARF6,ARHGEF7,ARPC2,BAX,BSG,CANX,CAPZB,CDC42,CNP,CTTN,DNM1L,EGFR,EPS8L2,EZR,FN1,FSCN1,GNAS,HRAS,LRP1,LRPAP1,MAOA,MAP1B,MMP2,MSN,MYO6,NPC1,PFN1,PFN2,PLEC,RAC1,RALA,RDX,SLC9A3R1,SNCA,SOD1,STAT3,TLN1,TPM3,TRIOBP,TRIP6,UBQLN2,VASP
Cell movement of sarcoma cell lines	5.54e-18	Increased	2.097	ACTN4,ADGRE5,AHNAK,AP2M1,ARPC2,CAPN2,CAT,CAV1,CD248,CD44,CDC42,CDKN2A,CTSB,CTTN,DAB2,EIF4E,EPS8,FASN,FLNA,FLNB,FLNC,FN1,GPI,HNRNPK,ITGA5,ITGB1,MAPK1,MMP14,PARVA,PHB2,PTPN1,PXN,RAB5B,S100A11,SEPTIN9,SERPINE1,SLC9A3R1,SOD2,STMN1,TLN1,TNC,TPM3,VCP
Growth of tumor	3.09e-19	Increased	2.099	ACAT1,ACLY,ACSL4,ACTN4,ADAM9,ADH5,AHCY,AIMP1,AKR1B1,ALCAM,ANPEP,ANXA1,ANXA2,ARF6,ATAD3A,BCL2L13,BSG,CACYBP,CALR,CAPN2,CAV1,CAVIN3,CD248,CD276,CD44,CD47,CDKN2A,CKAP5,CRABP2,CSPG4,CTNND1,CTSB,CTSK,CTSZ,CTTN,DNM2,DPP4,EEF1A1,EGFR,EIF4B,ENG,ERO1A,EZR,FABP5,FAP,FAS,FASN,FH,FHL1,FHL2,FLNA,FTH1,GAPDH,GFM1,GJA1,GLS,GRB2,GRN,HDGF,HMGA1,HMGA2,HRAS,HSP90AA1,HSPA1A/HSPA1B,HSPA4,HSPA5,HSPA8,HSPD1,HSPG2,HSPH1,…
Migration of endothelial cells	1.23e-09	Increased	2.112	ACP1,AIMP1,ALCAM,ANXA1,ANXA2,ANXA3,ATP2B4,ATP5F1A,ATP5F1B,CALR,CAV1,CD44,CD9,CDH13,CNN2,CRK,DPP4,EGFR,ENG,FAP,FLNA,FLNB,FN1,G6PD,GIPC1,GLUL,GPI,GRN,HRAS,HSP90AB1,HSPA5,HSPB1,IGF2R,IQGAP1,ITGAV,ITGB1,LGALS1,LOXL2,MAPK1,MARCKS,MIF,MMP14,MMP2,NCL,NRP1,PDCD6,PDGFRB,PKM,PML,PTPN1,PXN,RAB7A,RAC1,RECK,RHOA,ROCK2,RRAS,RTN4,SCARB1,SEPTIN7,SERPINE1,STAT3,TARS1,TMSB10/TMSB4X,TSTA3,VASP,VIM,WARS1,YAP1,YWHAZ
Growth of lesion	1.59e-19	Increased	2.117	ACAT1,ACLY,ACSL4,ACTN4,ADAM9,ADH5,AHCY,AIMP1,AKR1B1,ALCAM,ANPEP,ANXA1,ANXA2,ARF6,ATAD3A,BCL2L13,BSG,CACYBP,CALR,CAPN2,CAPNS1,CAV1,CAVIN3,CD248,CD276,CD44,CD47,CDKN2A,CKAP5,CRABP2,CSPG4,CTNND1,CTSB,CTSK,CTSZ,CTTN,DNM2,DPP4,EEF1A1,EGFR,EIF4B,ENG,ERO1A,EZR,FABP5,FAP,FAS,FASN,FH,FHL1,FHL2,FLNA,FTH1,GAPDH,GFM1,GJA1,GLS,GRB2,GRN,HDGF,HMGA1,HMGA2,HRAS,HSP90AA1,HSPA1A/HSPA1B,HSPA4,HSPA5,HSPA8,HSPD1,HSPG2…
Cellular homeostasis	4.93e-16	Increased	2.15	ACLY,ACO1,ACOT13,ACSL1,ADA,ADH5,AK1,AKR1B1,ALDOA,ANXA1,ANXA2,ANXA6,ANXA7,APLP2,APP,APPL2,ARF1,ARF6,ARHGEF7,ASAH1,ATG3,ATOX1,ATP1A1,ATP2A2,ATP2B4,ATP6V0A1,ATP6V0D1,ATP6V1A,ATP6V1B2,ATP6V1G1,B2M,BAG3,BAG6,BAX,BCAP31,BDH2,BID,BSG,CALR,CAMK2D,CAND1,CAPN1,CAPNS1,CAST,CAT,CAV1,CBFB,CCDC22,CD47,CDKN2A,CFL2,CHMP4B,CHMP5,CKB,CLIC1,CLIC4,CLPP,CLTC,CNP,COPZ1,COX5A,CTSB,CTSD,CTSL,CTTN,CYCS,DCTN1,DFFA,DIABLO,…
Microtubule dynamics	1.15e-26	Increased	2.159	ACP1,ACTG1,ACTN4,ACTR2,ACTR3,AFG3L2,AHNAK,AKAP12,ANPEP,APLP2,APP,APPL2,ARF6,ARHGAP1,ARHGDIA,ARHGEF7,ARPC2,ARPC3,BASP1,BAX,BICD2,BSG,C1QBP,CALD1,CALU,CANX,CAP1,CAPG,CAPN2,CAPNS1,CAPRIN1,CAPZB,CAST,CAV1,CD44,CD47,CD9,CDC42,CDC42BPB,CDH13,CDK5RAP3,CEP170,CETN2,CFL1,CHP1,CKAP4,CKAP5,CKB,CLIP1,CNP,COMT,COPB2,CRK,CROCC,CSRP1,CTNND1,CTTN,DBN1,DBNL,DCTN1,DDAH1,DNM1L,DNM2,DPYSL2,DPYSL3,DSP,DST,DYNC1H1,DYN…
Gastrointestinal tumor	1.96e-26	Increased	2.169	AAK1,ABCF1,ABCF3,ACAA1,ACAA2,ACAD9,ACADM,ACADVL,ACAT1,ACBD3,ACLY,ACO1,ACO2,ACOT13,ACOT7,ACP1,ACSL1,ACSL3,ACSL4,ACSS3,ACTG1,ACTN1,ACTN4,ACTR10,ACTR1A,ACTR1B,ACY1,ADA,ADAM9,ADD1,ADD3,ADGRE5,ADIRF,ADK,ADRM1,ADSL,AFG3L2,AHCY,AHCYL1,AHNAK,AHNAK2,AIDA,AIFM1,AIMP1,AIP,AK3,AK5,AKAP12,AKR1A1,AKR1B1,AKR1C1/AKR1C2,AKR7A2,ALCAM,ALDH16A1,ALDH18A1,ALDH1B1,ALDH1L2,ALDH2,ALDH6A1,ALDH9A1,ALDOA,ALYREF,ANKFY1,ANO10…
Invasion of cells	9.38e-34	Increased	2.21	ACAT1,ACSL3,ACSL4,ACTN4,ADAM9,ADGRE5,AHCY,AHNAK,AKAP12,ALCAM,ALDOA,ANPEP,ANXA1,ANXA2,APP,ARF4,ARF6,ARHGDIA,ASPH,ATAD3A,ATP6V0A1,BAX,BSG,C1QBP,CALR,CAP1,CAPN2,CAPNS1,CAT,CAV1,CD44,CD9,CDC42,CDC42BPB,CDH13,CDK5RAP3,CDKN2A,CNDP2,COPB1,COPB2,COX4I1,CRK,CSE1L,CSPG4,CTNND1,CTSB,CTSD,CTSK,CTSL,CTSZ,CTTN,DAB2,DBN1,DBNL,DDR2,DNAJB4,DNM1L,DNM2,DPP4,DPYSL2,DPYSL3,DSP,ECE1,ECM1,EGFR,EIF2AK2,EIF3A,EIF3E,EIF4A…
Development of vasculature	2.25e-13	Increased	2.225	ACP1,ACTG1,ACTN4,ADA,ADAM9,ADD1,AGTRAP,AIMP1,AKR1B1,ALCAM,ANPEP,ANXA1,ANXA2,ANXA3,APP,ARHGDIA,ATP2B4,ATP5F1A,ATP5F1B,BSG,CALR,CAPN1,CAPN2,CAPNS1,CAT,CAV1,CBFB,CD276,CD44,CD9,CDC42,CDH13,CDKN2A,CLIC4,COL1A2,COMT,CRK,CSPG4,CTSB,CTTN,CYCS,DAB2,DDAH1,DDR2,DDX3X,DNM2,DUSP3,ECE1,ECM1,EGFR,EHD3,EHD4,EMD,EMILIN1,ENG,EPN1,ERO1A,FAS,FBLN1,FBLN2,FBN1,FHL1,FHL2,FLNA,FLNB,FN1,FXR1,G6PD,GJA1,GLRX,GLUL,GPX1,GRN…
Angiogenesis	3.3e-12	Increased	2.302	ACP1,ACTG1,ADA,ADAM9,ADD1,AGTRAP,AIMP1,AKR1B1,ALCAM,ANPEP,ANXA1,ANXA2,ANXA3,APP,ARHGDIA,ATP2B4,ATP5F1A,ATP5F1B,BSG,CALR,CAPN1,CAPNS1,CAT,CAV1,CD276,CD44,CD9,CDC42,CDH13,CDKN2A,CLIC4,COL1A2,CSPG4,CTSB,CYCS,DAB2,DDAH1,DDR2,DNM2,DUSP3,ECE1,ECM1,EGFR,EHD3,EHD4,EMD,EMILIN1,ENG,EPN1,ERO1A,FAS,FBLN1,FBLN2,FHL1,FHL2,FLNA,FLNB,FN1,G6PD,GJA1,GLRX,GLUL,GPX1,GRN,HGS,HRAS,HSP90AA1,HSPA5,HSPB1,HSPB6,HSPD1,HSPG…
Cell movement of endothelial cells	1.25e-11	Increased	2.359	ACP1,AIMP1,ALCAM,ANPEP,ANXA1,ANXA2,ANXA3,ATP2B4,ATP5F1A,ATP5F1B,CALR,CAV1,CD44,CD9,CDC42,CDH13,CDKN2A,CNN2,CORO1B,CRK,CSPG4,DPP4,EGFR,ENG,FAP,FLNA,FLNB,FN1,G6PD,GIPC1,GLUL,GPI,GRN,HRAS,HSP90AB1,HSPA5,HSPB1,HSPG2,IGF2R,IQGAP1,ITGA2,ITGAV,ITGB1,LGALS1,LGALS3,LGMN,LOXL2,MAPK1,MARCKS,MIF,MMP14,MMP2,NCL,NRP1,PDCD6,PDGFRB,PKM,PML,PTPN1,PXN,RAB7A,RAC1,RECK,RHOA,ROCK2,RRAS,RTN4,S100A4,SCARB1,SEPTIN7,SERP…
Metabolism of amino acids	1.24e-14	Increased	2.798	ACAT1,ADSS2,AHCY,ALDH18A1,ALDH6A1,ALDH7A1,ASL,ASS1,CAD,CKB,CNDP2,COMT,CS,DDAH1,DDAH2,DLD,DLST,GART,GLS,GLUD1,GLUL,GOT2,GSS,HIBADH,HIBCH,HMGCL,HSD17B10,IDH1,IVD,MCCC1,MCCC2,ME1,MMUT,MTHFD1,NIT2,OAT,OGDH,PARK7,PCBD1,PCYOX1,PEPD,PFAS,PHGDH,PKM,PRKAR1A,PSAT1,PYCR1,QDPR,RHOC,SARS1,SHMT2,SMS,SPTLC1,TXNRD1
Vasculogenesis	6.61e-11	Increased	3.112	ACP1,ADA,ADAM9,AGTRAP,AIMP1,AKR1B1,ALCAM,ANPEP,ANXA1,ANXA2,APP,ARHGDIA,ATP5F1A,BSG,CALR,CAPN1,CAPNS1,CAT,CAV1,CD276,CD44,CD9,CDC42,CDH13,CDKN2A,CLIC4,COL1A2,CSPG4,CTSB,CYCS,DAB2,DDAH1,DDR2,DNM2,ECE1,ECM1,EHD3,EHD4,EMD,ENG,ERO1A,FAS,FBLN1,FHL1,FLNA,FN1,G6PD,GJA1,GLRX,GLUL,GPX1,GRN,HRAS,HSPA5,HSPD1,HSPG2,IDH3A,IFI16,IGFBP2,IGFBP4,IL6ST,IQGAP1,ITGA2,ITGA5,ITGAV,ITGB1,LDHA,LGALS1,LGALS3,LMNA,LOXL2,LR…

## Sheet: HDF 48h DS
HDF cells 48h Downstream Analysis (IPA). Only downstreams with a predicted activation state (decreases or increased), a z-score > 2.0 or < -2.0, and an overlap-value of < 0.01 are shown. The overlap p‐value measures whether there is a statistically significant overlap between the dataset genes and the genes that are regulated by a transcriptional regulator. It is calculated using Fisher’s Exact T…
Diseases or Functions Annotation	p-value	Predicted Activation State	Activation z-score	Molecules
Breast or ovarian cancer	2.69e-26	Decreased	-2	ABHD10,ACAA1,ACADVL,ACBD3,ACTG1,ACTN4,ACTR2,ADAM9,AHNAK,AHNAK2,AIFM1,AK1,AK3,AKAP12,AKR1A1,AKR1B1,AKR1C1/AKR1C2,AKR7A2,ALDH16A1,ALDH1B1,ALDH1L2,ALDH7A1,ALDOA,ALDOC,ANPEP,ANXA1,ANXA11,AP1B1,APEH,APOD,APOE,APP,ARF4,ARF6,ARHGDIA,ARPC5,ARPC5L,ASL,ATAD3A,ATIC,ATL3,ATP1A1,ATP5F1A,ATP5F1C,ATP5PF,ATP6V1B2,BAX,BSG,C1QBP,CALD1,CALM1 (includes others),CAND1,CANX,CAPN1,CAPN2,CAPZA2,CAPZB,CAST,CAT,CAV1,CAVIN1…
Multiple cancers	4.44e-26	Decreased	-2	ABHD10,ACAA1,ACADVL,ACBD3,ACTG1,ACTN4,ACTR2,ADAM9,AHNAK,AHNAK2,AIFM1,AK1,AK3,AKAP12,AKR1A1,AKR1B1,AKR1C1/AKR1C2,AKR7A2,ALDH16A1,ALDH1B1,ALDH1L2,ALDH7A1,ALDOA,ALDOC,ANPEP,ANXA1,ANXA11,ANXA5,AP1B1,APEH,APOD,APOE,APP,ARF4,ARF6,ARHGDIA,ARPC5,ARPC5L,ASL,ATAD3A,ATIC,ATL3,ATP1A1,ATP5F1A,ATP5F1C,ATP5PF,ATP6V1B2,ATP6V1E1,BAX,BSG,C1QBP,CALD1,CALM1 (includes others),CAND1,CANX,CAPN1,CAPN2,CAPZA2,CAPZB,CAST,…
Breast cancer	2.46e-25	Decreased	-2	ABHD10,ACAA1,ACADVL,ACBD3,ADAM9,AIFM1,AK1,AKAP12,AKR1B1,AKR1C1/AKR1C2,AKR7A2,ALDH1B1,ALDOA,ALDOC,ANPEP,ANXA1,ANXA11,APOD,APOE,APP,ARF4,ARHGDIA,ARPC5,ARPC5L,ASL,ATAD3A,ATL3,ATP1A1,ATP5F1A,ATP5F1C,ATP5PF,BAX,BSG,C1QBP,CALD1,CALM1 (includes others),CANX,CAPN1,CAPN2,CAPZA2,CAPZB,CAST,CAT,CAV1,CAVIN1,CCT3,CD109,CD276,CD44,CDC42,CDKN2A,CHCHD3,CKAP4,CKAP5,CKB,CLTC,CNDP2,COL1A1,COL1A2,COL6A1,COL6A3,COMT,…
Breast or gynecological cancer	2.74e-19	Decreased	-2	ABHD10,ACAA1,ACADM,ACADSB,ACADVL,ACBD3,ACSL3,ACTG1,ACTG2,ACTN1,ACTN4,ACTR1A,ACTR2,ACTR3,ACY1,ADAM9,ADD1,ADD3,ADH1B,AFG3L2,AHCY,AHNAK,AHNAK2,AIFM1,AK1,AK3,AK5,AKAP12,AKR1A1,AKR1B1,AKR1C1/AKR1C2,AKR7A2,ALDH16A1,ALDH1B1,ALDH1L2,ALDH3A2,ALDH4A1,ALDH7A1,ALDOA,ALDOC,ANKFY1,ANPEP,ANXA1,ANXA11,ANXA2,ANXA5,AP1B1,AP2A1,APEH,APOD,APOE,APP,ARCN1,ARF1,ARF4,ARF6,ARHGDIA,ARL8B,ARPC5,ARPC5L,ASL,ASPH,ATAD3A,ATIC,…
Genitourinary carcinoma	7.57e-12	Decreased	-2.088	ABHD10,ACADM,ACADSB,ACADVL,ACAT1,ACLY,ACOT7,ACSL3,ACTG1,ACTG2,ACTN1,ACTN4,ACTR1A,ACTR2,ACY1,ADAM9,ADD1,ADD3,ADH1B,ADH5,AFG3L2,AHCY,AHNAK,AHNAK2,AIFM1,AK1,AK3,AK5,AKAP12,AKR1A1,AKR1B1,AKR1C1/AKR1C2,ALDH16A1,ALDH1B1,ALDH1L2,ALDH3A2,ALDH4A1,ALDH7A1,ANKFY1,ANPEP,ANXA1,ANXA11,ANXA2,ANXA5,ANXA6,ANXA7,AP1B1,AP2A1,APEH,APOD,APOE,APP,ARCN1,ARF1,ARF4,ARF6,ARL8B,ARPC5,ARPC5L,ASL,ASPH,ATAD3A,ATIC,ATL3,ATP1A1…
Infection of cervical cancer cell lines	7.99e-14	Decreased	-2.22	ACADSB,ACTR2,ACTR3,AP2M1,ARCN1,ARF1,ATP1A1,ATP5F1B,ATP6V0A1,ATP6V0D1,CCT2,CDC42,CLTC,COPA,COPB1,COPB2,COPG1,CTSZ,CYCS,DDOST,DDX3X,DLST,DNM2,DPP4,DYNC1H1,EEA1,EGFR,EIF3A,EIF3I,ETF1,ETHE1,GPD2,HNRNPF,HNRNPK,HNRNPU,HSPA9,HUWE1,IDH1,MAP4,NOP56,NSF,PARVA,PDIA3,PDIA6,PGRMC2,PLOD3,PPIB,PPP5C,PSMD4,RAB2A,RAB5B,RAB5C,RAB7A,RAC1,RAP1B,SCFD1,SDF4,SERPINB6,SNX6,SPTAN1,SPTBN1,SSR3,STIP1,SUCLG2,TOMM70,TPT1,TWF…
Anogenital cancer	1.66e-19	Decreased	-2.298	ABHD10,ACAA1,ACADM,ACADSB,ACADVL,ACBD3,ACLY,ACO1,ACOT13,ACOT7,ACSL3,ACTG1,ACTG2,ACTN1,ACTN4,ACTR1A,ACTR2,ACTR3,ACY1,ADAM9,ADD1,ADD3,ADH1B,AFG3L2,AHCY,AHNAK,AHNAK2,AIFM1,AK1,AK3,AK5,AKAP12,AKR1A1,AKR1B1,AKR1C1/AKR1C2,AKR7A2,ALDH16A1,ALDH1B1,ALDH1L2,ALDH3A2,ALDH4A1,ALDH7A1,ALDH9A1,ALDOA,ALDOC,ANKFY1,ANPEP,ANXA1,ANXA11,ANXA2,ANXA5,ANXA6,AP1B1,AP2A1,APEH,APMAP,APOD,APOE,APP,ARCN1,ARF1,ARF4,ARF6,ARHGD…
Cell death of colorectal cancer cell lines	5.95e-12	Decreased	-2.306	AIFM1,BAG3,BAX,CAPN2,CAVIN3,CD44,CDC37,CDC42,CDKN2A,CLTC,CSE1L,CYCS,DIABLO,EGFR,FASN,FDXR,GSTP1,HMOX1,HNRNPC,HSPD1,IGF2R,ITGAV,ITGB1,LGALS3,LIMS1,LMNA,LONP1,MIF,MYO6,NAPA,NDRG1,PARK7,PARP1,PKM,PML,PPIA,PRPS1,RAC1,SFPQ,SOD2,SQSTM1,SRI,STAT1,TGM2,TMSB10/TMSB4X,TRAP1,TRIM25,TXNRD1,UBA1,VCP,VDAC1,VPS35,YAP1,YWHAE,YWHAH
Cell death of tumor cell lines	4.44e-42	Decreased	-2.44	ACO2,ADH5,AGA,AIFM1,AIMP1,AKAP12,AKR1B1,ANXA2,ANXA5,AP2M1,APMAP,APOE,APP,ARHGDIA,ASAH1,ATP1A1,ATP2A2,ATP5F1A,BAG3,BAX,BCAP31,BSG,CALR,CAPN1,CAPN2,CAPNS1,CAST,CAT,CAV1,CAVIN3,CBR1,CCDC6,CCT2,CCT3,CCT4,CCT5,CCT6A,CCT7,CCT8,CD44,CD47,CD59,CDC37,CDC42,CDKN2A,CKAP5,CLTC,COL1A1,COX5A,CRABP2,CS,CSE1L,CSTB,CTSB,CTSD,CTTN,CYCS,CYP1B1,DCTN1,DDX3X,DHCR24,DHX9,DIABLO,DNM1L,DNM2,DPP4,DYNC1H1,DYNLL1,EEA1,EEF1A…
Necrosis	5.8e-67	Decreased	-2.549	AARS1,ACAT1,ACLY,ACO2,ACP1,ADA,ADH5,AGA,AIFM1,AIMP1,AKAP12,AKR1B1,ALDOA,ANPEP,ANXA1,ANXA2,ANXA5,AP2M1,APMAP,APOE,APP,APRT,ARCN1,ARF6,ARHGAP1,ARHGDIA,ASAH1,ASS1,ATIC,ATP1A1,ATP2A2,ATP2B4,ATP5F1A,BAG2,BAG3,BAX,BCAP31,BSG,CALR,CAMK2D,CAPN1,CAPN2,CAPNS1,CAST,CAT,CAV1,CAVIN3,CBR1,CCDC6,CCT2,CCT3,CCT4,CCT5,CCT6A,CCT7,CCT8,CD44,CD47,CD59,CD81,CDC37,CDC42,CDKN2A,CHMP4B,CKAP5,CLIC4,CLTC,CNBP,CNP,COL1A1,CO…
Apoptosis of colorectal cancer cell lines	5.52e-10	Decreased	-2.695	AIFM1,BAG3,BAX,CAVIN3,CD44,CDC37,CDC42,CDKN2A,CSE1L,CYCS,DIABLO,EGFR,FASN,FDXR,GSTP1,HNRNPC,HSPD1,IGF2R,ITGAV,ITGB1,LGALS3,LIMS1,MIF,MYO6,NAPA,NDRG1,PARK7,PARP1,PKM,PML,PPIA,PRPS1,RAC1,SFPQ,SQSTM1,SRI,STAT1,TGM2,TMSB10/TMSB4X,TRAP1,TRIM25,VCP,VPS35,YAP1,YWHAE
Amyloidosis	3.07e-16	Decreased	-2.957	ACLY,AIFM1,APOD,APOE,APP,ATP1A1,ATP5F1A,ATP6V1E1,BAX,BIN1,CANX,CAPG,CAPN1,CAST,CAV1,CD47,CDKN2A,CFL1,CNP,CTSB,CTSD,CTSK,CTSZ,DHCR24,DHX9,DNM1L,DPYSL2,EEF1G,EEF2,EIF2S1,EPRS1,FDPS,FH,GAPDH,GLRX,GRN,GSTO1,HMOX1,HNRNPA1,HNRNPA2B1,HNRNPU,HSPA1A/HSPA1B,HSPA5,HSPA9,HSPD1,HSPG2,LGALS1,LGALS3,LGMN,LIMS1,LRP1,LRPAP1,LSS,MAOA,MFGE8,MIF,MME,MMP2,MMUT,NAGLU,NCSTN,NFS1,NNT,OPA1,PALM2AKAP2,PCNA,PDGFRB,PDIA3,PM…
Apoptosis of tumor cell lines	3.98e-33	Decreased	-3.241	ACO2,AGA,AIFM1,AIMP1,AKAP12,AKR1B1,ANXA2,ANXA5,AP2M1,APOE,APP,ARHGDIA,ATP1A1,BAG3,BAX,BCAP31,BSG,CALR,CAPN1,CAPN2,CAPNS1,CAST,CAT,CAV1,CAVIN3,CCDC6,CCT2,CCT4,CD44,CD47,CD59,CDC37,CDC42,CDKN2A,CKAP5,CLTC,COL1A1,COX5A,CRABP2,CS,CSE1L,CSTB,CTSB,CTSD,CTTN,CYCS,CYP1B1,DHCR24,DHX9,DIABLO,DNM1L,DNM2,DPP4,DYNC1H1,DYNLL1,EEA1,EEF1A1,EGFR,EIF3F,EIF4B,ELOC,ENO1,ETHE1,FAP,FASN,FBLN1,FDXR,FKBP1A,FLNB,FN1,FTH1…
Apoptosis	1.45e-45	Decreased	-3.266	AARS1,ACLY,ACO2,ACTN4,ADA,ADH5,AGA,AIFM1,AIMP1,AKAP12,AKR1B1,ALDOA,ALDOC,ANPEP,ANXA1,ANXA11,ANXA2,ANXA4,ANXA5,ANXA6,ANXA7,AP2M1,APOE,APP,ARF4,ARF6,ARHGAP1,ARHGDIA,ARL6IP5,ASAH1,ASS1,ATAD3A,ATP1A1,ATP2B4,BAG2,BAG3,BASP1,BAX,BCAP31,BIN1,BSG,C1QBP,CALR,CAMK2D,CANX,CAPN1,CAPN2,CAPNS1,CAST,CAT,CAV1,CAVIN3,CCDC6,CCT2,CCT4,CD44,CD47,CD59,CDC37,CDC42,CDK5RAP3,CDKN2A,CFL1,CKAP5,CLIC4,CLTC,CNP,COL1A1,COX5A…
Formation of cellular protrusions	8.83e-17	Increased	3.695	ACP1,ACTN4,ACTR2,ACTR3,AFG3L2,AHNAK,AKAP12,ANPEP,APOE,APP,ARF6,ARHGAP1,ARHGDIA,ARPC2,BASP1,BSG,C1QBP,CALD1,CALU,CAP1,CAPG,CAPN2,CAPNS1,CAPZB,CAST,CAV1,CD44,CD47,CD81,CDC42,CFL1,CKB,CNP,CRK,CSTB,CTTN,DBN1,DBNL,DCTN1,DDAH1,DNM1L,DNM2,DPYSL2,DPYSL3,EEF1A1,EGFR,EHD1,EPB41L3,EXOC4,FASN,FLNA,FLOT1,FN1,FSCN1,GDI1,GRN,HNRNPK,HSP90AA1,HSP90AB1,HSPB1,IQGAP1,ITGB1,KIF5B,LAMB1,LAMB2,LAMC1,LASP1,LIMA1,LMNB1,L…
Cell viability	4.28e-24	Increased	3.644	ACLY,ACTN4,ADH5,AGA,AIFM1,AIMP1,AK1,AK3,AK5,ANXA5,APOD,APOE,APP,ARF6,ASAH1,ASS1,ATP5PD,BAG3,BAX,BCAP31,CALR,CAMK2D,CAPN1,CAPN2,CARS1,CAT,CAV1,CBR1,CD44,CD47,CD59,CD81,CDC42,CDKN2A,CKAP5,CNDP2,COL1A1,COPB2,COPS4,CRK,CSE1L,CTSB,CTSD,CTTN,CYP1B1,DHCR24,DHX9,DIABLO,DNM1L,DNM2,DPP3,DPP4,EEF2,EGFR,EIF2S1,EIF3A,EIF3C,EIF3E,EIF3F,EIF4A1,EIF4G1,ENO1,EPS15L1,FASN,FDXR,FH,FLNA,FN1,FTH1,FUBP1,FUS,GLUD1,GPX1,…
Cytokinesis	2.99e-10	Increased	3.491	ACTN4,APP,ARF6,CALM1 (includes others),CAP1,CAPZB,CDC42,CFL1,DSTN,EIF3E,FN1,GNAI2,GNAI3,HSPB1,INF2,ITGB1,LMNA,MAPRE1,MSN,MYH10,MYL9,NPM1,PBXIP1,PFN1,PTPN11,RAB11A,RAC1,SEPTIN11,SEPTIN2,SEPTIN7,SEPTIN9,SPART,SVIL,VASP,YBX1
Homing of cells	2.7e-11	Increased	3.428	ACTN1,ACTR2,AKAP12,ANXA1,ANXA2,APP,ARPC2,C1QBP,CALR,CAPG,CAPN2,CAV1,CD44,CD47,CDC42,CORO1B,CRK,DNM1L,DPP4,EGFR,FBN1,FLOT1,FN1,FSCN1,GLRX,GNA11,GNAI2,GNAI3,GNAS,GNB1,GNB2,GRB2,GRN,HARS1,HEBP1,HSPB1,HSPD1,IGF2R,ITGA2,ITGA5,ITGAV,ITGB1,LGALS1,LGALS3,LGMN,LOX,LRP1,MAPK1,MIF,MMP14,MMP2,MYH10,NRP1,NT5E,PDGFRB,PLEC,PPIA,PPIB,PRNP,PTPN11,RAB13,RAB7A,RAC1,RALA,RAP1B,RHOG,RPL13A,RPS19,RTN4,S100A4,SBDS,SERP…
Cell survival	6.27e-25	Increased	3.274	ACLY,ACTN4,ADH5,AGA,AIFM1,AIMP1,AK1,AK3,AK5,ANXA5,APOD,APOE,APP,ARF6,ASAH1,ASS1,ATP5PD,BAG3,BAX,BCAP31,CALR,CAMK2D,CAPN1,CAPN2,CARS1,CAT,CAV1,CBR1,CD44,CD47,CD59,CD81,CDC42,CDKN2A,CKAP5,CNDP2,COL1A1,COPB2,COPS4,CRK,CSE1L,CTSB,CTSD,CTTN,CYP1B1,DDX3X,DHCR24,DHX9,DIABLO,DNM1L,DNM2,DPP3,DPP4,EEF2,EGFR,EIF2S1,EIF3A,EIF3C,EIF3E,EIF3F,EIF4A1,EIF4G1,ENO1,EPS15L1,FASN,FDXR,FH,FLNA,FN1,FTH1,FTL,FUBP1,FUS,G…
Binding of endothelial cells	6.79e-10	Increased	3.256	ANXA2,ANXA5,ANXA7,APP,ARF6,C1QBP,CD44,CD47,CD81,CDC42,DNM1L,EGFR,FN1,GLRX,HSPA5,ITGA2,ITGB1,LGALS3,NAGA,NRP1,NT5E,PARP1,PLPP3,RAC1,RACK1,S100A10,STAT1,STX4,THBS1,THY1,TMSB10/TMSB4X,TSTA3,TXN,VASP,VIM,YAP1
Chemotaxis	3.79e-10	Increased	3.217	ACTN1,AKAP12,ANXA1,ANXA2,APP,C1QBP,CALR,CAPG,CAPN2,CAV1,CD44,CD47,CDC42,CORO1B,CRK,DNM1L,DPP4,EGFR,FBN1,FLOT1,FN1,GLRX,GNA11,GNAI2,GNAI3,GNAS,GNB1,GNB2,GRB2,GRN,HARS1,HEBP1,HSPB1,HSPD1,IGF2R,ITGA2,ITGAV,ITGB1,LGALS1,LGALS3,LGMN,LOX,LRP1,MAPK1,MIF,MMP14,MMP2,MYH10,NRP1,NT5E,PDGFRB,PLEC,PPIA,PPIB,PRNP,PTPN11,RAB13,RAB7A,RAC1,RALA,RHOG,RPL13A,RPS19,RTN4,S100A4,SBDS,SERPINH1,ST13,STAT3,STX4,SWAP70,TH…
M phase	4.89e-10	Increased	3.073	ACTN4,AKAP12,APP,ARF6,CALM1 (includes others),CAP1,CAPN2,CAPZB,CDC42,CFL1,DCTN1,DSTN,EIF3E,FLNA,FN1,GNAI2,GNAI3,HSPB1,INF2,ITGB1,LMNA,MAPRE1,MSN,MYH10,MYL9,NPM1,NUMA1,PBXIP1,PFN1,PTPN11,RAB11A,RAC1,SEPTIN11,SEPTIN2,SEPTIN7,SEPTIN9,SPART,SVIL,UBAP2L,VASP,YBX1,YWHAE
Cell viability of tumor cell lines	4.63e-23	Increased	3.048	ACTN4,ADH5,AGA,AIFM1,AIMP1,AK1,AK3,AK5,APOE,APP,ASAH1,ATP5PD,BAG3,BAX,CALR,CAMK2D,CAPN1,CAPN2,CARS1,CAT,CAV1,CBR1,CD44,CDKN2A,CKAP5,CNDP2,COL1A1,COPB2,COPS4,CRK,CSE1L,CTSD,CTTN,DHCR24,DHX9,DIABLO,DNM1L,DNM2,DPP3,DPP4,EEF2,EGFR,EIF2S1,EIF3A,EIF3C,EIF3E,EIF3F,EIF4A1,EIF4G1,ENO1,EPS15L1,FASN,FDXR,FLNA,FN1,FTH1,FUBP1,GLUD1,GPX1,GSR,GSTP1,H6PD,HK1,HMGA2,HMOX1,HSP90AB1,HSP90B1,HSPA1A/HSPA1B,HSPA4,HSPA5…
Cell movement	1.35e-41	Increased	2.997	ACO2,ACP1,ACTG1,ACTN1,ACTN4,ACTR2,ACTR3,ADA,ADAM9,ADD1,AHCY,AHNAK,AIMP1,AKAP12,AKR1B1,ALDOA,ANPEP,ANXA1,ANXA2,AP2M1,APOD,APOE,APP,ARF1,ARF4,ARF6,ARHGAP1,ARHGDIA,ARPC2,ASPH,ATP2A2,ATP2B4,ATP5F1A,ATP5F1B,BAG3,BAX,BSG,C1QBP,CALD1,CALR,CALU,CAMK2D,CAP1,CAPG,CAPN1,CAPN2,CAPNS1,CAST,CAT,CAV1,CD248,CD276,CD44,CD47,CD59,CD81,CDC42,CDKN2A,CFL1,CLIC1,CLIC4,CLTC,CNDP2,CNP,COL1A1,COL1A2,COL6A1,CORO1B,CORO1C,…
Cell movement of tumor cell lines	3.26e-32	Increased	2.966	ACP1,ACTN1,ACTN4,ADAM9,AHNAK,AKAP12,ALDOA,ANPEP,ANXA1,ANXA2,AP2M1,APP,ARF1,ARF6,ARPC2,ASPH,BSG,C1QBP,CALD1,CALR,CALU,CAP1,CAPN1,CAPN2,CAPNS1,CAT,CAV1,CD248,CD44,CD47,CD81,CDC42,CDKN2A,CLIC1,CLIC4,CLTC,CNDP2,COL1A1,CPNE3,CRK,CSE1L,CTSB,CTSL,CTSZ,CTTN,DNAJB4,DNM1L,DNM2,DPP4,DPYSL2,DPYSL3,EGFR,EIF3A,EIF3F,FASN,FBLN2,FBN1,FH,FHL2,FLNA,FLNB,FLNC,FN1,FSCN1,GDI1,GNA11,GNAI3,GNAS,GNB1,GNB2,GPI,GRB2,GRN,H…
Elongation of filaments	1.16e-11	Increased	2.961	ACTN4,APP,CAP1,FN1,HSPB1,INF2,MAPRE1,PFN1,SEPTIN7,SEPTIN9,VASP
Neuritogenesis	1.4e-12	Increased	2.924	ACTR3,AFG3L2,APOE,APP,ARF6,ARHGDIA,BASP1,CALD1,CAPNS1,CAPZB,CAV1,CD44,CD47,CDC42,CFL1,CKB,CNP,CRK,CTTN,DBN1,DBNL,DDAH1,DNM1L,DNM2,DPYSL2,DPYSL3,EGFR,EHD1,EPB41L3,FASN,FLNA,FLOT1,GDI1,GRN,HNRNPK,HSP90AA1,HSP90AB1,ITGB1,LAMB1,LAMB2,LAMC1,LASP1,LMNB1,LOX,LRP1,LRPAP1,MAP1B,MAPK1,MARCKS,MSN,MYH10,MYO6,NNMT,NRP1,OPA1,PDIA3,PFN1,PFN2,PHGDH,PLXNB2,PRKCSH,PRMT1,PRNP,PTPN11,PXN,RAB10,RAB11A,RAB13,RAC1,RALA…
Neoplasia of cells	2.27e-17	Increased	2.809	ACLY,ACO2,ACSL3,ACTG1,ACTN4,ADA,ADAM9,ADD1,ADD3,ADH1B,AFG3L2,AGA,AHNAK,AHNAK2,AIFM1,AIMP1,AK5,AKAP12,ALDH4A1,ALDH7A1,ALDH9A1,ANKFY1,ANPEP,ANXA1,ANXA11,ANXA2,ANXA4,ANXA5,ANXA6,ANXA7,AP1B1,AP2A1,APOD,APOE,APP,ARF4,ARF6,ARHGAP1,ARL6IP5,ARPC4-TTLL3,ASAH1,ASPH,ASS1,ATIC,ATP1A1,ATP2A2,ATP2B4,ATP5F1A,ATP5F1D,ATP6V1A,ATP6V1B2,ATP6V1E1,ATP6V1H,BAG2,BASP1,BAX,BIN1,BSG,BZW2,CALD1,CALR,CAP1,CAPN2,CAST,CAT,CA…
Invasion of tumor cell lines	1.27e-28	Increased	2.802	ACAT1,ACSL3,ACTN4,ADAM9,AHNAK,AKAP12,ALDOA,ANXA1,APP,ARF6,ARHGDIA,ASPH,ATAD3A,ATP6V0A1,BSG,CALR,CAP1,CAPN2,CAPNS1,CAT,CAV1,CD44,CD81,CDC42,CDK5RAP3,CDKN2A,CNDP2,COPB2,CRK,CSE1L,CTSB,CTSD,CTSK,CTSZ,CTTN,CYP1B1,DBN1,DBNL,DNAJB4,DNM1L,DNM2,DPP4,DPYSL2,DPYSL3,ECE1,EGFR,EIF3A,EIF3E,EIF3F,EIF4A1,FABP5,FAP,FASN,FBLN1,FBLN2,FH,FHL2,FN1,FSCN1,GNAI3,GNAS,GPI,GRN,HDGF,HMGA2,HMOX1,HNRNPA2B1,HSP90AA1,HSP90AB1…
Interaction of tumor cell lines	1.26e-18	Increased	2.757	ACP1,ACTN4,ADAM9,ADD1,ADD3,AKAP12,ANXA1,ANXA2,ANXA5,APOE,APP,BSG,C1QBP,CAV1,CD248,CD44,CD47,CDC42,CRK,CTSB,CTSZ,CTTN,DNM1L,DPP4,EGFR,EMILIN1,ERP29,FASN,FLNA,FN1,GLRX,HLA-A,HSP90B1,HSPA5,ITGA2,ITGA5,ITGAV,ITGB1,ITGB5,LASP1,LGALS3,LRP1,MAPK1,MARCKS,MMP14,MMP2,MYH9,MYO6,NCL,NRP1,PAK2,PARP1,PARVA,PKM,PRMT1,PRNP,PSMD4,PTPN11,PXN,RAC1,RACK1,RPSA,RRAS,S100A10,SERPINH1,SPTAN1,STAT1,STAT3,STOML2,TFRC,TGM2…
Invasion of breast cancer cell lines	9.58e-16	Increased	2.732	ACSL3,AHNAK,APP,ARF6,ATAD3A,BSG,CALR,CAV1,CD44,CDC42,CSE1L,CTSB,CTSK,CTTN,DBNL,DNM1L,EGFR,EIF3A,EIF3E,FHL2,FN1,FSCN1,GPI,HMGA2,HSP90AA1,HSP90AB1,HSPA9,ILF3,IQGAP1,ITGA5,ITGB1,LASP1,LDHA,LIMA1,LOX,LRP1,MAPK1,MMP14,MMP2,NAMPT,NUCB1,PAK2,PARVA,PDCD4,PDLIM1,PRMT1,PTBP1,RAC1,RHOC,RUVBL1,S100A11,S100A4,SDCBP,SEPTIN9,SERPINH1,SSBP1,STAT3,STX4,TCIRG1,TNC,UGDH,VIM,VPS26A,VPS35,YAP1,YWHAG
Microtubule dynamics	9.5e-23	Increased	2.721	ACP1,ACTG1,ACTN4,ACTR2,ACTR3,AFG3L2,AHNAK,AKAP12,ANPEP,APOE,APP,ARF6,ARHGAP1,ARHGDIA,ARPC2,BASP1,BAX,BSG,C1QBP,CALD1,CALU,CANX,CAP1,CAPG,CAPN2,CAPNS1,CAPZB,CAST,CAV1,CD44,CD47,CD81,CDC42,CDK5RAP3,CFL1,CKAP4,CKAP5,CKB,CNP,COL1A1,COMT,COPB2,CRK,CSTB,CTTN,DBN1,DBNL,DCTN1,DDAH1,DNM1L,DNM2,DPYSL2,DPYSL3,DYNC1H1,DYNC1LI2,DYNLL1,EEF1A1,EGFR,EHD1,EPB41L3,EXOC4,FASN,FLNA,FLOT1,FN1,FSCN1,GAPDH,GDI1,GNAS,GR…
Transport of protein	1.09e-26	Increased	2.713	AP1B1,AP2A1,AP2M1,AP3S1,ARCN1,ARF1,ARF6,BAG3,BIN1,CALR,CAV1,CFL1,COL1A1,CTSA,CTTN,DCTN1,DNM2,EHD1,ERP29,EXOC4,FLNA,GDI2,HSP90AA1,HSP90AB1,HSPA8,HSPA9,IGF2R,IPO5,KPNB1,LMAN2,LMNA,LRP1,MAP1B,MAPK1,MYH9,NAPA,NME2,NPM1,NSF,PHB2,PITRM1,PML,PSAP,PTPN11,RAB10,RAB11A,RAB13,RAB1A,RAB2A,RAB7A,RAN,RCN3,RUFY1,SCAMP1,SCAMP2,SCAMP3,SCFD1,SEC23A,SLC25A6,SNAPIN,SNX3,SNX6,SNX9,SOD1,SQSTM1,STAT3,STX7,STX8,TIMM44,T…
Organization of cytoplasm	3.69e-37	Increased	2.709	ACP1,ACTG1,ACTN1,ACTN4,ACTR2,ACTR3,ADD1,AFG3L2,AHNAK,AKAP12,ALDOA,ANPEP,ANXA1,APOE,APP,ARF1,ARF6,ARHGAP1,ARHGDIA,ARPC2,ARPC5,ATL3,ATP5F1B,BAG3,BASP1,BAX,BIN1,BSG,C1QBP,CALD1,CALR,CALU,CANX,CAP1,CAPG,CAPN2,CAPNS1,CAPZB,CAST,CAV1,CAVIN3,CD44,CD47,CD81,CDC42,CDK5RAP3,CDKN2A,CFL1,CFL2,CHCHD3,CKAP4,CKAP5,CKB,CLTC,CNP,COL1A1,COMT,COPB2,CORO1B,CORO1C,CRK,CSTB,CTTN,CYCS,DBN1,DBNL,DCTN1,DCTN2,DDAH1,DNAJC1…
Invasion of cells	1.49e-35	Increased	2.663	ACAT1,ACSL3,ACTN4,ADAM9,AHCY,AHNAK,AKAP12,ALDOA,ANPEP,ANXA1,ANXA2,APP,ARF4,ARF6,ARHGDIA,ASPH,ATAD3A,ATP6V0A1,BAX,BSG,C1QBP,CALR,CAP1,CAPN2,CAPNS1,CAT,CAV1,CD44,CD81,CDC42,CDK5RAP3,CDKN2A,CNDP2,COPB1,COPB2,COX4I1,CRK,CSE1L,CTSB,CTSD,CTSK,CTSL,CTSZ,CTTN,CYP1B1,DBN1,DBNL,DNAJB4,DNM1L,DNM2,DPP4,DPYSL2,DPYSL3,ECE1,EGFR,EIF3A,EIF3E,EIF3F,EIF4A1,FABP5,FAP,FASN,FBLN1,FBLN2,FH,FHL2,FKBP1A,FLNA,FN1,FSCN1,G…
Organization of cytoskeleton	9.54e-29	Increased	2.645	ACP1,ACTG1,ACTN1,ACTN4,ACTR2,ACTR3,ADD1,AFG3L2,AHNAK,AKAP12,ALDOA,ANPEP,ANXA1,APOE,APP,ARF1,ARF6,ARHGAP1,ARHGDIA,ARPC2,ARPC5,BAG3,BASP1,BAX,BIN1,BSG,C1QBP,CALD1,CALR,CALU,CANX,CAP1,CAPG,CAPN2,CAPNS1,CAPZB,CAST,CAV1,CAVIN3,CD44,CD47,CD81,CDC42,CDK5RAP3,CDKN2A,CFL1,CFL2,CKAP4,CKAP5,CKB,CLTC,CNP,COL1A1,COMT,COPB2,CORO1B,CORO1C,CRK,CSTB,CTTN,DBN1,DBNL,DCTN1,DCTN2,DDAH1,DNM1L,DNM2,DPYSL2,DPYSL3,DYNC1H…
Migration of tumor cell lines	1.27e-25	Increased	2.629	ACTN1,ACTN4,ADAM9,AHNAK,AKAP12,ALDOA,ANPEP,ANXA1,ANXA2,AP2M1,APP,ARF1,ARF6,ARPC2,ASPH,BSG,C1QBP,CALD1,CALR,CALU,CAPN1,CAPN2,CAPNS1,CAT,CAV1,CD248,CD44,CD47,CD81,CDC42,CDKN2A,CLTC,CNDP2,CPNE3,CRK,CSE1L,CTSB,CTSL,CTSZ,CTTN,DNM1L,DNM2,DPP4,DPYSL2,DPYSL3,EGFR,EIF3F,FASN,FBLN2,FH,FHL2,FLNA,FLNB,FLNC,FN1,FSCN1,GNA11,GNAI3,GNAS,GPI,GRN,HDGF,HMGA2,HMOX1,HNRNPA2B1,HNRNPK,HSP90AA1,HSP90B1,HSPA1A/HSPA1B,HSP…
Cell movement of sarcoma cell lines	1.63e-16	Increased	2.574	ACTN4,AHNAK,AP2M1,ARPC2,CAPN2,CAT,CAV1,CD248,CD44,CDC42,CDKN2A,CTSB,CTTN,FASN,FLNA,FLNB,FLNC,FN1,GPI,HNRNPK,ITGA5,ITGB1,MAPK1,MMP14,PARVA,PHB2,PXN,RAB5B,S100A11,SEPTIN9,SOD2,TLN1,TNC,TPM3,VCP
Cell movement of fibroblasts	1.05e-12	Increased	2.505	ACTR3,AIMP1,APOE,ARHGAP1,CAPN2,CAPNS1,CAV1,CD44,CDC42,CDKN2A,COL1A1,CORO1C,EHD1,FBN1,FLNB,FN1,HSPB1,IGF2R,IQGAP1,ITGB1,LAMTOR2,LPP,LRP1,LRPAP1,MAPK1,MRC2,MYH10,PDLIM1,PLEC,PML,PRKAR1A,PTPN11,PXN,RAC1,RECK,STAT3,THBS1,VASP,VCL,VIM,ZYX
Binding of fibroblasts	5.47e-10	Increased	2.496	APOE,ARHGAP1,CD248,CD44,CDC42,FN1,IGF2R,ITGAV,ITGB1,LRP1,MRC2,MYH9,PLEC,PML,RAC1,THY1,TNC,VCL,ZYX
Binding of tumor cell lines	5.31e-19	Increased	2.489	ACP1,ACTN4,ADAM9,ADD1,ADD3,AKAP12,ANXA1,ANXA2,ANXA5,APOE,APP,BSG,C1QBP,CAV1,CD248,CD44,CD47,CDC42,CRK,CTSB,CTSZ,CTTN,DNM1L,DPP4,EGFR,EMILIN1,ERP29,FLNA,FN1,GLRX,HLA-A,HSP90B1,HSPA5,ITGA2,ITGA5,ITGAV,ITGB1,ITGB5,LASP1,LGALS3,LRP1,MAPK1,MARCKS,MMP14,MMP2,MYH9,MYO6,NCL,NRP1,PAK2,PARP1,PARVA,PKM,PRMT1,PRNP,PSMD4,PTPN11,PXN,RAC1,RACK1,RPSA,RRAS,S100A10,SERPINH1,SPTAN1,STAT1,STAT3,STOML2,TFRC,TGM2,THBS…
Progression of tumor	1.32e-13	Increased	2.478	ANPEP,ANXA1,ANXA2,APOE,ATIC,BSG,CAT,CAV1,CD44,CDKN2A,COL1A1,COL1A2,CTSK,DNM1L,EGFR,FASN,FKBP1A,FUS,GSR,GSTP1,HSP90AA1,HSP90AB1,HSP90B1,IGFBP4,LDHA,LGALS1,MAPK1,MIF,NES,NRP1,PARP1,PDCD4,PDGFRB,POR,PSMB1,PSMB5,PSMD1,PSMD2,PXN,RECK,S100A4,SOD2,SRSF1,STAT1,STAT3,THBS1,TNC,TUBA1C,TUBB2A,TUBB3,TUBB4B,XPO1,YES1,YWHAZ
Transport of molecule	2.02e-28	Increased	2.432	ACAT1,ACBD3,ACLY,ACO1,ACSL3,ACTR1A,ADA,ADAM9,AFG3L2,AIMP1,AK1,AKR1C1/AKR1C2,ANXA1,ANXA2,ANXA6,AP1B1,AP2A1,AP2M1,AP3S1,APOE,APP,ARCN1,ARF1,ARF6,ARL6IP5,ASAH1,ASPH,ATP1A1,ATP2A2,ATP2B4,ATP5F1B,ATP5F1D,ATP5MG,ATP6V0A1,ATP6V0D1,ATP6V1A,ATP6V1B2,ATP6V1E1,ATP6V1G1,ATP6V1H,BAG3,BCAP31,BIN1,BSG,CALR,CAMK2D,CAND1,CANX,CAT,CAV1,CAVIN1,CD44,CDC42,CFL1,CKAP5,CLIC1,CLIC4,CNP,COL1A1,CPOX,CPT1A,CRAT,CTSA,CTTN,C…
Neoplasia of tumor cell lines	4.86e-13	Increased	2.427	ACLY,ADAM9,ANXA1,ARF6,ASAH1,CAPN2,CAV1,CD44,CD59,CDKN2A,CNDP2,CRIP2,CSE1L,CTSB,CTTN,DNAJB4,DNM2,DPP4,EGFR,FABP5,FLOT1,FN1,FSCN1,GNAS,GPI,GRN,HMGA2,HMOX1,HNRNPA2B1,HSP90AA1,IGF2BP3,ILF3,ITGA2,ITGB1,LDHA,LDHB,LGALS3,MAP4,MFGE8,MMP2,NDRG1,NT5E,PARP1,PDCD6IP,PDHA1,PDLIM1,PKM,PLPP3,PML,PRDX2,PRKAR1A,PRNP,PTPN11,RAC1,RALA,RHOC,S100A4,SDCBP,SEPTIN9,SH3BGRL,SND1,SOD2,SSBP1,STAT1,STAT3,STOML2,THBS1,THY1,T…
Digestive organ tumor	8.66e-28	Increased	2.41	ACAA1,ACAA2,ACAD9,ACADM,ACADSB,ACADVL,ACAT1,ACBD3,ACLY,ACO1,ACO2,ACOT13,ACOT7,ACP1,ACSL3,ACTG1,ACTG2,ACTN1,ACTN4,ACTR1A,ACTR2,ACTR3,ACY1,ADA,ADAM9,ADD1,ADD3,ADH1B,ADH5,AFG3L2,AGA,AHCY,AHNAK,AHNAK2,AIFM1,AIMP1,AK2,AK3,AK5,AKAP12,AKR1A1,AKR1B1,AKR1C1/AKR1C2,AKR7A2,ALDH16A1,ALDH1B1,ALDH1L2,ALDH3A2,ALDH4A1,ALDH7A1,ALDH9A1,ALDOA,ANKFY1,ANPEP,ANXA1,ANXA11,ANXA2,ANXA4,ANXA5,ANXA6,ANXA7,AP1B1,AP2A1,AP2M1…
Formation of focal adhesions	4.24e-18	Increased	2.393	ACTG1,ACTN1,AIMP1,AKAP12,APOD,ARF6,CALD1,CAPN1,CAV1,CD44,CD81,CDC42,CFL1,CORO1C,CTTN,EHD1,FN1,GNA11,GNAI2,GNB1,GNG12,IQGAP1,ITGA2,ITGB1,LGALS3,LIMS1,LRP1,MMP14,MMP2,NRP1,NSF,PTPN11,PXN,RAC1,RACK1,RHOC,RRAS,S100A10,TGM2,THBS1,THY1,VCL,VIM
Systemic autoimmune syndrome	2.24e-13	Increased	2.377	ACADM,ACAT1,ACLY,ACO1,ACSL3,ADA,ADAM9,AK2,AKR1A1,AKR1B1,ALDOA,ANXA1,APOE,ARCN1,ARF1,ATIC,ATP1A1,ATP6V1B2,BAX,BSG,CALD1,CALR,CAMK2D,CAPG,CAST,CAT,CD276,CD44,CD47,CD81,COL1A1,COL1A2,COL6A1,COL6A2,COL6A3,COPA,CPT1A,CTSA,CTSB,CTSC,CTSK,DDB1,DIABLO,DNM1L,DPP4,DYNLL1,ECHDC1,ECI2,EEF1G,EEF2,EIF3C,EIF3E,EIF3L,ENO1,ERH,FABP5,FDPS,FKBP1A,FLOT1,FN1,FTH1,FUBP1,GAA,GANAB,GNAS,GNB2,GRN,GSR,H2AC6,HLA-A,HMOX1,HN…
Cell proliferation of breast cancer cell lines	2.71e-17	Increased	2.351	ACTN4,AHCY,ANXA1,ANXA2,ARF1,ASAH1,ATAD3A,ATP5PF,BIN1,C1QBP,CAT,CAV1,CD44,CD59,CDKN2A,COL6A3,COPS4,CRABP2,CSE1L,CTSD,DDX17,DPYSL3,EEF1A1,EEF1B2,EGFR,EIF3A,EIF3C,EIF3E,EIF4A1,FABP5,FASN,FLOT1,FN1,GNAS,GPX1,GRB2,GRN,HNRNPK,HSPA5,HUWE1,ILF3,ITGA2,ITGA5,ITGB1,ITGB5,LDHA,LGALS1,LGALS3,LIMA1,MAPK1,MMP14,MTDH,NCSTN,NPC1,NRP1,OGDH,PA2G4,PCK2,PDGFRB,PDIA3,PFKP,PFN1,PGRMC1,PHGDH,PKM,PML,PPP2R1A,PPP5C,PRDX2,…
Cell movement of fibroblast cell lines	1.11e-21	Increased	2.33	ACP1,ACTN4,ACTR2,ACTR3,ARPC2,CAST,CD248,CD44,CDC42,CDKN2A,CLIC4,COL6A1,CORO1B,CRK,CTTN,DDX3X,EGFR,EHD1,FABP5,FH,FHL2,FLNA,FLNC,FN1,FSCN1,GNA11,GNG12,GPI,GRB2,ITGA5,ITGB1,LIMA1,LOX,LRPAP1,MAPRE1,MMP14,NRAS,PDGFRB,PPIF,PTBP1,PTPN11,PXN,RAC1,RACK1,RHOC,RHOG,RTN4,STAT3,TGM2,THBS1,TNC,VCL,VCP,VIM
Migration of cells	1.35e-32	Increased	2.329	ACP1,ACTG1,ACTN1,ACTN4,ACTR3,ADA,ADAM9,ADD1,AHCY,AHNAK,AIMP1,AKAP12,ALDOA,ANPEP,ANXA1,ANXA2,AP2M1,APOD,APOE,APP,ARF1,ARF4,ARF6,ARHGAP1,ARHGDIA,ARPC2,ASPH,ATP2A2,ATP2B4,ATP5F1A,ATP5F1B,BAG3,BAX,BSG,C1QBP,CALD1,CALR,CALU,CAMK2D,CAP1,CAPG,CAPN1,CAPN2,CAPNS1,CAST,CAT,CAV1,CD248,CD276,CD44,CD47,CD81,CDC42,CDKN2A,CFL1,CLIC4,CLTC,CNDP2,CNP,COL1A1,COL1A2,COL6A1,CORO1B,CORO1C,CPNE3,CRIP2,CRK,CSE1L,CTNNA1,…
Cell movement of fibrosarcoma cell lines	9.69e-13	Increased	2.303	AHNAK,AP2M1,ARPC2,CAT,CDC42,CTTN,FLNA,FLNB,FLNC,FN1,GPI,HNRNPK,ITGA5,ITGB1,MMP14,S100A11,SEPTIN9,SOD2,TPM3
Proliferation of fibroblast cell lines	3.17e-17	Increased	2.281	ACAT1,ACP1,AKAP12,AKR1B1,ALDOA,BAX,CAST,CAT,CAV1,CD248,CD81,CDC42,CDKN2A,COL1A1,CRK,CTSD,DDX3X,DHX9,EEF1D,EGFR,EIF3C,EIF3E,EIF3I,EIF6,ERO1A,FN1,G6PD,GNAI2,GRB2,GRN,HDGF,HMOX1,HSPA1A/HSPA1B,ITGB1,LMNA,LMNB1,LOX,MAPK1,MIF,MMP14,MTDH,NOP58,NPM1,NRAS,OTUB1,PAK2,PARP1,PKM,PML,PPIF,PRMT1,PSMA4,PSMC2,PTMA,PTPN11,RAC1,RACK1,RALA,RAN,RECK,RPS6,S100A6,SFPQ,SH3GL1,SLC3A2,SRSF1,STAT1,STAT3,STIP1,SWAP70,TFRC,…
Interaction of fibroblasts	9.11e-11	Increased	2.264	APOE,APP,ARHGAP1,CD248,CD44,CDC42,FN1,IGF2R,ITGAV,ITGB1,LRP1,MRC2,MYH9,PLEC,PML,RAC1,THY1,TNC,VCL,ZYX
Cell movement of leukocytes	3.41e-13	Increased	2.255	ACTN4,ADA,ANXA1,ANXA2,APOD,APOE,APP,ARHGAP1,BSG,C1QBP,CALR,CAMK2D,CAPG,CAST,CAT,CAV1,CD276,CD44,CD47,CD81,CDC42,CLTC,CNP,COL1A1,CRK,CTSB,CTSC,CTSK,CTSZ,CTTN,DBNL,DCTN2,DNM1L,DPP4,DPYSL2,EGFR,FABP5,FASN,FHL2,FLNA,FLOT1,FN1,GBA,GNA11,GNAI2,GNAI3,GNAS,GRN,HARS1,HEBP1,HLA-A,HMOX1,HNRNPL,HSPA5,HSPB1,HSPD1,IKBIP,ITGA2,ITGA5,ITGAV,ITGB1,LGALS1,LGALS3,LGMN,LMNB1,LOX,LRP1,MAOA,MAPK1,MIF,MMP14,MMP2,MSN,MYH…
Cell proliferation of tumor cell lines	1.78e-35	Increased	2.252	ACAT1,ACLY,ACTN1,ACTN4,ADAM9,AGA,AHCY,AHNAK,AKAP12,ALDOA,ANXA1,ANXA2,ANXA6,ANXA7,APP,ARCN1,ARF1,ARF6,ASAH1,ASPH,ASS1,ATAD3A,ATP2A2,ATP5PF,ATP6V0A1,BAX,BIN1,BSG,C1QBP,CALR,CAMK2D,CAT,CAV1,CCDC6,CCT3,CD248,CD276,CD44,CD59,CD81,CDC37,CDC42,CDKN2A,CNDP2,COL1A1,COL6A3,COPB2,COPS4,CRABP2,CRK,CSE1L,CTSB,CTSD,CTTN,CYP1B1,DDB1,DDX17,DDX3X,DIABLO,DLST,DNAJB4,DPP4,DPYSL3,DYNC1H1,ECHS1,EEF1A1,EEF1B2,EGFR,EIF…
Adhesion of tumor cell lines	4.62e-16	Increased	2.23	ACP1,ACTN4,ADAM9,ADD1,ADD3,AKAP12,ANXA1,ANXA2,APOE,BSG,C1QBP,CAV1,CD44,CD47,CDC42,CRK,CTSB,CTSZ,CTTN,DNM1L,EGFR,EMILIN1,ERP29,FLNA,FN1,GLRX,ITGA2,ITGA5,ITGAV,ITGB1,LASP1,LGALS3,MAPK1,MARCKS,MMP14,MMP2,MYH9,MYO6,NRP1,PAK2,PARP1,PARVA,PKM,PRMT1,PRNP,PSMD4,PXN,RAC1,RACK1,RPSA,RRAS,SPTAN1,STAT1,STAT3,STOML2,TGM2,THBS1,TLN1,TNC,UTRN,VCL,YAP1,ZYX
Migration of sarcoma cell lines	5.74e-15	Increased	2.215	ACTN4,AHNAK,AP2M1,ARPC2,CAPN2,CAT,CAV1,CD248,CD44,CDC42,CTTN,FASN,FLNA,FLNB,FLNC,FN1,HNRNPK,ITGB1,MAPK1,MMP14,PARVA,PHB2,PXN,RAB5B,S100A11,SEPTIN9,SOD2,TNC,TPM3,VCP
Cell movement of blood cells	1.53e-15	Increased	2.206	ACTN4,ADA,AIMP1,AKR1B1,ANXA1,ANXA2,APOD,APOE,APP,ARHGAP1,BSG,C1QBP,CALR,CAMK2D,CAPG,CAST,CAT,CAV1,CD276,CD44,CD47,CD81,CDC42,CLTC,CNP,COL1A1,COL1A2,CRK,CTSB,CTSC,CTSK,CTSZ,CTTN,CYP1B1,DBNL,DCTN2,DDX3X,DNM1L,DPP4,DPYSL2,EGFR,FABP5,FASN,FHL2,FLNA,FLOT1,FN1,GBA,GLG1,GLRX,GNA11,GNAI2,GNAI3,GNAS,GRB2,GRN,HARS1,HEBP1,HLA-A,HMOX1,HNRNPL,HSPA1A/HSPA1B,HSPA5,HSPB1,HSPD1,IKBIP,ITGA2,ITGA5,ITGAV,ITGB1,LAMTO…
Cellular homeostasis	2.49e-17	Increased	2.189	ACLY,ACO1,ACOT13,ADA,ADH5,AGA,AK1,AKR1B1,ALDOA,ANXA1,ANXA2,ANXA6,ANXA7,APOE,APP,ARF1,ARF6,ARL8B,ASAH1,ATP1A1,ATP2A2,ATP2B4,ATP6V0A1,ATP6V0D1,ATP6V1A,ATP6V1B2,ATP6V1G1,BAG3,BAX,BCAP31,BCAT2,BSG,CALR,CAMK2D,CAND1,CAPN1,CAPNS1,CAST,CAT,CAV1,CD47,CD81,CDKN2A,CFL2,CHMP4B,CKB,CLIC1,CLIC4,CLTC,CNP,COX5A,CTSB,CTSD,CTSK,CTSL,CTTN,CYBRD1,CYCS,DCTN1,DIABLO,DLD,DNM1L,DPP7,DYNLL1,EEF1D,EEF2,EGFR,EIF2S1,EIF4G1…
Migration of melanoma cell lines	1.45e-10	Increased	2.152	ACTN4,AHNAK,AKAP12,ARF1,BSG,CD44,CD81,CDKN2A,EGFR,GPI,HNRNPA2B1,HSPA1A/HSPA1B,ITGA2,ITGB1,ITGB5,MMP14,MMP2,MSN,NRP1,PRDX2,PRNP,RAC1,RHOC,S100A11,SDCBP,SEPTIN9,TNC,U2AF2
Growth of neurites	6.67e-13	Increased	2.135	APOE,APP,ARF6,BASP1,BAX,CAP1,CAPZB,CAT,CAV1,CD47,CDC42,CORO1B,COTL1,CRK,DHCR24,DNM1L,DPYSL2,DPYSL3,EEA1,EGFR,EXOC4,FN1,GNAI2,GNAS,GRN,HSPA8,IQGAP1,ITGB1,LGALS1,LMNB1,LSS,MAOA,MAP1B,MAPK1,MARCKS,MMP2,MYH10,MYH9,NES,NRP1,PAFAH1B1,PARP1,PDIA3,PFN2,PPP5C,PRNP,PSAP,PTPN11,PXN,RAB11A,RAB13,RAC1,RAP1B,RHOG,RPL4,RPS14,RPS6,RTN4,S100A4,SEPTIN2,SEPTIN9,SNX3,SOD1,SPTBN1,STAT3,STRAP,STX7,TGM2,THBS1,TNC,TXN,V…
Formation of cytoskeleton	1.58e-22	Increased	2.127	ACTG1,ACTR2,ACTR3,ADD1,AIMP1,APP,ARF1,ARF6,ARPC2,BIN1,CALD1,CAPN1,CAPZB,CAV1,CD44,CD47,CDC42,CFL1,CKAP5,CNP,CRK,CTTN,DBN1,DBNL,DCTN1,DPYSL2,DPYSL3,DSTN,DYNLL1,EGFR,ERP29,FLNA,FN1,GDI1,GNA11,GNAI2,GNB1,GNG12,GPI,GRB2,INF2,ITGB1,ITGB5,KANK2,LAMTOR1,LRP1,MAP1A,MAP1B,MAPK1,MAPRE1,MIF,MMP2,MYL9,MYO1C,NPM1,NUMA1,PAFAH1B1,PAK2,PDCD6IP,PDLIM1,PFN1,PFN2,PTPN11,PXN,RAC1,RHOC,RHOG,RPS3,S100A10,SNAPIN,SNX9,S…
Upper urinary tract tumor	1.35e-10	Increased	2.121	ACAT1,ACOT7,ACSL3,ADH5,AHNAK,AK3,ALDH7A1,ANPEP,ANXA2,ANXA5,APOD,BASP1,BAX,BSG,CAP1,CARS2,CAV1,CAVIN1,CCT3,CD276,CD44,CDKN2A,COL6A3,CPQ,CTSL,DLST,DPP7,ECHS1,EEF1B2,EGFR,EHD3,ELOC,EPHX1,ESYT1,FABP5,FAP,FBN1,FBN2,FDPS,FH,FKBP1A,FLNA,FLNC,FN1,FUBP1,G6PD,GCN1,GLB1,GLMP,GNA11,GNAS,GNB1,GPX1,GRHPR,GSTK1,GSTP1,HADHB,HLA-A,HMOX1,HNRNPH1,HNRNPK,HNRNPM,HSD17B4,HSP90AA1,HSP90AB1,HSP90B1,HSPA9,HSPB6,IDH1,IGF2…
Renal tumor	1.91e-10	Increased	2.121	ACAT1,ACOT7,ACSL3,ADH5,AHNAK,AK3,ALDH7A1,ANPEP,ANXA2,ANXA5,APOD,BASP1,BAX,BSG,CAP1,CARS2,CAV1,CAVIN1,CCT3,CD276,CD44,CDKN2A,COL6A3,CPQ,CTSL,DLST,DPP7,ECHS1,EEF1B2,EGFR,EHD3,ELOC,EPHX1,ESYT1,FABP5,FAP,FBN1,FBN2,FDPS,FH,FKBP1A,FLNA,FLNC,FN1,G6PD,GCN1,GLB1,GLMP,GNA11,GNAS,GNB1,GPX1,GRHPR,GSTK1,GSTP1,HADHB,HLA-A,HMOX1,HNRNPH1,HNRNPK,HNRNPM,HSD17B4,HSP90AA1,HSP90AB1,HSP90B1,HSPA9,HSPB6,IDH1,IGF2BP3,IT…
Renal cancer	2.66e-10	Increased	2.121	ACAT1,ACOT7,ACSL3,ADH5,AHNAK,AK3,ALDH7A1,ANPEP,ANXA2,ANXA5,APOD,BASP1,BAX,BSG,CAP1,CARS2,CAV1,CAVIN1,CCT3,CD276,CD44,CDKN2A,COL6A3,CPQ,CTSL,DLST,DPP7,ECHS1,EEF1B2,EGFR,EHD3,ELOC,EPHX1,ESYT1,FABP5,FAP,FBN1,FBN2,FDPS,FH,FKBP1A,FLNA,FLNC,FN1,G6PD,GCN1,GLB1,GLMP,GNAS,GNB1,GPX1,GRHPR,GSTK1,GSTP1,HADHB,HLA-A,HMOX1,HNRNPH1,HNRNPK,HNRNPM,HSD17B4,HSP90AA1,HSP90AB1,HSP90B1,HSPA9,HSPB6,IDH1,IGF2BP3,ITGA5,IT…
Leukocyte migration	8.94e-15	Increased	2.099	ACTN4,ADA,AIMP1,ANXA1,ANXA2,APOD,APOE,APP,ARHGAP1,BSG,C1QBP,CALR,CAMK2D,CAPG,CAST,CAT,CAV1,CD276,CD44,CD47,CD81,CDC42,CLTC,CNP,COL1A1,COL1A2,CRK,CTSB,CTSC,CTSK,CTSZ,CTTN,CYP1B1,DBNL,DCTN2,DDX3X,DNM1L,DPP4,DPYSL2,EGFR,FABP5,FASN,FHL2,FLNA,FLOT1,FN1,GBA,GLG1,GLRX,GNA11,GNAI2,GNAI3,GNAS,GRB2,GRN,HARS1,HEBP1,HLA-A,HMOX1,HNRNPL,HSPA1A/HSPA1B,HSPA5,HSPB1,HSPD1,IKBIP,ITGA2,ITGA5,ITGAV,ITGB1,LAMTOR2,LGAL…
Malignant solid tumor	3.27e-49	Increased	2.092	ABHD10,ACAA1,ACAA2,ACAD9,ACADM,ACADSB,ACADVL,ACAT1,ACBD3,ACLY,ACO1,ACO2,ACOT13,ACOT7,ACP1,ACSL3,ACTG1,ACTG2,ACTN1,ACTN4,ACTR1A,ACTR2,ACTR3,ACY1,ADA,ADAM9,ADD1,ADD3,ADH1B,ADH5,AFG3L2,AGA,AHCY,AHNAK,AHNAK2,AIFM1,AIMP1,AK1,AK2,AK3,AK5,AKAP12,AKR1A1,AKR1B1,AKR1C1/AKR1C2,AKR7A2,ALDH16A1,ALDH1B1,ALDH1L2,ALDH3A2,ALDH4A1,ALDH7A1,ALDH9A1,ALDOA,ALDOC,ANKFY1,ANPEP,ANXA1,ANXA11,ANXA2,ANXA4,ANXA5,ANXA6,ANXA7,…
Cell movement of connective tissue cells	3.41e-15	Increased	2.072	ACTR3,AIMP1,APOE,ARHGAP1,CAPN1,CAPN2,CAPNS1,CAV1,CD44,CDC42,CDKN2A,COL1A1,CORO1C,DNM2,EHD1,FBN1,FLNB,FN1,HSPB1,HSPG2,IGF2R,IQGAP1,ITGA5,ITGB1,LAMTOR2,LGALS1,LIMA1,LPP,LRP1,LRPAP1,MAPK1,MIF,MMP14,MRC2,MYH10,PDLIM1,PLEC,PML,PRKAR1A,PTPN11,PXN,RAC1,RACK1,RECK,STAT3,THBS1,UTRN,VASP,VCL,VIM,ZYX

## Sheet: HDF 48h US
HDF cells 48h Upstream Regulator Analysis (IPA). Only upstream regulators with a predicted activation state (activated or inhibited), a z-score > 2.0 or < -2.0, and an overlap-value of < 0.01 are shown. The overlap p‐value measures whether there is a statistically significant overlap between the dataset genes and the genes that are regulated by a transcriptional regulator. It is calculated using …
Upstream Regulator	Molecule Type	Predicted Activation State	Activation z-score	p-value of overlap	Target Molecules in Dataset
let-7	microRNA	Inhibited	-3.269	0.00179	ALDH1B1,CD44,COL1A1,COL1A2,EIF4A1,ERO1A,FN1,GPI,HMGA2,IGF2BP2,NRAS,PA2G4,PAICS,PKM,S100A4,STAT3,THBS1,TRAP1,VAMP3,VIM,YAP1
PRKAA2	kinase	Inhibited	-3.124	9.74e-06	ACOT7,BAX,COX4I1,DDAH1,FASN,FN1,HSPA5,IGFBP4,LDHA,MGST1,OAT,P4HB,TGM2,VIM,YAP1,YBX1,ZYX
MYCN	transcription regulator	Inhibited	-2.941	7.37e-46	ACTG1,ACTN4,ALDOA,BASP1,BAX,CAV1,CDC42,CKAP4,COL1A1,DPYSL3,EEF1A1,EEF1D,EEF1G,EEF2,EGFR,EIF3C,EIF4A1,FBN1,FKBP9,FN1,GAPDH,GRB2,HLA-A,HSP90AB1,HSPD1,ITGA2,ITGB1,LDHA,LGALS1,MAP4,MMP2,MRC2,MYH9,MYL12A,NCL,NDRG1,NME2,NPM1,NUCB1,P3H1,PA2G4,PDIA4,PGRMC2,PHB,PHGDH,PSMA7,PSMB6,PTMA,RPL10,RPL12,RPL13,RPL13A,RPL18,RPL19,RPL22,RPL3,RPL30,RPL31,RPL4,RPL5,RPL6,RPL7,RPLP0,RPLP1,RPLP2,RPS12,RPS16,RPS19,RPS25,R…
napabucasin	chemical drug	Inhibited	-2.828	0.00789	CD44,ETFA,FLOT2,ITGA2,ITGB1,RPLP0,STAT3,YAP1
TRAP1	enzyme	Inhibited	-2.782	9.91e-12	AK3,ALDH1L2,ANXA1,ATP5F1A,ATP5F1D,C1QBP,CD44,CHCHD3,COX5A,DIABLO,GAPDH,GARS1,HIBADH,HSD17B10,HSPD1,HSPE1,ITGB1,LSS,NDUFB4,NES,PKM,SOD1,SRSF1
TBX5	transcription regulator	Inhibited	-2.596	0.0259	ATP2A2,COL1A1,COL1A2,FAP,OXSR1,S100A4,TTN,VIM
AG490	chemical - kinase inhibitor	Inhibited	-2.55	0.0043	ACAT1,BAX,CTSK,CTTN,MYH10,PCNA,PTX3,S100A10,SOD2,STAT1,STAT3
MLXIPL	transcription regulator	Inhibited	-2.544	1.61e-22	ACLY,ANXA2,CPT1A,FASN,PGD,PYGL,RPL10,RPL10A,RPL12,RPL13,RPL13A,RPL14,RPL15,RPL18,RPL19,RPL22,RPL3,RPL30,RPL31,RPL4,RPL5,RPL6,RPL7,RPL7A,RPLP0,RPLP2,RPS10,RPS11,RPS12,RPS14,RPS15A,RPS16,RPS18,RPS19,RPS25,RPS3,RPS5,RPS6,RPS8,RPS9,RPSA,TKT
PD98059	chemical - kinase inhibitor	Inhibited	-2.476	1.66e-14	ACOT7,ACTR3,AKAP12,ALDOA,ANPEP,ANXA1,BAX,CAV1,CD44,CDKN2A,COL1A1,COL1A2,CTSB,CTSK,CTSL,CYCS,CYP1B1,ECE1,EEF1A1,EGFR,ENO1,ENO2,FASN,FN1,FTH1,GFPT1,GPI,GRN,HADHB,HMGA2,HMOX1,HNRNPA2B1,HNRNPF,HNRNPK,HSPA5,HYOU1,IGF2BP2,ITGA2,ITGAV,ITGB1,ITGB5,LAMP1,LAMP2,LDHA,MAPK1,MGLL,MIF,MMP14,MMP2,NOP56,NPC1,PABPC1,PCNA,PLEC,PRNP,RAN,RECK,RPS6,RTCB,S100A10,S100A4,SELENBP1,SLC3A2,SOD1,STAT3,STOM,THBS1,TUBB2A,TXN,…
methylselenic acid	chemical reagent	Inhibited	-2.449	3.86e-06	ACSL3,ACTN4,ADD3,AKR1C1/AKR1C2,ALDH3A2,APOD,CD44,CDC42,CDKN2A,DHCR24,DPYSL2,DYNLL1,EPHX1,ERP44,FN1,HNRNPH3,HSP90B1,ITGB5,LMNB2,MANF,MAP1B,MAPK1,NDRG1,PCNA,PDIA4,PPP5C,STX7,TUBB4B,UGDH
UDP-D-glucose	chemical - endogenous mammalian	Inhibited	-2.449	8.32e-09	CALR,HSP90B1,HSPA5,HYOU1,PDIA3,PDIA4
gemfibrozil	chemical drug	Inhibited	-2.427	5.04e-07	ACAA1,ACADVL,ANXA7,APOE,APP,CNP,CPT1A,DECR1,ECH1,HADHA,HADHB,PDCD4,POR,RTN4,TPP1
HAND2	transcription regulator	Inhibited	-2.425	0.0813	ATP2A2,COL1A1,COL1A2,FAP,S100A4,TTN
beta-naphthoflavone	chemical toxicant	Inhibited	-2.423	0.00763	AKR1C1/AKR1C2,APOE,BAX,CBR1,CYP1B1,FTH1,GSTP1
SP110	transcription regulator	Inhibited	-2.357	6.69e-05	ACP1,ANXA5,CDC37,CTSB,FUS,GRN,ITGAV,ITGB1,LMNA,MAOA,MYH9,PDCD6IP,RAC1,SQSTM1,STAT1,TRIM28,YAP1,YES1
CLUH	translation regulator	Inhibited	-2.298	7.21e-06	DIABLO,ECI2,FDXR,FH,HLA-A,IVD,MCCC1,OAT,OPA1,PCK2,STAT1,SUCLA2
miR-199a-3p (and other miRNAs w/seed CAGUAGU)	mature microRNA	Inhibited	-2.219	0.00257	CALU,CD44,FN1,FUBP1,PRDX6
panobinostat	chemical drug	Inhibited	-2.219	0.029	CDC42,FLNA,PPP1R7,RAC1,VIM,YWHAZ
17-alpha-ethinylestradiol	chemical drug	Inhibited	-2.213	0.0484	AARS1,APOE,CKB,DCTN2,FBLN2,MANF,MRPS23,PCNA,SCARB2,SERPINH1,TGM2,UGP2
LY294002	chemical - kinase inhibitor	Inhibited	-2.212	0.00126	ACAT1,AKR1C1/AKR1C2,ANPEP,APOE,BAX,BSG,CD44,CDKN2A,COL1A1,COL1A2,DHCR24,EGFR,EMILIN1,FASN,FN1,GPD2,GRN,GSR,GSTM3,GSTP1,HMOX1,HSP90AB1,HSPA5,ITGAV,LAMB1,LMNA,MMP14,MMP2,NDRG1,NRAS,PCNA,PGK1,PLPP3,PMPCB,PRDX1,PTX3,RAB11A,THBS1,TTN,VIM
wortmannin	chemical - kinase inhibitor	Inhibited	-2.202	0.000144	ANPEP,BAX,CD44,CDKN2A,CKB,COL1A1,COL1A2,FASN,FN1,GSTP1,HMOX1,MMP14,MMP2,MSN,NRAS,NT5E,P4HA1,PCNA,PXN,TFRC,TPI1,VIM
cycloheximide	chemical reagent	Inhibited	-2.167	2.28e-05	ALDOA,APP,ASS1,ATP2B4,BAX,CALR,CAT,CAV1,CD44,COL1A1,EEF1A1,EEF1D,EGFR,EIF4B,EIF4G1,FN1,GLB1,GNAI2,GNAI3,GNAS,HMGA2,HMOX1,HSPA8,IGFBP4,ITGB5,LDHA,LONP1,MME,MMP2,NPM1,OPA1,PDGFRB,PGK1,PTX3,PXN,THBS1
sirolimus	chemical drug	Inhibited	-2.162	3.5e-51	ACADM,ACADVL,ADA,ANXA5,APP,ARF1,ASS1,ATP1A1,ATP2B4,ATP5F1C,ATP5MG,ATP6V1A,ATP6V1B2,ATP6V1G1,BAX,CALD1,CDKN2A,CLIC1,COL1A1,COL1A2,CRAT,CTSK,CYCS,DPP7,DPYSL2,EEF1A1,EEF2,EIF2S1,EIF4A1,ENO1,FASN,FN1,FSCN1,FTH1,FUS,G6PD,GSTP1,HMOX1,HNRNPU,HSP90AA1,HSP90AB1,HSP90B1,HSPA4,HSPA5,HSPD1,IDH1,LAMB1,LDHA,LDHB,LGALS3,LMNA,MMP14,MMP2,NCL,NPM1,PCNA,PDCD4,PDGFRB,PDHA1,PFKP,PGK1,PGM1,PKM,PML,PPIA,PRDX5,PRKAR1A,P…
erlotinib	chemical drug	Inhibited	-2.138	0.0717	BAX,FAP,FBN1,FN1,IGFBP4,MME,MMP14,PML
STEAP3	transporter	Inhibited	-2.138	1.31e-07	ANXA2,CD44,COL1A1,CYP1B1,ERO1A,HSPA8,ITGA5,LOX,P4HA1,PLOD2,S100A10,TFRC,TGM2,ZYX
CLOCK	transcription regulator	Inhibited	-2.111	0.00346	AHNAK2,APP,C1QBP,CALD1,CBR1,EGFR,ESYT1,FASN,HSPH1,KANK2,NADK2,OXSR1,PA2G4,PDGFRB,POR,PPIF,PRDX3,RAP2B,RCN2,SEC23A,STX12,THBS1
let-7a-5p (and other miRNAs w/seed GAGGUAG)	mature microRNA	Inhibited	-2.111	1.32e-06	ACP1,ATP6V0A1,BSG,CAPG,CDKN2A,COL1A1,COL1A2,HMGA2,HMOX1,HYOU1,IGF2BP2,IGF2BP3,LAMC1,NRAS,P3H1,PGRMC1,PLEC,PLOD2,PPP1R7,RHOG,S100A4,SLC25A1,STAT3,THBS1,VIM
torin1	chemical reagent	Inhibited	-2.1	1.36e-58	ALDH1B1,ALDH9A1,ALDOA,ALDOC,ATP5F1B,ATP5MG,ATP5PD,ATP5PF,ATP6V0D1,ATP6V1E1,COX4I1,COX5A,EEF1A1,EEF1B2,EEF1D,EEF1G,EEF2,EIF3A,EIF3E,EIF3F,EIF4B,ENO1,FASN,GAPDH,GPI,HK1,HNRNPA1,LDHA,NDUFA8,NDUFB10,PABPC1,PDHA1,PDHB,PFKL,PFKP,PGAM1,PGK1,PKM,PPA1,RACK1,RPL10,RPL10A,RPL12,RPL13,RPL13A,RPL14,RPL15,RPL18,RPL19,RPL22,RPL3,RPL30,RPL31,RPL36,RPL4,RPL5,RPL6,RPL7,RPL7A,RPS11,RPS12,RPS14,RPS15A,RPS16,RPS18,RP…
miR-122-5p (miRNAs w/seed GGAGUGU)	mature microRNA	Inhibited	-2.046	3.45e-05	ALDOA,ANXA11,CS,EEF1A1,FUBP1,P4HB,PKM,PRDX2,PSME1,TPD52L2,TTYH3,VIM
15-deoxy-delta-12,14 -PGJ 2	chemical - endogenous mammalian	Inhibited	-2.011	0.00195	BAX,COL1A1,COL1A2,CTSB,CTSD,FN1,FTH1,GSR,GSTP1,HMOX1,HSPB1,LAMP1,P4HA1,PARP1,PRDX1,SOD1,STAT1,TXNRD1
TET3	enzyme	Inhibited	-2	0.0544	GSS,POR,SYNE3,TGM2
tiron	chemical reagent	Inhibited	-2	0.000696	HMOX1,HSPA5,PRDX2,TNC
diphtheria toxin	chemical - endogenous non-mammalian	Activated	2	0.0024	ACADSB,AK3,CAST,COL1A2,CTSD,EGFR,LAMP1,LGALS1,PSMD3,RPL3,S100A10,SCAMP1,TGM2
E. coli serotype 0127B8 lipopolysaccharide	chemical - endogenous non-mammalian	Activated	2	0.00414	ANXA1,CAV1,GNAI2,HMOX1,HSPA5,LAMB2,LAMC1,LGALS3,LOX,PCK2,PRDX3,PRDX5,PTX3,RACK1,SOD2,STAT1,STAT3
EDN3	other	Activated	2	0.0133	CDKN2A,ITGA2,ITGA5,ITGB1
LAMTOR1	other	Activated	2	0.00152	FASN,IMPDH2,MTHFD1,NRP1
LIN28A	other	Activated	2	0.0316	COL1A1,COL1A2,FUS,HNRNPF
LINC01139	other	Activated	2	0.000696	ALDOA,LDHA,MAPK1,PKM
Smad2/3-Smad4	complex	Activated	2	0.00612	COL1A1,COL1A2,HMGA2,ITGB5
ZEB1	transcription regulator	Activated	2.025	0.0295	CDKN2A,COL1A1,COL1A2,FN1,LOX,MMP2,RPL30,VIM
IL15	cytokine	Activated	2.034	6.01e-17	ACTG2,ACTN4,ALDOA,ALDOC,ANXA1,CALM1 (includes others),CAMK2D,CD44,CD59,COPB2,CPT1A,DPP4,ELOC,ENO1,ENO2,FKBP1A,G6PD,GAPDH,GARS1,GDI2,GNAS,GPD2,GPI,HK1,HMOX1,HNRNPA2B1,HNRNPF,HSPA8,HSPE1,ITGB1,ITGB5,LAMP1,LDHA,MACROH2A1,MAPK1,MIF,NAGA,PA2G4,PCBP2,PCNA,PDCD4,PDCD5,PDIA3,PDIA4,PFKL,PFKP,PFN1,PGD,PGK1,PGM1,PKM,PRDX4,PSAP,PSMA5,PYGL,RPS3A,RPS6,S100A11,TALDO1,TFRC,TKT,TPI1,TXNRD1,YARS1,YES1
ERBB2	kinase	Activated	2.04	9.86e-15	ACAA2,AHNAK,ALDOC,ANXA2,ATP6V1A,BAG2,BCAT2,CAPZA2,CAVIN1,CAVIN3,CD47,CD59,CDC37,CDC42,CDKN2A,COL1A1,COL6A1,COL6A2,COL6A3,CSE1L,CTSB,DECR1,EGFR,EIF6,ETFB,FASN,FBLN2,FLOT2,FN1,FSCN1,GBE1,GPD2,H6PD,HADHB,HMGA2,HNRNPK,HSPA1A/HSPA1B,HSPB1,IDH1,IGF2R,IGFBP4,ITGA2,ITGA5,ITGB1,LAMB1,LAMB2,LAMP1,LAMP2,LDHA,LGALS1,LGALS3,LSS,MAOA,MAP1B,MAP4,MCCC1,MIF,MME,MMP14,MYL9,NDRG1,NNMT,NPC1,NPC2,NRP1,NT5E,P4HA2,PAIC…
RPTOR	other	Activated	2.043	0.000613	ACADM,COX4I1,CTSK,DHCR24,ENO1,FDPS,GPI,LDHA,LSS,NSDHL,PKM,RPS6,TPI1
gentamicin	chemical drug	Activated	2.044	6.6e-18	ACAA1,ACADM,ACADSB,ACSL3,AK1,APOD,ARF6,ASL,ATIC,BAX,CALR,CAND1,CAPZA1,CPQ,CTSB,CTSD,DECR1,DNAJB4,DPP4,EEF1A1,EPS15L1,FTH1,HMOX1,HNRNPU,HSD17B4,HSP90AA1,HSP90B1,HSPA1A/HSPA1B,HSPA5,HSPB1,HYOU1,IDH1,ITGB5,LAMP2,LGALS1,LGALS3,MMP2,MYO1B,NCL,NOP58,NPM1,PAFAH1B1,PDIA4,PFDN2,PHGDH,PRPS1,PTBP1,RUVBL1,SEC22B,SFPQ,SQSTM1,STAT3,TARS1,TFRC,THY1,TUBB,VAT1,YWHAH
IL6	cytokine	Activated	2.045	0.0526	AHNAK,ANPEP,ANXA1,APOE,APP,ATP2A2,BAX,CD44,CDKN2A,COL1A1,COX4I1,CTSC,CTSK,CYP1B1,DPP3,EGFR,ENO2,FN1,FSCN1,GLRX,HLA-A,HMOX1,HSPA5,IGFBP4,ITGAV,ITGB1,ITGB5,LGALS1,MMP2,NAMPT,NRAS,PCNA,PHB,PRNP,PSME1,SOD2,STAT1,STAT3,STOM,TFRC,TGM2,THBS1,TNC,VASP,VIM,WARS1
PTK2	kinase	Activated	2.076	0.000281	COL1A1,COL1A2,FN1,ITGA5,LPP,MMP2,P4HA1,PDGFRB,THBS1,TNC
SMAD3	transcription regulator	Activated	2.095	0.000359	CD59,CDKN2A,COL1A1,COL1A2,COL6A1,COL6A3,DDB1,FBN2,FN1,HMOX1,HSP90B1,HSPA5,ITGB1,ITGB5,PCNA,POR,PTX3,RAC1,RPS6,RPS8,STAT3,THBS1,TNC,TPM3,VIM,ZYX
TAZ	enzyme	Activated	2.095	9.27e-10	AHNAK2,ALDOC,ANXA1,BASP1,CAV1,CD44,CDC42,COL1A1,CYP1B1,FN1,GBE1,HADHA,HMOX1,IDH1,LDHA,LOX,MYOF,PGM1,PKM,PTX3,TPI1,UGDH
Cdc42	enzyme	Activated	2.111	2.28e-06	ATP6V1A,CAPZA1,CTSA,CTSB,CTSD,CTSZ,FLNA,LAMP1,LAMP2,MYH9,NPC2
methylprednisolone	chemical drug	Activated	2.113	6.95e-12	AHCY,AKR7A2,ALDH3A2,ANPEP,ANXA1,ANXA2,ASAH1,ASS1,ATIC,ATP1A1,ATP2A2,ATP5F1C,C1QBP,CCT6A,CD44,CNP,COMT,CTSC,CYB5B,CYCS,DNPH1,DYNLL1,ECE1,EPHX1,FABP5,FN1,GLUD1,GNAI2,GRHPR,GSTK1,GSTP1,HMOX1,HSD17B10,HSP90B1,HSPA1A/HSPA1B,HSPH1,IDH1,IDH2,IGF2R,ITGA2,ITGA5,ITGB1,ITGB5,IVD,LAMB2,LOX,MTDH,MYO1B,NCL,NPM1,NSDHL,PCNA,PCYT2,PGAM1,PLS3,POR,PPL,PRMT1,RAB13,RUVBL1,SCAMP1,SRI,STAT1,STAT3,TFRC,TMSB10/TMSB4X,TUB…
STAT3	transcription regulator	Activated	2.14	0.0136	CAT,CD44,CDKN2A,COL1A1,COL1A2,CTSB,CTSK,CTSL,CTTN,DNM2,DPP4,FASN,FN1,FSCN1,HLA-A,HMOX1,HNRNPD,ITGAV,ITGB1,LDHA,LDHB,LOX,MMP2,NAMPT,NDRG1,NES,NPM1,NRP1,PDIA4,PFKL,PGK1,PHB,PML,PSMB5,RRAS2,SOD2,STAT1,STAT3,THBS1,VIM,WARS1
HIF1A	transcription regulator	Activated	2.159	2.77e-17	ACO1,AKAP12,ALDOA,ALDOC,APOE,ARPC2,ATP2A2,ATP5PF,BAX,CARS1,CAV1,CAVIN1,CD44,CDKN2A,CTSD,ECE1,EGFR,EIF4G1,ENO1,ENO2,ERGIC1,ERO1A,FHL1,FHL2,FN1,FSCN1,GAPDH,GBE1,GPI,H2AC6,HMOX1,HSPA4,HSPA5,HSPB1,HUWE1,ITGA5,ITGAV,ITGB5,LDHA,LGALS1,LIMS1,LOX,MANF,MIF,MMP2,NDRG1,NPM1,NT5E,P4HA1,P4HA2,PDHA1,PFKL,PGK1,PKM,PLOD2,PPIA,SOD2,SSBP1,STAT3,TFRC,THBS1,TPI1,TTN,TXN,VASP,VIM
poly rI:rC-RNA	biologic drug	Activated	2.159	9.3e-06	ACO2,ACSL3,AIMP1,ANXA1,ATP5MG,BAX,CARS1,CARS2,CCT5,CCT7,CD44,CD47,CNP,DARS1,DDX3X,EEF1G,EIF2S3,ETFB,FN1,HLA-A,HSPA5,HSPA9,HSPD1,IARS1,IDH2,IQGAP2,ITGA5,LTA4H,MMP2,MVP,NAMPT,NOP56,NOP58,PCK2,PDHB,PSMA3,RARS1,RPL10A,RPL12,RPL13A,RPL15,RPL19,RPL3,RPL30,RPSA,SOD2,STAT1,TARS1,THBS1,TOLLIP,TOMM70,TRIM25,VASP,VIM,XPO1,YARS1,ZC3HAV1
MET	kinase	Activated	2.167	0.0882	CD44,FN1,HMOX1,HSPB1,ITGB1,MMP2,PAPPA,SOD1,SOD2,VIM
PIK3R1	kinase	Activated	2.173	0.000469	ATP1A1,CD44,COL1A2,HMOX1,HSP90B1,HSPA5,LDHA,MMP2,PDGFRB,PDHA1,PKM,SOD2
SPZ1	transcription regulator	Activated	2.184	0.00206	CD44,FN1,MAPK1,PCNA,VIM
FOXM1	transcription regulator	Activated	2.214	0.000639	ANXA1,CAT,CAV1,CDKN2A,GLB1,LDHA,LOX,MMP2,NES,PCNA,PGK1,PRDX2,SOD2,SQSTM1,STAT3,VIM
SKIL	transcription regulator	Activated	2.219	0.0471	COL1A2,HNRNPA1,SLC44A1,TLN1,VAT1
CREB1	transcription regulator	Activated	2.226	0.0436	APOE,ATP1A1,ATP2B4,ATP6V0D1,BAG3,CARS1,CDC37,CPT1A,ESD,FASN,FN1,GAA,HLA-A,HMOX1,HSPA4,HSPA5,LSS,MYH10,MYO1B,NPC2,NRP1,PCNA,PRCP,RNH1,RRAS2,SH3KBP1,SOD2,SQSTM1,STAT3,TAGLN2,TFRC,TOM1,TPT1,TXN,VIM
VEGFA	growth factor	Activated	2.232	2.13e-12	ACADM,ADH5,ANPEP,ATP5PO,BAX,BCAT2,CAV1,CDKN2A,CLIC4,COL1A1,CSTB,CTSB,CYB5B,DECR1,DIABLO,ETFA,FN1,HK1,HMOX1,HSPA5,IGFBP4,ITGA2,ITGAV,ITGB1,LMNA,MDH2,MMP2,MVP,NME2,NRP1,PARP1,PCNA,PDGFRB,PLPP3,PPA1,SHMT2,SLC25A6,SOD2,THBS1,TMSB10/TMSB4X,TNC,TOMM22,TOMM70,TUFM,UQCRB
ATF1	transcription regulator	Activated	2.236	0.00252	ATP1A1,FTH1,HMOX1,PCNA,SOD2,THBS1,YWHAZ
AKT1	kinase	Activated	2.319	8.82e-08	ACLY,AKR1C1/AKR1C2,ASS1,ATP6V1E1,BAX,CD44,CRYZ,ENO1,FABP5,FASN,FN1,GCSH,GOT2,GSR,GSS,HMOX1,HNRNPL,HNRNPM,ITGB1,LAMB1,LDHB,LSS,MATR3,MDH1,MMP14,MMP2,MMUT,MYH10,PDGFRB,PKM,PRKAR1A,RAB11A,SLC3A2,THBS1,VCP,VIM
ANGPT2	growth factor	Activated	2.332	2.77e-12	ADA,CALR,CAT,CCT7,COL1A1,COL1A2,COMT,DBNL,DNAJB4,EEF1B2,EGFR,FKBP10,FN1,HMOX1,HSP90AA1,HSPA1A/HSPA1B,HSPA4,HSPA5,HSPD1,LMNB2,MFGE8,MGST1,MIF,MMP2,P4HB,PDCD4,PDGFRB,PDIA3,PDIA5,PDIA6,RPS6,SOD1,SOD2,ST13,THBS1,TUBB3,VIM
CSF1	cytokine	Activated	2.357	2.64e-08	APOE,APP,BAX,CAPN2,CTSD,CTSK,DHCR24,ENO1,FDPS,FHL2,FN1,GOT2,GPI,HLA-A,HSP90B1,HSPA5,ITGA5,ITGAV,ITGB1,ITGB5,LAMP1,LDHA,LSS,NSDHL,PCNA,PFKL,PKM,RAB5B,STAT1,STX12,THBS1,TLN1,TPI1,TPT1
Ige	complex	Activated	2.395	3.51e-06	ACTN1,ANXA1,ATP2A2,CAPN2,CAV1,CTSK,CYCS,EMILIN1,ENO2,FHL2,HMOX1,HSPA9,HSPD1,IARS1,ITGA5,ITGAV,MIF,NAPA,NRP1,PEBP1,PFN1,PPIF,PRDX1,PTX3,RAB7A,RAI14,SERPINB6,SNRPD3,SRM,TCIRG1,TFRC,TNC,TPM3,TUBB6,VIM
THBS4	other	Activated	2.401	0.00232	CALR,HSPA5,HYOU1,MANF,P4HB,TNC
CETP	enzyme	Activated	2.429	0.000433	APOE,HSPA5,P4HB,PDIA3,PDIA4,PLIN3
CAB39L	kinase	Activated	2.449	0.00666	ATP5MG,ATP6V1B2,ATP6V1E1,COX4I1,NDUFB10,UQCRB
mibolerone	chemical drug	Activated	2.472	3.3e-16	AHNAK,ARF4,CALR,CALU,CLTA,CLTC,COL1A1,COL1A2,COL6A3,DNAJB11,EIF2S1,EIF4A1,ERP29,FASN,FDPS,FHL1,FKBP1A,GOT2,HDLBP,HEXB,HSP90B1,HSPA5,HYOU1,LSS,MME,NANS,NME2,P4HB,PCNA,PGK1,PPIA,PPIB,SRM,USO1
IL2	cytokine	Activated	2.49	3.02e-05	ANXA1,ARHGAP1,ARHGDIA,BAX,CAPG,CD44,CD47,CD59,CTSC,CYCS,DLST,DPP4,GAPDH,GARS1,GRN,HSP90B1,HSPA1A/HSPA1B,HSPA5,HSPD1,IGFBP4,ITGA2,ITGB1,MME,MMP2,NDRG1,NRP1,NT5E,PCNA,PDCD4,PDIA3,PHB,PHB2,PPP5C,PSMB1,RCN1,RHOC,RPL10,RPS6,RRAS2,RUFY1,S100A4,SLC3A2,STAT3,STIP1,SWAP70,TFRC,TPI1,TTN,UGP2,VDAC1,VIM,YARS1
LARP1	translation regulator	Activated	2.492	5.92e-43	EEF1A1,EEF1B2,EEF1D,EEF1G,EEF2,EIF3A,EIF3E,EIF3F,EIF4B,HNRNPA1,PABPC1,RACK1,RPL10,RPL10A,RPL12,RPL13,RPL13A,RPL14,RPL15,RPL18,RPL19,RPL22,RPL3,RPL30,RPL31,RPL36,RPL4,RPL5,RPL6,RPL7,RPL7A,RPS11,RPS12,RPS14,RPS15A,RPS16,RPS18,RPS19,RPS25,RPS3,RPS3A,RPS4X,RPS5,RPS6,RPS8,RPS9,TPT1,VIM
cobalt chloride	chemical reagent	Activated	2.639	0.0015	ALDOA,ANPEP,CYBRD1,CYP1B1,HMOX1,HSP90AB1,NDRG1,PGK1,PKM,TFRC,VDAC1
STK11	kinase	Activated	2.695	1.95e-14	AHCY,AK2,AKR1A1,ALDH9A1,ALDOA,ASS1,ATIC,ATP5F1C,ATP5F1D,CCT6A,CDC42,COX5A,CS,CTSD,DIABLO,EIF3A,ENO1,FN1,GAPDH,GOT2,GPI,IMPDH2,LDHA,MDH2,MMP2,NDUFA8,NME2,NT5E,PALM2AKAP2,PCK2,PGK1,PGM1,PHGDH,PKM,PPA1,PSMB5,RAB10,RPS6,SHMT2,SRM,TALDO1,TARS1,TKT,TPI1,TWF2,TXNRD1,UQCRC1
FOS	transcription regulator	Activated	2.706	8.86e-10	ACTG1,ANXA4,ARF1,ARPC5,ASL,CALU,CAMK2D,CAPN2,CAST,CAT,CD44,COL1A1,COL6A1,CRABP2,CTSB,CYCS,DDX3X,EEA1,ENO1,FASN,FBN1,FN1,FTH1,GBA,GSR,GSTP1,HMOX1,HSD17B10,HSP90B1,HSPA5,ITGA2,ITGB1,KIF5B,LAMP2,LGALS3,LOX,MAOA,MGST1,MMP2,MYH9,NAMPT,NSDHL,PCYT2,PFN1,PRDX1,PSMA7,RNH1,RPLP0,RPS18,RPS6,RPS9,S100A10,SELENBP1,SNX3,SWAP70,TPP1,TUBB,TXN,UTRN,VIM,YWHAZ
MXD1	transcription regulator	Activated	2.708	9.79e-08	ACO2,AIMP1,CARS2,DARS1,EIF4A1,EIF4G1,ETFB,IARS1,IDH2,NOP56,NOP58,PDHB,RARS1,RPL3,RPL30,RPSA,TARS1
ATF4	transcription regulator	Activated	2.723	5.77e-10	AARS1,APOE,CALR,CANX,CARS1,CAST,CDKN2A,CPOX,CPT1A,ERO1A,FASN,FN1,GARS1,HSP90B1,HSPA5,HYOU1,IARS1,LGALS3,MGST1,NARS1,NDRG1,PCK2,PHGDH,PRKDC,PTX3,SHMT2,SLC3A2,SOD2,STAT3,TKT,WARS1
ASPSCR1-TFE3	fusion gene/product	Activated	2.785	1.49e-16	APOE,ASAH1,ATP6V1B2,ATP6V1E1,BIN1,CAST,CD59,CTSA,CTSD,CTTN,ELOC,EPS15L1,GLB1,GNS,GRN,HMOX1,IGF2R,LAMP1,MYOF,NPC2,P4HA2,PEPD,PXN,RAB32,RAB7A,SFXN3,SOD2,STOM,VAT1
lipopolysaccharide	chemical drug	Activated	2.864	4.67e-21	ACAA2,ACADM,ACLY,ACO1,ACTN4,ADA,ANXA1,ANXA5,ANXA7,APOE,APP,ARHGAP1,ASS1,ATP1A1,ATP2A2,ATP6V0D1,BAG3,BAX,CALM1 (includes others),CALML5,CALR,CAPN2,CAV1,CAVIN1,CD276,CD44,CD59,CD81,CKAP4,CLIC4,COL1A1,COL1A2,COL6A1,COX4I1,CPT1A,CSTB,CTSB,CTSC,CTSK,CTSL,CYCS,DDX17,DDX3X,DHCR24,DNAJB11,ECHS1,ECI2,EEF2,EHD1,ENO1,ERGIC1,ERO1A,ERP44,FABP3,FABP5,FASN,FBLN2,FBN1,FLOT2,FN1,FSCN1,FTH1,G6PD,GDI2,GPD2,GPI,GSR,…
6-hydroxydopamine	chemical toxicant	Activated	2.975	1.53e-07	ACO1,BAX,CALR,GPX1,HSP90AB1,HSPA1A/HSPA1B,HSPA4,HSPA5,HSPA8,HSPA9,LONP1,MAPK1,P4HB,PDIA3,PPIB,PSMC4,SOD2,VCP
F2	peptidase	Activated	3.089	1.19e-10	AKR1B1,ALDH1B1,BAX,BSG,CALD1,CALR,CBR3,CD44,CKAP4,CLIC1,COL1A1,CORO1C,COTL1,ECE1,EIF4A1,ERP29,FHL1,FN1,HMOX1,HSP90AA1,IGFBP4,ITGB1,LAMP1,LAMP2,MGLL,MIF,MMP2,MYH9,PDIA4,PPIF,RAC1,RNH1,SOD2,SRM,TAGLN2,THBS1,TMED9,TUBB3,VASP
TGFB1	growth factor	Activated	3.573	5.39e-36	ACAA2,ACLY,ACSL3,ACTG2,ACTN1,AHNAK,AK1,AKR1C1/AKR1C2,ALDH3A2,ALDOA,ANPEP,ANXA11,ANXA2,AP3S1,APOE,APP,ARF1,ARF4,ARPC2,ASS1,BAX,BIN1,BSG,CALD1,CALM1 (includes others),CAP1,CAPNS1,CARS1,CAT,CAV1,CBR3,CCT2,CCT5,CCT6A,CD44,CD59,CDKN2A,CFL1,CLIC4,COL1A1,COL1A2,COL6A1,COL6A2,COL6A3,CORO1C,COTL1,COX5A,CPQ,CRIP2,CTSB,CTSC,CTSD,CTSK,CTTN,DDB1,DNAJB4,DNPEP,DPYSL2,DPYSL3,DYNLL1,ECE1,EEF1A1,EGFR,EMILIN1,ENO1,…
MTOR	kinase	Activated	3.775	8.09e-23	ACADM,ACLY,AIFM1,AKR1A1,AKR1B1,ATP2A2,ATP5MG,CLTC,CNP,COX4I1,CS,CYCS,DCTN1,DDAH2,EGFR,EIF3A,ELOB,ENO1,EPRS1,ETFA,FABP5,FASN,FDPS,FKBP1A,FN1,GLG1,GLUD1,HADHA,HADHB,HK1,HSP90AB1,HSP90B1,HSPB1,LDHA,LDHB,MDH1,MDH2,PCNA,PDHA1,PFKP,PFN1,PGRMC1,PKM,PPIB,PRDX5,PRKAR1A,PRKAR2A,PSMB5,PTBP1,PYGB,RAP1GDS1,RPL12,RPS11,RPS18,RPS6,SEC22B,SND1,SOD1,SQSTM1,STAT1,STAT3,STX12,TXNL1,UGGT1,UQCRC2,UTRN

## Sheet: HDF supernatant 24h DS
HDFs supernatant 24h Downstream Analysis (IPA). Only downstreams with a predicted activation state (decreases or increased), a z-score > 2.0 or < -2.0, and an overlap-value of < 0.01 are shown. The overlap p‐value measures whether there is a statistically significant overlap between the dataset genes and the genes that are regulated by a transcriptional regulator. It is calculated using Fisher’s …
Diseases or Functions Annotation	p-value	Predicted Activation State	Activation z-score	Molecules
Organismal death	1.69e-48	Decreased	-7.529	ACLY,ACTB,ACTN4,ADAM10,ADAM15,ADAM17,ADAMTS1,ADGRG6,ADH5,AEBP1,AGRN,AIFM1,AKAP12,ALDOA,ANXA1,ANXA2,APEX1,APLP2,APOD,APOE,APP,AREG,ARF1,ARHGDIA,ASAH1,ATP1A1,ATP6AP1,B2M,BAG3,BGN,BLMH,BMP1,BPNT1,BSG,BUB3,C1QBP,C3,CALR,CAP1,CAPN2,CAPRIN1,CAPZA2,CAPZB,CAST,CBS/CBSL,CCN1,CCN3,CD44,CD59,CFH,CFI,CFL1,CLIC4,CNP,COL12A1,COL3A1,COL4A2,COL5A1,COL5A2,COL6A2,COL7A1,COPB1,CRIM1,CRK,CSE1L,CSF1,CSRP1,CST3,CSTB,C…
Morbidity or mortality	7.82e-48	Decreased	-7.5	ACLY,ACTB,ACTN4,ADAM10,ADAM15,ADAM17,ADAMTS1,ADGRG6,ADH5,AEBP1,AGRN,AIFM1,AKAP12,ALDOA,ANXA1,ANXA2,APEX1,APLP2,APOD,APOE,APP,AREG,ARF1,ARHGDIA,ASAH1,ATP1A1,ATP6AP1,B2M,BAG3,BGN,BLMH,BMP1,BPNT1,BSG,BUB3,C1QBP,C3,CALR,CAP1,CAPN2,CAPRIN1,CAPZA2,CAPZB,CAST,CBS/CBSL,CCN1,CCN3,CD44,CD59,CFH,CFI,CFL1,CLIC4,CNP,COL12A1,COL3A1,COL4A2,COL5A1,COL5A2,COL6A2,COL7A1,COPB1,CRIM1,CRK,CSE1L,CSF1,CSRP1,CST3,CSTB,C…
Cell death of osteosarcoma cells	1.03e-27	Decreased	-6.557	COPA,COPB2,COPG1,CSE1L,EEF1A1,EIF3B,EIF3F,EIF3G,EIF3L,HSPA9,KPNB1,NAPA,PABPC1,PSMA3,PSMA4,PSMA5,PSMA6,PSMA7,PSMB1,PSMB5,PSMC1,PSMC2,PSMC5,PSMD11,PUF60,RAN,RPL5,RPL7A,RPLP0,RPS12,RPS16,RPS19,RPS27A,RPS28,RPS3,SF3A1,SF3B1,SF3B2,SF3B3,SNRPD1,SUPT16H,U2AF2,VCP
Necrosis	5.63e-89	Decreased	-5.18	AARS1,ACLY,ACTB,ADAM10,ADAM15,ADAM17,ADAMTS1,ADH5,ADI1,AGRN,AIFM1,AIMP1,AIMP2,AKAP12,ALDH1A1,ALDOA,ANPEP,ANTXR1,ANXA1,ANXA2,ANXA5,AP2B1,APEX1,API5,APOE,APP,AREG,ARHGDIA,ASAH1,ATIC,ATP1A1,ATP2B4,ATP5F1A,ATP6AP2,B2M,BAG3,BGN,BSG,BUB3,C3,CALR,CAMK2D,CAPN2,CAPRIN1,CASP14,CAST,CBR1,CBS/CBSL,CBX3,CCDC80,CCN1,CCN3,CCN5,CCT2,CCT3,CCT4,CCT5,CCT6A,CCT7,CCT8,CD44,CD59,CD81,CD99,CDC37,CFH,CLEC11A,CLIC4,CLTC,…
Cell death of tumor cell lines	4.73e-50	Decreased	-4.763	ADAM10,ADAM17,ADH5,ADI1,AIFM1,AIMP1,AIMP2,AKAP12,ANXA2,ANXA5,APEX1,API5,APOE,APP,AREG,ARHGDIA,ASAH1,ATP1A1,ATP5F1A,B2M,BAG3,BSG,BUB3,C3,CALR,CAPN2,CASP14,CAST,CBR1,CBX3,CCDC80,CCN1,CCN5,CCT2,CCT3,CCT4,CCT5,CCT6A,CCT7,CCT8,CD44,CD59,CD99,CDC37,CFH,CLTC,CLU,COL18A1,COL1A1,COL4A2,CPE,CRABP2,CSE1L,CSPG4,CSTB,CTH,CTSB,CTSD,DFFA,DHX9,DKK1,DKK3,DSG1,DSG2,DSP,DYNC1H1,EEF1A1,EEF2,EFEMP1,EGFR,EIF2S1,EIF2S2…
Cell death of tumor	1.28e-32	Decreased	-4.249	ACLY,AIFM1,AIMP1,ANPEP,ANXA1,ANXA2,APP,B2M,BSG,CCN1,CD44,CD59,CLU,COL18A1,COPA,COPB2,COPG1,CSE1L,CSF1,CTSB,EEF1A1,EGFR,EIF3B,EIF3C,EIF3F,EIF3G,EIF3L,ENO1,FASN,FMOD,HMGB1,HSP90AB1,HSPA1A/HSPA1B,HSPA9,IGFBP2,JAG1,KPNB1,LGALS1,LOXL2,MAPK1,MCM2,MFGE8,NAMPT,NAPA,NRP1,PABPC1,PARP1,PLAU,PLAUR,PNP,PPP2CA,PRNP,PSMA3,PSMA4,PSMA5,PSMA6,PSMA7,PSMB1,PSMB5,PSMC1,PSMC2,PSMC5,PSMD11,PUF60,RACK1,RAN,RECK,RPL5,RPL…
Necrosis of tumor	3.76e-32	Decreased	-4.17	ACLY,AIFM1,AIMP1,ANPEP,ANXA1,ANXA2,APP,B2M,BSG,CCN1,CD44,CD59,CLU,COL18A1,COPA,COPB2,COPG1,CSE1L,CSF1,CTSB,EEF1A1,EGFR,EIF3B,EIF3C,EIF3F,EIF3G,EIF3L,ENO1,FASN,FMOD,HMGB1,HSP90AB1,HSPA1A/HSPA1B,HSPA9,IGFBP2,JAG1,KPNB1,LGALS1,MAPK1,MCM2,MFGE8,NAMPT,NAPA,NRP1,PABPC1,PARP1,PLAU,PLAUR,PNP,PPP2CA,PRNP,PSMA3,PSMA4,PSMA5,PSMA6,PSMA7,PSMB1,PSMB5,PSMC1,PSMC2,PSMC5,PSMD11,PUF60,RACK1,RAN,RECK,RPL5,RPL7A,RPL…
Apoptosis of tumor cell lines	1.37e-42	Decreased	-4.102	ADAM17,ADI1,AIFM1,AIMP1,AIMP2,AKAP12,ANXA2,ANXA5,API5,APOE,APP,AREG,ARHGDIA,ATP1A1,B2M,BAG3,BSG,BUB3,C3,CALR,CAPN2,CASP14,CAST,CBX3,CCDC80,CCN1,CCN5,CCT2,CCT4,CD44,CD59,CD99,CDC37,CFH,CLTC,CLU,COL18A1,COL1A1,COL4A2,CPE,CRABP2,CSE1L,CSPG4,CSTB,CTH,CTSB,CTSD,DFFA,DHX9,DKK1,DKK3,DSG1,DSG2,DSP,DYNC1H1,EEF1A1,EFEMP1,EGFR,EIF3F,ELAVL1,ELOC,EMILIN2,ENG,ENO1,ENPP2,EPHA2,EPHB2,EWSR1,EZR,FASN,FBLN1,FKBP1A,…
Cell death of tumor cells	1.32e-31	Decreased	-4.09	ACLY,AIFM1,AIMP1,ANPEP,ANXA1,ANXA2,APP,B2M,BSG,CCN1,CD44,CD59,CLU,COL18A1,COPA,COPB2,COPG1,CSE1L,CSF1,CTSB,EEF1A1,EGFR,EIF3B,EIF3C,EIF3F,EIF3G,EIF3L,ENO1,FASN,FMOD,HMGB1,HSP90AB1,HSPA1A/HSPA1B,HSPA9,JAG1,KPNB1,LGALS1,MAPK1,MCM2,MFGE8,NAMPT,NAPA,NRP1,PABPC1,PARP1,PLAU,PLAUR,PNP,PPP2CA,PRNP,PSMA3,PSMA4,PSMA5,PSMA6,PSMA7,PSMB1,PSMB5,PSMC1,PSMC2,PSMC5,PSMD11,PUF60,RACK1,RAN,RECK,RPL5,RPL7A,RPLP0,RPS1…
Cell death of cancer cells	4.22e-26	Decreased	-4.052	ACLY,AIFM1,ANPEP,ANXA1,APP,B2M,CCN1,CD44,CD59,CLU,COL18A1,COPA,COPB2,COPG1,CSE1L,CSF1,CTSB,EEF1A1,EGFR,EIF3B,EIF3C,EIF3F,EIF3G,EIF3L,ENO1,FASN,FMOD,HMGB1,HSP90AB1,HSPA1A/HSPA1B,HSPA9,KPNB1,LGALS1,MAPK1,MCM2,NAMPT,NAPA,PABPC1,PARP1,PNP,PRNP,PSMA3,PSMA4,PSMA5,PSMA6,PSMA7,PSMB1,PSMB5,PSMC1,PSMC2,PSMC5,PSMD11,PUF60,RAN,RPL5,RPL7A,RPLP0,RPS12,RPS16,RPS19,RPS27A,RPS28,RPS3,RTN4,SERPINA3,SF3A1,SF3B1,SF3…
Motor dysfunction or movement disorder	1.25e-23	Decreased	-3.636	ACTB,ADAMTSL1,AEBP1,AGRN,AHCY,AIFM1,AIMP2,ANXA2,APOD,APOE,APP,ARSA,ASAH1,ATP6AP2,B2M,B4GAT1,BASP1,BTD,C3,CAPZB,CD44,CLU,CNP,COCH,COL6A3,COPE,CP,CPE,CRIM1,CSE1L,CSTB,CTSA,CTSB,CTSD,CTSF,DBNL,DKK3,DYNC1H1,EEF1A1,EEF2,EIF4G1,ENO2,EPHA4,EPHB2,FDPS,FKBP1A,FKBP4,FUS,GAA,GALC,GAPDH,GAS1,GBA,GLB1,GNAS,GNB1,GPI,GSTP1,HEXA,HEXB,HNRNPU,HPRT1,HSP90AA1,HSPA1A/HSPA1B,HSPA5,HSPA8,HSPB1,IGF2R,ILF3,LAMA2,LAMA4,LA…
Apoptosis	1.53e-67	Decreased	-3.625	AARS1,ACLY,ACTN4,ADAM10,ADAM15,ADAM17,ADAMTS1,ADH5,ADI1,AGRN,AIFM1,AIMP1,AIMP2,AKAP12,ALDH1A1,ALDOA,ALDOC,ANPEP,ANTXR1,ANXA1,ANXA2,ANXA5,ANXA6,APEX1,API5,APOE,APP,AREG,ARHGDIA,ASAH1,ATP1A1,ATP2B4,ATP6AP2,B2M,BAG3,BASP1,BGN,BMP1,BSG,BUB3,C1QBP,C3,CALR,CAMK2D,CAPN2,CAPRIN1,CASP14,CAST,CBS/CBSL,CBX3,CCDC80,CCN1,CCN3,CCN5,CCT2,CCT4,CD44,CD59,CD99,CDC37,CFH,CFL1,CLEC11A,CLIC4,CLTC,CLU,CNP,COL18A1,COL1…
Movement Disorders	1.48e-22	Decreased	-3.509	ACTB,ADAMTSL1,AEBP1,AGRN,AHCY,AIFM1,AIMP2,ANXA2,APOD,APOE,APP,ARSA,ASAH1,ATP6AP2,B2M,B4GAT1,BASP1,BTD,C3,CAPZB,CD44,CLU,CNP,COCH,COL6A3,COPE,CP,CPE,CRIM1,CSE1L,CSTB,CTSA,CTSB,CTSD,CTSF,DBNL,DKK3,DYNC1H1,EEF1A1,EEF2,EIF4G1,ENO2,EPHA4,EPHB2,FDPS,FKBP1A,FKBP4,FUS,GAA,GALC,GAPDH,GAS1,GBA,GLB1,GNAS,GNB1,GPI,GSTP1,HEXA,HEXB,HNRNPU,HPRT1,HSP90AA1,HSPA1A/HSPA1B,HSPA5,HSPA8,HSPB1,ILF3,LAMA2,LAMA4,LAMB1,LD…
Lysosomal storage disease	4.1e-17	Decreased	-2.609	APOE,APP,ARSA,ASAH1,ATP5F1A,CLN5,CTSA,CTSD,CTSF,GALC,GALNS,GBA,GLA,GLB1,GM2A,GNPTG,GNS,GRN,HEXA,HEXB,LIPA,LRP1,MANBA,NAGA,NAGLU,NEU1,NPC2,PSAP,SUMF2,TPP1
Peripheral arterial disease	8.78e-15	Decreased	-2.415	ANXA2,APOE,B2M,BAG3,CACYBP,CAND1,CAPG,CFH,CHORDC1,CNP,COL1A1,COL1A2,COL6A1,CTSA,CTSB,CTSC,CYRIB,EEF1B2,F10,GLRX,HEBP2,HSPA1A/HSPA1B,HSPA4,HSPH1,KTN1,MARCKS,PCSK9,PFDN4,PIK3IP1,PLAU,PLAUR,PLTP,PRCP,RAP2B,RUVBL2,SERPINA3,SERPINE1,SUB1,TFPI,TGOLN2,THBS1,THY1,TPP1,TUBA1C,TUBB4B
Glucose metabolism disorder	5.82e-15	Decreased	-2.126	ABCF1,ACAA2,AEBP1,ALDH1A1,ANXA1,ANXA2,ANXA5,APOD,APOE,ATP1A1,ATP2B4,AZGP1,B2M,BAG3,BMP1,C1S,C3,CALR,CAPG,CAPZA1,CARS1,CAVIN1,CBS/CBSL,CCN1,CD44,CFD,CFH,CLEC3B,CLU,COL12A1,COL15A1,COL16A1,COL18A1,COL1A1,COL1A2,COL3A1,COL4A2,COL5A1,COL5A2,COL6A1,COL6A2,COL6A3,COL7A1,CP,CPE,CRIM1,CSPG4,CTH,CTHRC1,CTSB,CTSD,CTSK,CTSL,CTSV,CXCL1,DDAH1,DDX39B,DKK1,DKK3,DPP7,ECM1,EEF2,EGFR,ELAVL1,ENPP2,F10,FABP3,FASN,FB…
Angiogenesis of tumor	1.07e-13	Increased	2.012	ADAM17,ADAMTS1,ANGPTL2,ANXA2,BAG3,CCN1,CD44,COL18A1,CST3,CTSB,EGFR,EPHA2,FBLN2,FLNA,GPC1,LGALS1,LRP1,MMP1,MMP2,MMP3,NRP1,PKM,SEPTIN9,SERPINE1,TGFBI,TGM2,THBS1,THBS2,TIMP1,TIMP2,VEGFC
Invasion of tumor	1.43e-26	Increased	2.097	ADAM9,AHCY,ANXA2,APOE,AREG,BSG,CAPN2,CCN3,CD44,CLU,COL7A1,CSF1,CTSB,CTSL,CTSV,CTSZ,CXCL1,CXCL5,DSP,EGFR,ENPP2,EPHA2,EZR,FASN,FKBP1A,FLNA,FN1,GPC1,HMGB1,HNRNPA1,HSPA5,ITGB1,JUP,KLK6,LGALS1,LOX,LOXL2,MAPK1,MMP1,MMP2,MMP3,NME1,NOTCH2,NRP1,PAFAH1B1,PARK7,PLAU,PLAUR,RECK,S100A7,S100A8,S100A9,SERPINE1,STMN1,THBS1,TIMP2,VASP,VCAN,VEGFC,VIM,WNT5A
Cell death of connective tissue cells	1.93e-16	Increased	2.133	ACTB,AIFM1,APP,ASAH1,ATP6AP2,BGN,CCDC80,CCN1,CCN3,CD44,CLIC4,CLU,CRK,CSF1,CTSB,CTSD,CTSV,DCN,DFFA,DKK1,EEF1A1,EGFR,EIF2S1,EIF3B,EIF3C,EIF5B,EIF6,ENG,ENO1,FH,FKBP4,FLNA,FN1,GAS6,GNB2,GPI,GRB2,GSN,GSTP1,HNRNPA1,HSPA5,HSPD1,IDH1,IGF2,IGF2R,ITGB1,KRT18,LMNA,LUM,MAP4,MAPK1,MBTPS1,P4HB,PARK7,PARP1,PDIA3,PRDX6,PRNP,PSMD6,RRAS2,RTN4,S100A8,SDC4,SERPINB3,SERPINB4,SERPINE1,SERPINH1,SFRP2,SOD1,SPARC,STC1,ST…
Activation of cells	3.78e-20	Increased	2.135	ADAM10,ADAM9,AGRN,AHNAK,ANXA1,ANXA2,APOE,APP,AREG,B2M,BSG,C3,CALR,CAST,CCN1,CCN3,CD44,CD59,CD81,CFH,CFL1,CLEC11A,CLIC1,COL1A1,COL1A2,CPE,CSF1,CST3,CTSL,CXCL1,CXCL5,CYRIB,DKK1,EGFR,EIF3A,EPHB2,F10,FBN1,FKBP1A,FLNA,FMOD,FN1,FSTL1,G3BP1,GNAI2,GNAS,GNB1,GRB2,GREM1,GRN,GSN,HLA-A,HMGB1,HNRNPD,HPRT1,HSP90B1,HSPA4,HSPD1,HSPG2,HSPH1,HYOU1,IGF2,IGF2R,IMPDH2,IQGAP1,ITGB1,KARS1,KRT18,LAMA2,LDLR,LGALS1,LGALS3…
Inflammatory response	6.72e-14	Increased	2.137	ABCF1,ADAM10,ADAM17,AIMP1,ANGPTL2,ANXA1,ANXA2,APOE,APP,C1QBP,C3,CALR,CAPG,CCN3,CD44,CFH,COL18A1,CSF1,CSPG4,CST3,CTSB,CXCL1,CXCL5,DHX9,ECM1,EGFR,ELAVL1,ENG,EPHA2,FKBP1A,FN1,GAS6,GNAI2,GNAI3,GNAS,GREM1,GRN,GSN,HLA-A,HMGB1,HSPB1,HSPD1,HSPG2,ITGB1,KARS1,LDLR,LGALS1,LGALS3,LGALS3BP,LGMN,LIPA,LOXL2,LRP1,LTBP1,LTF,LUM,LYZ,MAPK1,MFGE8,MME,MMP1,MMP19,MMP2,NCL,NT5E,PARK7,PARP1,PIGR,PLAU,PLAUR,PLEC,PPIA,PPI…
Metabolism of carbohydrate	1.23e-17	Increased	2.233	AGRN,AKR1A1,ALDH1A1,ALDOA,ALDOC,ANXA1,APOD,APOE,APP,ARF1,ASAH1,B4GAT1,BGN,BSG,CALM1 (includes others),CANT1,CBR1,CD44,CHST14,CLTC,CP,CSF1,CSPG4,CTBS,CTH,CTSB,DCN,DKK1,EEF1A1,ENPP2,EXT2,FABP5,FMOD,FUCA2,GAA,GALNS,GAPDH,GBE1,GFPT1,GLA,GLB1,GM2A,GNB1,GNPDA1,GNS,GOT1,GPC1,GPI,GSTO1,HEXA,HEXB,HSPA5,HSPG2,IDH1,IGF2,IQGAP1,ITGB1,LTF,LUM,MAN1B1,MAN2A1,MAN2B1,MAN2B2,MANBA,MAPK1,MINPP1,MMP2,NAGA,NAGLU,NANS…
Outgrowth of cells	1.59e-16	Increased	2.288	ADAM10,ADAM17,APEX1,APOE,APP,BASP1,CCN1,CCN5,CLU,COL1A1,COL1A2,CORO1B,CRK,CSF1,CTSD,DNER,DPYSL2,EGFR,EIF5A,ENPP2,EPHA2,EPHB2,EZR,FKBP4,FN1,GNAS,GRN,HMGB1,HSP90AA1,IGF2,IQGAP1,ITGB1,LAMA2,LGALS1,LMNB1,MAPK1,MARCKS,MEGF8,MMP2,MYH10,MYH9,NPM1,NRCAM,NRP1,PAFAH1B1,PARP1,PCSK1N,PDIA3,PRNP,PSAP,PTPRF,PTPRS,RAP1B,RTN4,S100A4,SEMA3A,SERPINE1,SERPINE2,SET,SOD1,SPTBN1,TGM2,THBS1,TIMP2,TNC,TXN,VCAN,VIM,WNT5A…
Branching of cells	1.81e-14	Increased	2.297	ACTR3,ADAM10,AGRN,ANGPTL2,ANXA1,ANXA2,APLP2,APOE,APP,BASP1,C3,CALD1,CAPZB,CCN1,CD44,CFL1,CLSTN1,COL18A1,CRK,CSRP1,DBN1,DCN,DPYSL2,ELAVL1,EPHB2,EZR,FN1,GALNS,GAS6,GRB2,GRN,HMGB1,HNRNPK,ITGB1,LAMA2,LAMA4,LMNB1,LOXL2,MAPK1,MARCKS,MFGE8,NRCAM,PAM,PDIA3,PFN1,PRNP,PTPRF,RALA,RRAS2,RTN4,SARS1,SEMA3A,SEMA3C,SEPTIN11,SOD1,SRPX2,TGFBI,TIMP1,TIMP2,TNC,UBQLN2,UCHL1,VASP,VEGFC,VGF,WNT5A
Growth of organism	5.21e-14	Increased	2.337	AARS1,ADAMTS1,ADH5,APP,AREG,BPNT1,CBR1,CBS/CBSL,CD44,CD81,CFL1,CLIC4,CLU,COL18A1,COL4A2,CSE1L,CSF1,CST3,CTSB,CTSD,CTSZ,DAG1,DCD,DKK1,DLD,EGFR,EIF4A1,ELAVL1,EXT2,FBLN5,FLNA,FN1,FSTL1,GALNS,GAS1,GLB1,GNAI2,GNAS,GREM1,GRN,GSN,HLA-A,HMGB1,HSP90AA1,HSP90AB1,HSP90B1,HSPA5,HSPG2,IGF2,IGF2R,IGFBP4,ITGB1,JAG1,KARS1,KIF5B,LAMA2,LAMB2,LGALS1,LMNA,LMNB1,LMNB2,LTBP3,LTF,LYZ,MAPK1,MAPRE1,MFGE8,NAP1L1,NASP,NCL,…
Cell movement of prostate cancer cell lines	1.43e-13	Increased	2.356	ADAM15,AHNAK,AKAP12,ANXA2,B4GAT1,CAPN2,CD99,CDH13,CLU,CTSZ,EGFR,ENG,EPHA2,FASN,FN1,GNAS,GRN,HSP90AA1,HSP90B1,IGSF8,ITGB1,LGALS3,LMNA,MME,NOTCH2,NRP1,PA2G4,RACK1,S100A11,SDCBP,SEPTIN9,SND1,TLN1,WNT5A
Migration of sarcoma cell lines	1.84e-19	Increased	2.379	ACTN4,AHNAK,ARPC2,CAPN2,CCN3,CD248,CD44,CD99,FASN,FBLN5,FLNA,FLNB,FLNC,FN1,HNRNPK,IGF2,IGFBP6,ITGB1,MAPK1,PLAU,PLAUR,S100A11,SEPTIN9,SERPINE1,SERPINF1,SLC9A3R1,STMN1,TIMP2,TNC,TPM3,VCAN,VCP,VEGFC
Growth of neurites	1.59e-17	Increased	2.396	ACTB,ADAM10,ADAM17,APEX1,APOE,APP,BASP1,CAP1,CAPZB,CCN5,CORO1B,COTL1,CRK,CSF1,CSRP1,CXCL5,DNER,DPYSL2,EGFR,EIF5A,ENPP2,EPHA2,EPHB2,EZR,FKBP4,FN1,GNAI2,GNAS,GRN,HMGB1,HSPA8,IGF2,IQGAP1,ITGB1,LAMA2,LGALS1,LMNB1,MAPK1,MARCKS,MEGF8,MMP2,MYH10,MYH9,NRCAM,NRP1,PAFAH1B1,PARP1,PCSK1N,PDIA3,PRNP,PSAP,PTPRF,PTPRS,RAP1B,RTN4,S100A4,SEMA3A,SEMA3C,SEPTIN2,SEPTIN9,SERPINE1,SERPINE2,SET,SOD1,SPTBN1,STRAP,TGM2,T…
Organization of organelle	7.12e-27	Increased	2.405	ACTN1,ADAM10,AGRN,ALDOA,ANXA2,APOE,APP,ARF1,ATP5F1B,BGN,CAPZB,CD44,CDH13,CFL1,CLN5,CLTC,CNP,COL1A1,COL1A2,COL3A1,COL5A1,COL5A2,CORO1B,CST3,CTHRC1,DAG1,DBN1,DCN,DKK1,DPYSL2,DSP,EFEMP2,EPHA4,FAT1,FKBP10,FKBP1A,FLNA,FN1,GAA,GAPDH,GBA,GOLM1,GREM1,GRN,GSN,HEXA,HEXB,HSP90AB1,ITGB1,JUP,KRT18,LAMB2,LIMA1,LMAN1,LMNA,LMNB2,LOX,LOXL2,LTBP2,MAN2A1,MAPRE1,MBTPS1,MSN,MYH9,NAGLU,NFASC,NPM1,NSFL1C,NUCKS1,P3H1,P4…
Organization of filaments	1.23e-24	Increased	2.416	ACTN1,ALDOA,ANXA2,ARF1,BGN,CFL1,CNP,COL1A1,COL1A2,COL3A1,COL5A1,COL5A2,CST3,DBN1,DCN,DPYSL2,DSP,EFEMP2,FAT1,FKBP10,FKBP1A,FLNA,FN1,GAPDH,GREM1,GSN,HSP90AB1,ITGB1,JUP,KRT18,LOX,LOXL2,LTBP2,MAPRE1,MSN,P3H1,P4HA1,PAFAH1B1,PLAU,PLEC,PLOD3,PLS3,PPIB,PRMT1,PRNP,PXDN,RAB2A,RBBP4,RDX,RRBP1,SERPINH1,SFRP2,SOD1,TNXB,TUBB,VIM
Cell movement of phagocytes	1.81e-29	Increased	2.465	ADAM10,ADAM15,ADAM17,ANGPTL2,ANXA1,ANXA2,APOE,APP,ATRN,BSG,C1QBP,C3,CALR,CAMK2D,CAPG,CAST,CCN1,CCN3,CD44,CD81,CD99,CFD,CFH,CLEC11A,CNP,COL1A1,CSF1,CST3,CTSB,CTSC,CTSK,CTSV,CTSZ,CXCL1,CXCL5,DCTN2,EGFR,ENG,F10,FLNA,FN1,GAS6,GBA,GNAI2,GNAI3,GREM1,GRN,GSN,HARS1,HMGB1,HSPA5,HSPB1,ITGB1,KARS1,LDLR,LGALS1,LGALS3,LGMN,LMNB1,LOX,LRP1,LUM,MAPK1,MYH9,NARS1,NPM1,NT5E,PAFAH1B1,PARP1,PCOLCE2,PIGR,PLAU,PLAUR,PL…
Cell movement of myeloid cells	4.01e-30	Increased	2.476	ADAM10,ADAM15,ADAM17,ANGPTL2,ANXA1,ANXA2,APOE,APP,ATRN,BSG,C1QBP,C3,CAMK2D,CAPG,CAST,CCN1,CCN3,CD44,CD99,CFD,CFH,CLEC11A,CNP,COL1A1,CSF1,CST3,CTSB,CTSC,CTSK,CTSV,CXCL1,CXCL5,DCTN2,EGFR,ENG,F10,FLNA,FN1,GAS6,GBA,GNAI2,GNAI3,GREM1,GRN,GSN,HARS1,HMGB1,HSPA5,HSPB1,ITGB1,KARS1,LAMA5,LDLR,LGALS1,LGALS3,LGMN,LIPA,LMNB1,LOX,LRP1,LTF,LUM,MAPK1,MYH9,NPM1,NT5E,PARP1,PCOLCE2,PIGR,PLAU,PLAUR,PLEC,PLTP,PPIA,PP…
Growth of connective tissue	2.5e-23	Increased	2.482	ACTB,AEBP1,AIMP1,AKAP12,AKR1A1,ANPEP,ANXA1,ANXA2,AREG,BGN,CCDC80,CCN1,CCN3,CD109,CD44,CDH13,COL1A1,CRK,CSF1,CTHRC1,CTSB,CTSD,CTSV,DCN,DHX9,DKK1,DKK3,DSG2,EGFR,ENG,EPHA2,ERO1A,FBLN1,FBLN5,FN1,FST,GAS6,GNAI2,GPI,GRB2,GREM1,GRN,GSTP1,HDGF,HNRNPA2B1,HSPA1A/HSPA1B,HSPB1,IDH1,IGF2,IGFBP4,IGFBP6,IGFBP7,ITGB1,JUP,KLK6,LGALS1,LGALS3,LGALS7/LGALS7B,LIMA1,LMNA,LMNB1,LOX,LTF,LUM,MAPK1,MMP2,MYH10,MYH9,NOTCH2,…
Reorganization of cytoskeleton	1.22e-15	Increased	2.56	AKAP12,ANTXR1,ANXA1,APP,ARHGDIA,CD44,CD99,CFL1,CNP,CSF1,DPYSL2,DSP,EGFR,ENG,EPHA2,EPHA4,EZR,FLNA,FLNC,FN1,GAS6,GRB2,HMGB1,JUP,MARCKS,MSN,MYH9,NRP1,PLAU,PLAUR,PLS3,PLXNB2,PRMT1,PTK7,PTPRF,RALA,RDX,S100A9,SPTAN1,VEGFC,VIM
Transmigration of cells	2.52e-16	Increased	2.592	ADAM10,ADAM15,ADAM17,ANXA1,APOE,APP,CAMK2D,CAPN2,CD44,CD99,COL1A1,CSF1,CTSV,CXCL1,CXCL5,DCN,EGFR,ENG,ENPP2,FN1,GNAI2,GNAI3,HSP90AA1,ITGB1,LDLR,LGALS1,LIPA,MMP2,MYH10,MYH9,PAFAH1B1,PIGR,PVR,RAB7A,RTN4,SERPINE1,SOD1,STC1,TGM2,THY1,TIMP2,TNC,TNFRSF1A
Invasion of malignant tumor	5.37e-16	Increased	2.613	AHCY,BSG,CAPN2,CCN3,CD44,CLU,CSF1,CTSB,CTSL,CXCL1,CXCL5,EGFR,EZR,FASN,HMGB1,HNRNPA1,HSPA5,ITGB1,KLK6,LGALS1,MAPK1,MMP2,NME1,NRP1,PAFAH1B1,PLAU,PLAUR,RECK,S100A9,SERPINE1,STMN1,TIMP2,VASP,VCAN,VIM,WNT5A
Cell movement of leukocytes	3.85e-35	Increased	2.616	ACTB,ACTN4,ADAM10,ADAM15,ADAM17,ANGPTL2,ANXA1,ANXA2,APOD,APOE,APP,ATRN,BGN,BSG,C1QBP,C3,CALR,CAMK2D,CAPG,CAST,CCN1,CCN3,CD44,CD81,CD99,CFD,CFH,CLEC11A,CLTC,CNP,COL1A1,CRK,CSF1,CST3,CTSB,CTSC,CTSK,CTSV,CTSZ,CXCL1,CXCL5,DBNL,DCN,DCTN2,DKK1,DPYSL2,ECM1,EGFR,ELAVL1,ENG,ENPP2,EPHA2,EZR,F10,FABP5,FASN,FLNA,FN1,GAS6,GBA,GNAI2,GNAI3,GNAS,GREM1,GRN,GSN,HARS1,HLA-A,HMGB1,HSPA5,HSPB1,HSPD1,ITGB1,KARS1,LAMA4…
Cell movement of sarcoma cell lines	3.26e-20	Increased	2.621	ACTN4,AHNAK,ARPC2,CAPN2,CCN3,CD248,CD44,CD99,CTSB,DKK3,FASN,FBLN5,FLNA,FLNB,FLNC,FN1,GPI,HNRNPK,IGF2,IGFBP6,ITGB1,MAPK1,PLAU,PLAUR,S100A11,SEPTIN9,SERPINE1,SERPINF1,SLC9A3R1,STMN1,TIMP2,TLN1,TNC,TPM3,VCAN,VCP,VEGFC
Binding of tumor cell lines	3.28e-34	Increased	2.667	ACTN4,ADAM10,ADAM15,ADAM17,ADAM9,AKAP12,ANXA1,ANXA2,ANXA5,APOE,APP,BSG,C1QBP,CASP14,CCN1,CCN3,CD248,CD44,CD99,CFH,CRK,CSF1,CTSB,CTSZ,DAG1,DCN,DKK3,DSG2,DSP,EFEMP1,EGFR,EMILIN1,EPHA2,ERP29,F10,FBLN5,FLNA,FN1,GALNT2,GAS6,GLRX,HLA-A,HMGB1,HSP90B1,HSPA5,IGF2,ITGB1,LAMA5,LGALS3,LGALS3BP,LIPA,LRP1,LTF,MAPK1,MARCKS,MMP19,MMP2,MYH9,NCL,NEU1,NID1,NME1,NRP1,PARP1,PCSK9,PKM,PLAU,PLAUR,PRMT1,PRNP,PROS1,PSMD4…
Adhesion of tumor cell lines	9.68e-26	Increased	2.685	ACTN4,ADAM10,ADAM15,ADAM17,ADAM9,AKAP12,ANXA1,ANXA2,APOE,BSG,C1QBP,CASP14,CCN1,CCN3,CD44,CD99,CFH,CRK,CTSB,CTSZ,DAG1,DCN,DKK3,DSG2,DSP,EFEMP1,EGFR,EMILIN1,EPHA2,ERP29,F10,FBLN5,FLNA,FN1,GALNT2,GLRX,HMGB1,ITGB1,LGALS3,LIPA,LTF,MAPK1,MARCKS,MMP19,MMP2,MYH9,NEU1,NID1,NME1,NRP1,PARP1,PKM,PLAU,PLAUR,PRMT1,PRNP,PSMD4,RACK1,RPSA,SEMA3A,SERPINE1,SPTAN1,TGM2,THBS1,TLN1,TNC,TNFRSF6B,UCHL1,VCAN,VCL,VEGFC,WN…
Proliferation of neuronal cells	2.95e-17	Increased	2.693	ACTB,ADAM10,ADAM17,AGRN,APEX1,APOE,APP,BASP1,CAP1,CAPZB,CCN5,CLU,CNP,CORO1B,COTL1,CRK,CSF1,CSRP1,CXCL5,DNER,DPYSL2,EGFR,EIF5A,ENPP2,EPHA2,EPHB2,EZR,FBLN5,FKBP4,FN1,GNAI2,GNAS,GRN,HMGB1,HSPA8,IGF2,IQGAP1,ITGB1,JAG1,LAMA2,LGALS1,LMNB1,MAPK1,MARCKS,MEGF8,MMP2,MYH10,MYH9,NRCAM,NRP1,PAFAH1B1,PARP1,PCSK1N,PDIA3,PLXNB2,PRNP,PSAP,PTPRF,PTPRS,RAP1B,RTN4,S100A4,SEMA3A,SEMA3C,SEPTIN2,SEPTIN9,SERPINE1,SERPIN…
Sprouting	9.63e-16	Increased	2.703	ACTR3,ADAM10,ADAMTS1,AGRN,ANGPTL2,ANXA1,ANXA2,APLP2,APOE,APP,BASP1,C3,CALD1,CAPZB,CCN1,CD44,CFL1,CLSTN1,COL18A1,CRK,CSRP1,DBN1,DCN,DPYSL2,ELAVL1,EPHB2,EZR,FN1,GALNS,GRB2,GRN,HMGB1,HNRNPK,HSPG2,HTRA1,IGF2,IGFBP4,ITGB1,JAG1,LAMA2,LAMA4,LMNB1,MAPK1,MARCKS,NRCAM,NRP1,PDIA3,PFN1,PRCP,PRNP,PTPRF,RALA,RECK,RTN4,SARS1,SEMA3A,SEMA3C,SEPTIN11,SERPINF1,SOD1,SRPX2,TGFBI,THBS1,TNC,UBQLN2,UCHL1,VASP,VEGFC,VGF,…
Cell movement of blood cells	8.27e-39	Increased	2.766	ACTB,ACTN4,ADAM10,ADAM15,ADAM17,ADGRG6,AIMP1,ANGPTL2,ANXA1,ANXA2,APOD,APOE,APP,ATRN,BGN,BSG,C1QBP,C3,CALR,CAMK2D,CAPG,CAST,CCN1,CCN3,CD44,CD81,CD99,CFD,CFH,CLEC11A,CLTC,CLU,CNP,COCH,COL1A1,COL1A2,CRK,CSF1,CST3,CTSB,CTSC,CTSK,CTSV,CTSZ,CXCL1,CXCL5,DBNL,DCN,DCTN2,DKK1,DPYSL2,ECM1,EGFR,ELAVL1,ENG,ENPP2,EPHA2,EZR,F10,FABP5,FASN,FLNA,FN1,GAS6,GBA,GLG1,GLRX,GNAI2,GNAI3,GNAS,GPC1,GRB2,GREM1,GRN,GSN,HARS…
Interaction of tumor cell lines	2.27e-34	Increased	2.771	ACTN4,ADAM10,ADAM15,ADAM17,ADAM9,AKAP12,ANXA1,ANXA2,ANXA5,APOE,APP,BSG,C1QBP,CASP14,CCN1,CCN3,CD248,CD44,CD99,CFH,CRK,CSF1,CTSB,CTSZ,DAG1,DCN,DKK3,DSG2,DSP,EFEMP1,EGFR,EMILIN1,EPHA2,ERP29,EZR,F10,FASN,FBLN5,FLNA,FN1,GALNT2,GAS6,GLRX,HLA-A,HMGB1,HSP90B1,HSPA5,IGF2,ITGB1,LAMA5,LGALS3,LGALS3BP,LIPA,LRP1,LTF,MAPK1,MARCKS,MMP19,MMP2,MYH9,NCL,NEU1,NID1,NME1,NRP1,PARP1,PCSK9,PKM,PLAU,PLAUR,PRMT1,PRNP,PR…
Proliferation of connective tissue cells	8.54e-23	Increased	2.772	ACTB,AEBP1,AIMP1,AKAP12,AKR1A1,ANXA2,AREG,BGN,CCDC80,CCN1,CCN3,CD109,CD44,CDH13,COL1A1,CRK,CSF1,CTHRC1,CTSB,CTSD,CTSV,DCN,DHX9,DKK1,DKK3,DSG2,EGFR,ENG,EPHA2,ERO1A,FBLN1,FBLN5,FN1,FST,GAS6,GNAI2,GPI,GRB2,GREM1,GRN,GSTP1,HDGF,HSPA1A/HSPA1B,HSPB1,IDH1,IGF2,IGFBP4,IGFBP6,IGFBP7,ITGB1,JUP,KLK6,LGALS1,LGALS3,LGALS7/LGALS7B,LIMA1,LMNA,LMNB1,LOX,LTF,LUM,MAPK1,MMP2,NOTCH2,NPM1,NRCAM,P3H1,PA2G4,PDGFC,PDGFR…
Leukocyte migration	9.23e-39	Increased	2.808	ACTB,ACTN4,ADAM10,ADAM15,ADAM17,ADGRG6,AIMP1,ANGPTL2,ANXA1,ANXA2,APOD,APOE,APP,ATRN,BGN,BSG,C1QBP,C3,CALR,CAMK2D,CAPG,CAST,CCN1,CCN3,CD44,CD81,CD99,CFD,CFH,CLEC11A,CLTC,CLU,CNP,COCH,COL1A1,COL1A2,CRK,CSF1,CST3,CTSB,CTSC,CTSK,CTSV,CTSZ,CXCL1,CXCL5,DBNL,DCN,DCTN2,DKK1,DPYSL2,ECM1,EGFR,ELAVL1,ENG,ENPP2,EPHA2,EZR,F10,FABP5,FASN,FLNA,FN1,GAS6,GBA,GLG1,GLRX,GNAI2,GNAI3,GNAS,GPC1,GRB2,GREM1,GRN,GSN,HARS…
Proliferation of tumor cells	1.4e-21	Increased	2.851	ACLY,ACTN4,ADAM10,AHCY,ANXA1,ANXA2,AREG,BSG,CACYBP,CCN1,CCN3,CD44,CSF1,CSPG4,CST3,CTSB,CTSV,CTSZ,CXCL1,DCN,DKK1,EEF1A1,EFEMP2,EGFR,EIF3F,EPHA2,EZR,FASN,FST,GAS6,GPC1,GRB2,GREM1,GRN,HDGF,HMGB1,HSPA1A/HSPA1B,HSPA5,HSPG2,IGF2,IGFBP2,IGFBP7,JAG1,LDHA,LGALS1,LGALS3,LGALS7/LGALS7B,LOX,LUM,MAPK1,MMP3,NOTCH3,NPM1,NRP1,PARK7,PARP1,PCNA,PDGFRB,PKM,PLAU,PLAUR,PPP2CA,PREP,RPS4X,RUVBL1,S100A7,S100A9,SEPTIN9,S…
Migration of breast cancer cell lines	1.31e-16	Increased	2.882	ACTN1,ACTN4,ADAM15,ADAM9,AHNAK,ANXA1,ANXA2,ARF1,CAPN2,CCN5,CD44,CD81,CRK,CSE1L,CTSL,CXCL5,ECM1,EGFR,ELAVL1,ENG,EPHA2,FLNA,FN1,HSP90AA1,HSPA9,ILF3,IQGAP1,ITGB1,ITGBL1,LDHA,MAPK1,MMP1,MMP2,MYH10,MYH9,NME1,NRP1,PLAU,PLAUR,RACK1,RUVBL1,S100A11,S100A4,S100A7,SDC4,SDCBP,SEMA3A,SEMA3C,SEPTIN9,SERPINE1,SFN,TFPI,TGFBR3,TGM2,TIMP1,TIMP2,VASP,VIM,WNT5A
Neoplasia of tumor cell lines	8.35e-19	Increased	2.9	ACLY,ADAM17,ADAM9,ADAMTS1,ADI1,ANXA1,AREG,ASAH1,B2M,CAPN2,CCN1,CD44,CD59,CD99,CNDP2,COL18A1,COL4A2,CSE1L,CTSB,CXCL1,CXCL5,DKK1,EFEMP1,EGFR,ENPP2,EPHA2,EZR,FABP5,FBLN5,FN1,GNAS,GPI,GRN,HNRNPA2B1,HSP90AA1,HTRA1,IGFBP2,IGFBP7,ILF3,ITGB1,ITGBL1,JUP,LAMA5,LDHA,LDHB,LGALS3,LOXL1,MAP4,MFGE8,MMP1,MMP2,MMP3,NME1,NT5E,PARP1,PDCD6IP,PKM,PLAU,PLAUR,PRDX2,PRNP,RALA,S100A4,SDCBP,SEPTIN9,SERPINB4,SERPINF1,SF3B1…
Invasion of breast cancer cell lines	2.5e-16	Increased	2.904	ADAM15,ADAMTS1,AHNAK,APP,BSG,CALR,CCN1,CD44,CD99,CRTAP,CSE1L,CTSB,CTSK,CXCL5,DBNL,ECM1,EFEMP1,EGFR,EIF3A,EZR,FN1,GPI,HSP90AA1,HSP90AB1,HSPA9,ILF3,IQGAP1,ITGB1,LDHA,LIMA1,LOX,LOXL2,LRP1,MAPK1,MMP1,MMP2,MMP3,NAMPT,NME1,NUCB1,PLAU,PLAUR,PRMT1,RUVBL1,S100A11,S100A4,S100A7,SDCBP,SEPTIN9,SERPINH1,SLC9A3R1,SPARC,STMN1,TFPI,TGFBR3,TIMP1,TNC,VIM,VPS26A,VPS35,WNT5A,YWHAG
Cell movement of monocytes	2.35e-14	Increased	2.96	ADAM17,ANXA1,ANXA2,APOE,APP,ATRN,CAMK2D,CCN1,CCN3,CD99,COL1A1,CTSV,EGFR,ENG,FN1,GREM1,HARS1,HMGB1,LDLR,LGALS1,LGALS3,LGMN,PLAUR,PPIA,PRNP,PVR,QPCT,RPS19,S100A7,SBDS,SEMA3A,SERPINA3,SERPINE1,SERPINF1,SLIT3,TIMP2,TNFRSF1A,VASP
Cell proliferation of fibroblasts	1.28e-18	Increased	3.012	ACTB,AEBP1,AIMP1,ANXA2,CCDC80,CCN3,CD44,CRK,CSF1,CTSB,CTSD,DCN,DHX9,DKK1,DKK3,DSG2,EGFR,ENG,FN1,GAS6,GPI,GRB2,GRN,GSTP1,HDGF,HSPB1,IDH1,IGF2,IGFBP4,IGFBP7,ITGB1,LGALS3,LMNA,LMNB1,LTF,LUM,MAPK1,MMP2,NPM1,PA2G4,PDGFC,PDGFRB,PGK1,PLAU,PLAUR,PRDX4,PSME3,RAP1B,S100A9,SAFB,SERPINE1,SERPINF1,SOD1,SPARC,STC1,STIP1,TIMP1,TMPO,TNFRSF1A,TXN,VCAN,VCL,VIM,WNT5A,YBX1
Phagocytosis of cells	2.01e-15	Increased	3.099	ABCF1,ACTR2,ACTR3,ANPEP,ANXA1,ANXA5,APP,ARPC2,C3,CALR,CAPG,CD44,CFH,CLIC4,CLTC,CORO1C,CRK,CSF1,CYRIB,ERP44,F10,FLNA,GAS6,GLRX,GNAI2,GRB2,GRN,HMGB1,HSPA8,IDH1,ITGB1,LDLR,LGALS3,LMAN2,LRP1,LUM,MAPK1,MFGE8,MYH9,NANS,NPM1,PFN1,PKM,PLAU,PLAUR,PRNP,PROS1,PSMD4,PTX3,RACK1,RALA,RRAS2,S100A9,SERPINE1,SOD1,TGM2,THBS1,TLN1,UBE2L3,VIM,WNT5A
Migration of endothelial cells	4.12e-31	Increased	3.116	ADAM10,ADAM15,ADAM17,ADAMTS1,AIMP1,ANXA1,ANXA2,APOE,ATP2B4,ATP5F1A,ATP5F1B,CALR,CBS/CBSL,CCN1,CD44,CD81,CDH13,COL18A1,COL4A2,CRK,CXCL1,DCN,DKK1,EGFR,ENG,FLNA,FLNB,FN1,FSTL1,GAS6,GPC1,GPI,GREM1,GRN,HMGB1,HSP90AB1,HSPA5,HSPB1,IGF2,IGF2R,IQGAP1,ITGB1,JUP,LGALS1,LIPA,LOX,LOXL2,MAPK1,MARCKS,MMP2,NCL,NEU1,NRP1,PDGFRB,PKM,PLAU,PLAUR,PROS1,RAB7A,RECK,RTN4,SCG2,SDC4,SEMA3A,SEPTIN7,SERPINE1,SERPINF1,SLIT3,…
Proliferation of fibroblast cell lines	3.84e-17	Increased	3.161	AKAP12,ALDOA,APEX1,AREG,CAPRIN1,CAST,CD248,CD81,CDH13,COL1A1,CRK,CSF1,CTSD,CXCL1,DHX9,EEF1D,EGFR,EIF3B,EIF3C,EIF6,ERO1A,FN1,GNAI2,GRB2,GRN,HDGF,HMGB1,HSPA1A/HSPA1B,IGF2,IGFBP2,ITGB1,JAG1,LMNA,LMNB1,LOX,LTBP1,MAPK1,MINPP1,NPM1,NRCAM,OLA1,OTUB1,PARP1,PKM,PLAUR,PRMT1,PSMA4,PSMC2,RACK1,RALA,RAN,RECK,SDC4,SERPINE1,SFPQ,SLC3A2,SRSF1,SSB,STIP1,STMN1,TFRC,TGM2,THBS1,TNC,TSN,TSNAX,TXN,VCAN,WNT5A,XRCC6
Cell movement of endothelial cells	2.87e-35	Increased	3.188	ADAM10,ADAM15,ADAM17,ADAMTS1,AIMP1,ANPEP,ANXA1,ANXA2,APOE,ATP2B4,ATP5F1A,ATP5F1B,CALR,CBS/CBSL,CCN1,CCN3,CD44,CD81,CDH13,COL18A1,COL4A2,CORO1B,CRK,CSPG4,CXCL1,DCN,DKK1,EGFR,ENG,ENPP2,FLNA,FLNB,FN1,FSTL1,GAS6,GPC1,GPI,GREM1,GRN,HMGB1,HSP90AB1,HSPA5,HSPB1,HSPG2,IGF2,IGF2R,IQGAP1,ITGB1,JUP,LGALS1,LGALS3,LGMN,LIPA,LOX,LOXL2,MAPK1,MARCKS,MMP2,NCL,NEU1,NRP1,PDGFRB,PKM,PLAU,PLAUR,PROS1,RAB7A,RECK,RTN4,S…
Phagocytosis	1.07e-14	Increased	3.198	ABCF1,ACTR2,ACTR3,ANPEP,ANXA1,ANXA5,APP,ARPC2,C3,CALR,CAPG,CD44,CFH,CLIC4,CLTC,CORO1C,CRK,CSF1,CYRIB,ERP44,F10,FLNA,GAS6,GLRX,GNAI2,GRB2,GRN,HMGB1,HSPA8,IDH1,ITGB1,LDLR,LGALS3,LMAN2,LRP1,LUM,MAPK1,MFGE8,MSN,MYH9,NANS,NPM1,PFN1,PKM,PLAU,PLAUR,PRNP,PROS1,PSMD4,PTX3,RAB7A,RACK1,RALA,RRAS2,S100A9,SERPINE1,SOD1,TGM2,THBS1,TLN1,UBE2L3,VCP,VIM,WNT5A
Immune response of cells	8.14e-17	Increased	3.223	ABCF1,ACTR2,ACTR3,ANPEP,ANXA1,ANXA5,APOE,APP,ARPC2,ATP1A1,C3,CALR,CAPG,CD44,CD59,CFH,CLIC4,CLTC,COCH,CORO1C,CRK,CSF1,CST3,CTSB,CTSD,CXCL1,CYRIB,ENG,ERP44,F10,FLNA,FN1,FSTL1,GAPDH,GAS6,GLRX,GNAI2,GNAS,GRB2,GRN,HMGB1,HSP90AA1,HSP90B1,HSPA8,HSPB1,IDH1,IGHA1,ITGB1,LDLR,LGALS1,LGALS3,LMAN2,LRP1,LTBP1,LTF,LUM,MAPK1,MFGE8,MYH9,NAMPT,NANS,NPM1,OTUB1,PARP1,PFN1,PKM,PLAU,PLAUR,PNP,PRNP,PROS1,PSMD4,PTX3,RAC…
Cell movement of breast cancer cell lines	7.53e-21	Increased	3.344	ACTN1,ACTN4,ADAM10,ADAM15,ADAM9,ADAMTS5,AHNAK,ANXA1,ANXA2,ARF1,ARPC1B,CAPN2,CCN5,CD44,CD81,CD99,CRK,CSE1L,CTSL,CXCL5,ECM1,EGFR,EIF3A,ELAVL1,ENG,EPHA2,FLNA,FN1,GPI,HSP90AA1,HSPA9,ILF3,IQGAP1,ITGB1,ITGBL1,JUP,LDHA,LIMA1,MAPK1,MMP1,MMP2,MYH10,MYH9,NME1,NRP1,NT5E,PFN1,PLAU,PLAUR,RACK1,RUVBL1,S100A11,S100A4,S100A7,SDC4,SDCBP,SEMA3A,SEMA3C,SEPTIN9,SERPINE1,SFN,SPARC,TFPI,TGFBR3,TGM2,TIMP1,TIMP2,TLN1,TU…
Morphogenesis of neurons	2.49e-15	Increased	3.4	ACTB,ACTR3,ADAM10,ADGRG6,AGRN,APLP2,APOE,APP,AREG,ARHGDIA,ATRN,BASP1,C3,CALD1,CAPRIN1,CAPZB,CCN1,CCN5,CD44,CFL1,CLSTN1,CLU,CNP,CRK,CSF1,CSRP1,DBN1,DBNL,DDAH1,DNER,DPYSL2,EGFR,EPHA4,EPHB2,EZR,FASN,FLNA,GALNS,GDI1,GRN,HEXA,HMGB1,HNRNPK,HPRT1,HSP90AA1,HSP90AB1,ITGB1,LAMB1,LAMB2,LAMC1,LMNB1,LOX,LRP1,MAPK1,MARCKS,MSN,MYH10,NRCAM,NRP1,PDIA3,PFN1,PLAU,PLXNB2,PPP2CA,PRKCSH,PRMT1,PRNP,PTPRF,RALA,RAP1B,RDX…
Neuritogenesis	3.29e-15	Increased	3.4	ACTB,ACTR3,ADAM10,ADGRG6,AGRN,APLP2,APOE,APP,AREG,ARHGDIA,ATRN,BASP1,C3,CALD1,CAPRIN1,CAPZB,CCN1,CCN5,CD44,CFL1,CLSTN1,CLU,CNP,CRK,CSF1,CSRP1,DBN1,DBNL,DDAH1,DNER,DPYSL2,EGFR,EPHA4,EPHB2,EZR,FASN,FLNA,GALNS,GDI1,GRN,HMGB1,HNRNPK,HPRT1,HSP90AA1,HSP90AB1,ITGB1,LAMB1,LAMB2,LAMC1,LMNB1,LOX,LRP1,MAPK1,MARCKS,MSN,MYH10,NRCAM,NRP1,PDIA3,PFN1,PLAU,PLXNB2,PPP2CA,PRKCSH,PRMT1,PRNP,PTPRF,RALA,RAP1B,RDX,RTN4…
Cell proliferation of breast cancer cell lines	1.77e-17	Increased	3.553	ACTB,ACTN4,ADAM17,ADAMTS1,AHCY,ANXA1,ANXA2,ARF1,ASAH1,C1QBP,CCN1,CCN3,CD44,CD59,CLU,COL6A3,COPS4,CRABP2,CSE1L,CSF1,CTSD,DCD,DCN,EEF1A1,EEF1B2,EGFR,EIF3A,EIF3C,EIF4A1,ELAVL1,EPHA2,FABP5,FASN,FBLN5,FN1,FSTL3,GNAS,GPC1,GRB2,GRN,HNRNPK,HSPA5,IGF2,IGFBP2,IGFBP7,ILF3,ITGB1,LDHA,LGALS1,LGALS3,LIMA1,MAPK1,NME1,NONO,NOTCH3,NRP1,PA2G4,PDGFRB,PDIA3,PFKP,PFN1,PKM,PLAU,PLAUR,PPP2R1A,PRDX2,RACK1,S100A4,S100A7,…
Endocytosis by eukaryotic cells	5.22e-20	Increased	3.557	ABCF1,ACTR2,ACTR3,ADAMTS5,ANTXR1,ANXA1,ANXA5,APLP2,APOE,APP,ARPC2,ATP6AP1,C3,CALR,CAPG,CD44,CFH,CLIC4,CLTC,CSF1,CYRIB,DBN1,DPYSL2,ERP44,FLNA,GAS6,GLRX,GNAI2,GRB2,GRN,HMGB1,HSP90AA1,HSPA5,HYOU1,IDH1,ITGB1,LGALS3,LMAN2,LRP1,LUM,MAPK1,MFGE8,MRC2,MYH9,NANS,NME1,NPM1,PARK7,PFN1,PKM,PLAU,PLAUR,PRNP,PROS1,PSMD4,PTX3,RACK1,RALA,RRAS2,RUVBL2,S100A9,SERPINE1,SF3B3,SFPQ,TGM2,THBS1,TLN1,UBE2L3,VIM,WNT5A,YWHA…
Colony formation of cells	3.6e-15	Increased	3.557	ACLY,ADAM17,AIFM1,AKAP12,ALDH1A1,ANXA1,AREG,BAG3,CALR,CAST,CCN1,CD44,CLEC11A,CLU,CNDP2,CRK,CSF1,CTSB,CTSD,DCN,DYNC1H1,EGFR,EIF4A1,EIF6,ELAVL1,ENO1,EPHA2,EZR,FBLN1,FN1,GNAI2,GRN,HDGF,HNRNPA2B1,HSPA1A/HSPA1B,HSPA9,IDH1,IGFBP2,IGFBP4,IGFBP7,IQGAP1,JUP,LGALS7/LGALS7B,LIMA1,LMNA,LOX,LOXL1,LTBP1,LUM,MAPK1,MMP2,NOTCH2,NPM1,NRCAM,OSMR,P3H1,PARP1,PKM,PLAU,PPP2CA,PPP2R1A,PSMC3,PTPRF,PTPRS,RACK1,RALA,RAN,RP…
Engulfment of cells	3.87e-22	Increased	3.597	ABCF1,ACTN4,ACTR2,ACTR3,ADAMTS5,ANPEP,ANTXR1,ANXA1,ANXA5,AP2B1,APLP2,APOE,APP,ARF1,ARPC2,ATP6AP1,C3,CALR,CAPG,CD44,CDH13,CFH,CLIC4,CLTC,CORO1C,CRK,CSF1,CYRIB,DBN1,DPYSL2,EHD2,ERP44,EZR,F10,FLNA,FN1,GAS6,GLRX,GNAI2,GRB2,GRN,GSTP1,HMGB1,HSP90AA1,HSPA5,HSPA8,HYOU1,IDH1,IQGAP1,ITGB1,LDLR,LGALS3,LMAN2,LRP1,LUM,MAPK1,MFGE8,MRC2,MYH9,NANS,NCL,NME1,NPM1,PARK7,PFN1,PIGR,PKM,PLAU,PLAUR,PRNP,PROS1,PSMD4,PTX…
Chemotaxis	2.87e-24	Increased	3.723	ACTN1,ADAM10,ADAM17,AKAP12,ANGPTL2,ANXA1,ANXA2,APP,C1QBP,C3,CALR,CAPG,CAPN2,CBS/CBSL,CCN1,CCN3,CD44,CDH13,CLU,CORO1B,CRK,CSF1,CST3,CXCL1,CXCL5,CYRIB,EGFR,ENG,ENPP2,EPHA2,EPHB2,F10,FBN1,FN1,GAS6,GLRX,GNAI2,GNAI3,GNAS,GNB1,GNB2,GRB2,GREM1,GRN,GSN,HARS1,HMGB1,HSPB1,HSPD1,IGF2,IGF2R,ITGB1,KARS1,LGALS1,LGALS3,LGMN,LOX,LRP1,MAPK1,MMP2,MYH10,NRCAM,NRP1,NT5E,PDGFRB,PIGR,PLAU,PLAUR,PLEC,PPIA,PPIB,PRNP,RAB…
Colony formation	2.02e-15	Increased	3.732	ACLY,ADAM17,AHCY,AIFM1,AKAP12,ALDH1A1,ANXA1,AREG,BAG3,CALR,CAST,CCN1,CD44,CLEC11A,CLU,CNDP2,CRK,CSF1,CTSB,CTSD,DCN,DKK3,DYNC1H1,EGFR,EIF3F,EIF4A1,EIF6,ELAVL1,ENO1,EPHA2,EZR,FBLN1,FN1,FSTL1,GNAI2,GRN,HDGF,HNRNPA2B1,HSPA1A/HSPA1B,HSPA9,IDH1,IGFBP2,IGFBP4,IGFBP7,IQGAP1,JAG1,JUP,LGALS3,LGALS7/LGALS7B,LIMA1,LMNA,LOX,LOXL1,LTBP1,LUM,MAPK1,MMP2,NOTCH2,NPM1,NRCAM,OSMR,P3H1,PARP1,PKM,PLAU,PLAUR,PPP2CA,PPP…
Cellular homeostasis	4.55e-15	Increased	3.925	ACLY,ADAM10,ADAM17,ADAMTS1,ADH5,ALDOA,ANXA1,ANXA2,ANXA6,APLP2,APOE,APP,ARF1,ARSA,ASAH1,ATP1A1,ATP2B4,ATP6AP1,B2M,BAG3,BSG,C3,CALB2,CALR,CAMK2D,CAND1,CAST,CCN1,CCN3,CD81,CFH,CLEC11A,CLIC1,CLIC4,CLSTN1,CLTC,CNP,COL4A2,CP,CPE,CTSB,CTSD,CTSK,CTSL,CTSV,CXCL1,CXCL5,DCN,DFFA,DKK1,DLD,DPP7,EEF1D,EEF2,EGFR,EIF2S1,EIF4G1,EIF5A,ELAVL1,ENG,EPHA2,EPHA4,EPHB2,ERO1A,EZR,FABP5,FKBP1A,FN1,GAA,GAPDH,GAS6,GBA,GBE1,…
Microtubule dynamics	1.46e-29	Increased	4.026	ACTB,ACTN4,ACTR2,ACTR3,ADAM10,ADGRG6,ADI1,AGRN,AHNAK,AKAP12,ANPEP,APLP2,APOE,APP,AREG,ARHGDIA,ARPC2,ARSA,ATRN,B4GAT1,BASP1,BSG,C1QBP,C3,CALD1,CALU,CAP1,CAPG,CAPN2,CAPRIN1,CAPZB,CAST,CCN1,CCN3,CCN5,CD44,CD81,CDH13,CFL1,CLSTN1,CLU,CNP,COL1A1,COPB2,CRK,CSF1,CSRP1,CSTB,CTSV,DAG1,DBN1,DBNL,DDAH1,DKK3,DNER,DPYSL2,DSP,DYNC1H1,EEF1A1,EGFR,ENG,EPHA2,EPHA4,EPHB2,EZR,FASN,FKBP4,FLNA,FN1,GALNS,GAPDH,GAS6,GDI…
Endocytosis	2.65e-25	Increased	4.044	ABCF1,ACTB,ACTN4,ACTR2,ACTR3,ADAMTS5,ANTXR1,ANXA1,ANXA5,ANXA6,AP2B1,APLP2,APOE,APP,ARF1,ARPC2,ATP5F1B,ATP6AP1,B2M,C3,CALR,CAP1,CAPG,CD44,CDH13,CFH,CLIC4,CLTC,CLU,CORO1C,CSF1,CYRIB,DBN1,DPYSL2,EGFR,EHD2,ERP44,EZR,FLNA,GAS6,GLRX,GNAI2,GRB2,GRN,GSTP1,HMGB1,HNRNPK,HSP90AA1,HSP90B1,HSPA5,HSPA8,HSPA9,HSPG2,HSPH1,HYOU1,IDH1,IGF2R,IGHA1,IGKC,IQGAP1,ITGB1,JCHAIN,LDLR,LGALS3,LMAN2,LRP1,LUM,MAPK1,MASP1,MFGE…
Homing of cells	1.01e-24	Increased	4.044	ACTN1,ACTR2,ADAM10,ADAM17,AKAP12,ANGPTL2,ANXA1,ANXA2,APP,ARPC2,C1QBP,C3,CALR,CAPG,CAPN2,CBS/CBSL,CCN1,CCN3,CD44,CDH13,CLU,CORO1B,CRK,CSF1,CST3,CXCL1,CXCL5,CYRIB,EGFR,ENG,ENPP2,EPHA2,EPHB2,F10,FBN1,FN1,GAS6,GLRX,GNAI2,GNAI3,GNAS,GNB1,GNB2,GRB2,GREM1,GRN,GSN,HARS1,HMGB1,HSPB1,HSPD1,IGF2,IGF2R,ITGB1,KARS1,LGALS1,LGALS3,LGMN,LOX,LRP1,MAPK1,MMP2,MYH10,NRCAM,NRP1,NT5E,PDGFRB,PIGR,PLAU,PLAUR,PLEC,PPIA,P…
Formation of cellular protrusions	2.24e-24	Increased	4.091	ACTB,ACTN4,ACTR2,ACTR3,ADAM10,ADGRG6,AGRN,AHNAK,AKAP12,ANPEP,APLP2,APOE,APP,AREG,ARHGDIA,ARPC2,ATRN,B4GAT1,BASP1,BSG,C1QBP,C3,CALD1,CALU,CAP1,CAPG,CAPN2,CAPRIN1,CAPZB,CAST,CCN1,CCN3,CCN5,CD44,CD81,CDH13,CFL1,CLSTN1,CLU,CNP,CRK,CSF1,CSRP1,CSTB,DAG1,DBN1,DBNL,DDAH1,DKK3,DNER,DPYSL2,EEF1A1,EGFR,ENG,EPHA2,EPHA4,EPHB2,EZR,FASN,FLNA,FN1,GALNS,GAS6,GDI1,GRN,GSN,HMGB1,HNRNPK,HPRT1,HSP90AA1,HSP90AB1,HSPB1…
Invasion of tumor cell lines	6.5e-41	Increased	4.13	ACTN4,ADAM10,ADAM15,ADAM17,ADAM9,ADAMTS1,ADI1,AHNAK,AKAP12,ALDOA,ANXA1,APEX1,APP,AREG,ARHGDIA,ATP6AP1,AZGP1,B4GAT1,BSG,CALR,CAP1,CAPN2,CCN1,CCN3,CD44,CD81,CD99,CDH13,CFH,CLU,CNDP2,COL18A1,COL7A1,COPB2,CRK,CRTAP,CSE1L,CSPG4,CTSB,CTSD,CTSK,CTSZ,CXCL5,DBN1,DBNL,DCN,DKK1,DKK3,DPYSL2,DSP,ECM1,EFEMP1,EGFR,EIF3A,EIF3F,EIF4A1,ENG,ENPP2,EPHA2,EPHB2,EZR,FABP5,FASN,FAT1,FBLN1,FBLN2,FBLN5,FH,FN1,FSTL1,GALNT2…
Growth of tumor	2.21e-32	Increased	4.136	ACLY,ACTN4,ADAM10,ADAM15,ADAM9,ADAMTS1,ADH5,AHCY,AIMP1,ANPEP,ANTXR1,ANXA1,ANXA2,AREG,BSG,CACYBP,CALR,CAPN2,CCN1,CCN3,CD248,CD44,CD59,CLU,COL18A1,COL7A1,CRABP2,CSF1,CSPG4,CST3,CTSB,CTSK,CTSV,CTSZ,CXCL1,CXCL5,DCN,DKK1,EEF1A1,EFEMP1,EFEMP2,EGFR,EIF3F,ELAVL1,ENG,EPHA2,EPHB2,ERO1A,EZR,FABP5,FASN,FBLN5,FH,FLNA,FST,FSTL1,GALNT2,GAPDH,GAS6,GPC1,GRB2,GREM1,GRN,HDGF,HMGB1,HSP90AA1,HSPA1A/HSPA1B,HSPA4,HSPA5…
Organization of cytoskeleton	2.31e-36	Increased	4.178	ACTB,ACTN1,ACTN4,ACTR2,ACTR3,ADAM10,ADGRG6,ADI1,AGRN,AHNAK,AKAP12,ALDOA,ANPEP,ANTXR1,ANXA1,APLP2,APOE,APP,AREG,ARF1,ARHGDIA,ARPC2,ARPC5,ARSA,ATRN,B4GAT1,BAG3,BASP1,BSG,C1QBP,C3,CALD1,CALR,CALU,CAP1,CAPG,CAPN2,CAPRIN1,CAPZB,CAST,CCN1,CCN3,CCN5,CD44,CD81,CD99,CDH13,CFL1,CLSTN1,CLTC,CLU,CNP,COL1A1,COPB2,CORO1B,CORO1C,CRK,CSF1,CSRP1,CSTB,CTSV,CXCL1,DAG1,DBN1,DBNL,DCTN2,DDAH1,DKK3,DNER,DPYSL2,DSP,DYNC…
Growth of lesion	7.65e-33	Increased	4.23	ACLY,ACTN4,ADAM10,ADAM15,ADAM9,ADAMTS1,ADH5,AHCY,AIMP1,ANPEP,ANTXR1,ANXA1,ANXA2,APOE,AREG,BSG,CACYBP,CALR,CAPN2,CCN1,CCN3,CD248,CD44,CD59,CLU,COL18A1,COL7A1,CRABP2,CSF1,CSPG4,CST3,CTSB,CTSK,CTSV,CTSZ,CXCL1,CXCL5,DCN,DKK1,EEF1A1,EFEMP1,EFEMP2,EGFR,EIF3F,ELAVL1,ENG,EPHA2,EPHB2,ERO1A,EZR,FABP5,FASN,FBLN5,FH,FLNA,FST,FSTL1,GALNT2,GAPDH,GAS6,GPC1,GRB2,GREM1,GRN,HDGF,HMGB1,HSP90AA1,HSPA1A/HSPA1B,HSPA4,…
Organization of cytoplasm	4.7e-38	Increased	4.237	ACTB,ACTN1,ACTN4,ACTR2,ACTR3,ADAM10,ADGRG6,ADI1,AGRN,AHNAK,AKAP12,ALDOA,ANPEP,ANTXR1,ANXA1,APLP2,APOE,APP,AREG,ARF1,ARHGDIA,ARPC2,ARPC5,ARSA,ATP5F1B,ATRN,B4GAT1,BAG3,BASP1,BSG,C1QBP,C3,CALD1,CALR,CALU,CAP1,CAPG,CAPN2,CAPRIN1,CAPZB,CAST,CCN1,CCN3,CCN5,CD44,CD81,CD99,CDH13,CFL1,CLN5,CLSTN1,CLTC,CLU,CNP,COL1A1,COPB2,CORO1B,CORO1C,CRK,CSF1,CSRP1,CSTB,CTSV,CXCL1,DAG1,DBN1,DBNL,DCTN2,DDAH1,DKK3,DNER,DP…
Hydrolysis of nucleotide	9.36e-18	Increased	4.286	ATP1A1,CALD1,CALR,CCT4,CCT5,GNAI2,GNAS,GNB1,HMGB1,HSPA5,HSPD1,IPO5,MAPK1,NME1,NT5E,NUDT5,PSMC2,RAB2A,RAB7A,RAN,RANBP1,RANGAP1,RRAS2,RUVBL1,RUVBL2,SNRNP200,SOD1,STMN1,TGM2,UBA1,USP14,VCP,XPO1
Cell movement of tumor cell lines	9.62e-54	Increased	4.46	ACTN1,ACTN4,ADAM10,ADAM15,ADAM17,ADAM9,ADAMTS5,AHNAK,AKAP12,ALDOA,ANPEP,ANXA1,ANXA2,APP,AREG,ARF1,ARPC1B,ARPC2,B4GAT1,BSG,C1QBP,C3,CALD1,CALR,CALU,CAP1,CAPN2,CCN1,CCN3,CCN5,CD248,CD44,CD81,CD99,CDH13,CLIC1,CLIC4,CLTC,CLU,CNDP2,COL18A1,COL1A1,COL7A1,CRK,CSE1L,CSF1,CST3,CTSB,CTSL,CTSZ,CXCL1,CXCL5,DCN,DKK3,DPYSL2,DSP,ECM1,EFEMP1,EGFR,EIF3A,EIF3F,ELAVL1,ENG,ENPP2,EPHA2,EPHA4,EPHB2,EZR,FASN,FAT1,FBLN2…
Invasion of cells	3.27e-54	Increased	4.607	ACTN4,ADAM10,ADAM15,ADAM17,ADAM9,ADAMTS1,ADI1,AHCY,AHNAK,AKAP12,ALDOA,ANPEP,ANXA1,ANXA2,APEX1,APP,AREG,ARHGDIA,ATP6AP1,AZGP1,B4GAT1,BSG,C1QBP,CALR,CAP1,CAPN2,CCN1,CCN3,CCN5,CD44,CD81,CD99,CDH13,CFH,CLU,CNDP2,COCH,COL18A1,COL7A1,COPB1,COPB2,CRK,CRTAP,CSE1L,CSF1,CSPG4,CST3,CTSB,CTSD,CTSK,CTSL,CTSV,CTSZ,CXCL1,CXCL5,DBN1,DBNL,DCN,DKK1,DKK3,DPYSL2,DSP,ECM1,EFEMP1,EGFR,EIF3A,EIF3F,EIF4A1,ENG,ENPP2,EPHA…
Migration of tumor cell lines	3.25e-43	Increased	4.672	ACTN1,ACTN4,ADAM10,ADAM15,ADAM17,ADAM9,AHNAK,AKAP12,ALDOA,ANPEP,ANXA1,ANXA2,APP,AREG,ARF1,ARPC2,B4GAT1,BSG,C1QBP,CALD1,CALR,CALU,CAPN2,CCN1,CCN3,CCN5,CD248,CD44,CD81,CD99,CDH13,CLTC,CLU,CNDP2,COL18A1,COL7A1,CRK,CSE1L,CSF1,CST3,CTSB,CTSL,CTSZ,CXCL5,DCN,DPYSL2,DSP,ECM1,EFEMP1,EGFR,EIF3F,ELAVL1,ENG,ENPP2,EPHA2,EPHA4,EPHB2,EZR,FASN,FAT1,FBLN2,FBLN5,FH,FLNA,FLNB,FLNC,FN1,FSTL1,GALNT2,GAS6,GNAI3,GNAS,G…
Replication of virus	2.14e-16	Increased	4.787	ADAM10,ANPEP,ANXA5,ANXA6,ARF1,ATP5F1B,ATP6AP1,ATP6AP2,B2M,BAG3,CAD,CANT1,CD81,CLIC4,CLSTN3,COPA,COPB1,COPB2,COPG1,CSE1L,CST3,DAG1,DDB1,DHX9,DKK1,EEF1A1,EIF2S1,EIF3A,EIF3C,EIF3G,EIF3L,EPHB2,FASN,FBN1,FDPS,G3BP1,GALC,GAS6,HMGB1,HNRNPA1,HSP90AA1,HSP90AB1,HSP90B1,HSPD1,ILF3,KPNB1,MAN2B1,MAPK1,MDH1,MVP,NCL,NPM1,PARP1,PCBP2,PDCD6IP,PLAU,PLIN3,PPIA,PRDX1,PRDX2,PRNP,PSMA1,PSMD2,PTX3,RPS16,RPS27A,RPSA,RUV…
Replication of RNA virus	1.3e-16	Increased	4.843	ADAM10,ANPEP,ANXA5,ANXA6,ARF1,ATP6AP1,ATP6AP2,B2M,BAG3,CAD,CANT1,CD81,CLIC4,CLSTN3,COPA,COPB1,COPB2,COPG1,CSE1L,CST3,DAG1,DDB1,DHX9,DKK1,EEF1A1,EIF2S1,EIF3A,EIF3C,EIF3G,EIF3L,EPHB2,FASN,FBN1,FDPS,G3BP1,GALC,HMGB1,HNRNPA1,HSP90AA1,HSP90AB1,HSPD1,ILF3,KPNB1,MAN2B1,MAPK1,MDH1,MVP,NCL,NPM1,PCBP2,PDCD6IP,PLAU,PLIN3,PPIA,PRDX1,PRDX2,PRNP,PSMA1,PSMD2,PTX3,RPS16,RPS27A,RPSA,RUVBL2,S100A8,S100A9,SAFB,SF3A…
Migration of cells	1.05e-68	Increased	5.044	ACTB,ACTN1,ACTN4,ACTR3,ADAM10,ADAM15,ADAM17,ADAM9,ADAMTS1,ADGRG6,ADI1,AHCY,AHNAK,AIMP1,AKAP12,ALDOA,ANGPTL2,ANPEP,ANXA1,ANXA2,APLP2,APOD,APOE,APP,AREG,ARF1,ARHGDIA,ARPC2,ATP2B4,ATP5F1A,ATP5F1B,ATRN,B4GAT1,BAG3,BGN,BSG,C1QBP,C3,CALD1,CALR,CALU,CAMK2D,CAP1,CAPG,CAPN2,CAST,CBS/CBSL,CCN1,CCN3,CCN5,CD248,CD44,CD81,CD99,CDH13,CFD,CFH,CFL1,CLEC11A,CLIC4,CLTC,CLU,CNDP2,CNP,COCH,COL18A1,COL1A1,COL1A2,COL3…
Infection of kidney cell lines	3e-18	Increased	5.096	ANPEP,ATP5F1A,ATP5F1B,BMP1,BSG,CAD,CANT1,CGREF1,CHORDC1,COL5A1,CTSB,CTSL,DBN1,ELOC,GANAB,HMGB1,HNRNPH1,HSPA5,IDH1,KARS1,KPNB1,KRT18,LMAN2,MAN1A1,MANBA,MAP4,MAT2A,PCBP2,PFKL,PGM1,PSMA1,PSMA3,PSMA5,PSMA7,PSMB6,PSMC3,PSMC5,PSMD6,RNH1,RPL10A,RPL12,RPL18,RPL5,SAFB,SDF4,SF3A1,SF3B1,SF3B2,SUB1,TAGLN2,TFRC,UBE2L3,YBX1,ZYX
Infection of embryonic cell lines	1.85e-17	Increased	5.108	ANPEP,ATP5F1A,ATP5F1B,BMP1,BSG,CAD,CANT1,CGREF1,CHORDC1,COL5A1,DAG1,DBN1,ELOC,GANAB,HMGB1,HNRNPH1,HSPA5,IDH1,KARS1,KPNB1,LMAN2,MAN1A1,MANBA,MAP4,MAT2A,MXRA8,PCBP2,PFKL,PGM1,PSMA1,PSMA3,PSMA5,PSMA7,PSMB6,PSMC3,PSMC5,PSMD6,RNH1,RPL10A,RPL12,RPL18,RPL5,SAFB,SDF4,SF3A1,SF3B1,SF3B2,SUB1,TAGLN2,TFRC,UBE2L3,YBX1,ZYX
Infection of epithelial cell lines	7.88e-17	Increased	5.152	ANPEP,ATP5F1A,ATP5F1B,BMP1,BSG,CAD,CANT1,CGREF1,CHORDC1,COL5A1,DBN1,ELOC,GANAB,HMGB1,HNRNPH1,HSPA5,IDH1,KARS1,KPNB1,LMAN2,MAN1A1,MANBA,MAP4,MAT2A,PCBP2,PFKL,PGM1,PSMA1,PSMA3,PSMA5,PSMA7,PSMB6,PSMC3,PSMC5,PSMD6,RNH1,RPL10A,RPL12,RPL18,RPL5,SAFB,SDF4,SF3A1,SF3B1,SF3B2,SUB1,TAGLN2,TFRC,UBE2L3,YBX1,ZYX
Cell movement	2.6e-76	Increased	5.299	ACTB,ACTN1,ACTN4,ACTR2,ACTR3,ADAM10,ADAM15,ADAM17,ADAM9,ADAMTS1,ADAMTS5,ADGRG6,ADI1,AHCY,AHNAK,AIMP1,AKAP12,ALDOA,ANGPTL2,ANPEP,ANTXR1,ANXA1,ANXA2,APLP2,APOD,APOE,APP,AREG,ARF1,ARHGDIA,ARPC1B,ARPC2,ATP2B4,ATP5F1A,ATP5F1B,ATRN,B4GAT1,BAG3,BGN,BSG,C1QBP,C3,CALD1,CALR,CALU,CAMK2D,CAP1,CAPG,CAPN2,CAST,CBS/CBSL,CCN1,CCN3,CCN5,CD248,CD44,CD59,CD81,CD99,CDH13,CFD,CFH,CFL1,CLEC11A,CLIC1,CLIC4,CLTC,CLU,CN…
Cell proliferation of tumor cell lines	1.38e-38	Increased	6.862	ACLY,ACTB,ACTN1,ACTN4,ADAM10,ADAM15,ADAM17,ADAM9,ADAMTS1,ADAMTS5,AHCY,AHNAK,AKAP12,ALDH1A1,ALDOA,ANGPTL2,ANTXR1,ANXA1,ANXA2,ANXA6,APEX1,API5,APP,AREG,ARF1,ASAH1,ATP6AP1,BSG,BUB3,C1QBP,CACYBP,CALR,CAMK2D,CCDC80,CCN1,CCN3,CCN5,CCT3,CD248,CD44,CD59,CD81,CD99,CDC37,CDH13,CLEC11A,CLU,CNDP2,COL18A1,COL1A1,COL4A2,COL6A3,COPB2,COPS4,CRABP2,CRK,CSE1L,CSF1,CTSB,CTSD,CXCL1,DCD,DCN,DDB1,DKK1,DKK3,DSG2,DYNC1H…
HIV infection	3.67e-15	Increased	7.148	ACTR3,ADAM10,ADAMTS5,ANXA2,APP,ARF1,ATP5F1B,B2M,BMP1,C1R,C1S,C3,CAD,CANT1,CCN5,CCT2,CD44,CFI,CGREF1,CHORDC1,CHST14,CLU,COL5A1,CRIM1,CSF1,CTSZ,DHX9,EGFR,ELOC,FDPS,FKBP1A,FN1,GANAB,GM2A,HLA-A,HMGB1,HNRNPF,HNRNPH1,HNRNPU,HSPA4,IDH1,IMPDH2,ITGB1,KARS1,KPNB1,LMAN2,MAN1A1,MANBA,MAP4,MAT2A,PDIA3,PDIA6,PFKL,PGM1,PLOD3,PPIB,PPP2R2A,PSMA1,PSMA3,PSMA5,PSMA7,PSMB6,PSMC3,PSMC5,PSMD4,PSMD6,RAB1B,RAB2A,RANBP1,R…
Infection by Retroviridae	2.94e-15	Increased	7.217	ACTR3,ADAM10,ADAMTS5,ANXA2,APP,ARF1,ATP5F1B,B2M,BMP1,C1R,C1S,C3,CAD,CANT1,CCN5,CCT2,CD44,CFI,CGREF1,CHORDC1,CHST14,CLU,COL5A1,CRIM1,CSF1,CTSZ,DHX9,EGFR,ELOC,FDPS,FKBP1A,FN1,GANAB,GAS6,GM2A,HLA-A,HMGB1,HNRNPF,HNRNPH1,HNRNPU,HSPA4,IDH1,IMPDH2,ITGB1,KARS1,KPNB1,LMAN2,MAN1A1,MANBA,MAP4,MAT2A,PDIA3,PDIA6,PFKL,PGM1,PLOD3,PPIB,PPP2R2A,PSMA1,PSMA3,PSMA5,PSMA7,PSMB6,PSMC3,PSMC5,PSMD4,PSMD6,RAB1B,RAB2A,RAN…
Cell viability of tumor cell lines	5.03e-29	Increased	7.346	ACTN4,ADAM17,ADAMTS1,ADH5,AIFM1,AIMP1,ANTXR1,APEX1,APOE,APP,AREG,ASAH1,B2M,BAG3,CALR,CAMK2D,CAPN2,CARS1,CBR1,CCN3,CD44,CLU,CNDP2,COL1A1,COPB2,COPS4,CRK,CSE1L,CTSD,CXCL1,DCD,DHX9,DPP3,ECM1,EEF2,EGFR,EIF2S1,EIF3A,EIF3C,EIF3F,EIF4A1,EIF4G1,ELAVL1,ENG,ENO1,EPHA2,EPHA4,EWSR1,FASN,FKBP4,FLNA,FN1,GAS6,GLUD1,GPC1,GSTP1,HMGB1,HSP90AB1,HSP90B1,HSPA1A/HSPA1B,HSPA4,HSPA5,HSPA8,HSPA9,HSPB1,HSPH1,IDH1,IGF2,IGF…
Infection of cells	1.25e-31	Increased	7.389	ACTR2,ACTR3,ADAM10,ADAMTS5,ANPEP,ANXA2,AP2B1,APOE,APP,ARF1,ARPC1B,ARPC5,ATP1A1,ATP5F1A,ATP5F1B,ATP6AP2,B2M,BMP1,BSG,C1QBP,C1R,C1S,C3,CAD,CANT1,CCN5,CCT2,CD44,CD81,CFI,CGREF1,CHORDC1,CHST14,CLTB,CLTC,COL5A1,COPA,COPB1,COPB2,COPG1,CRIM1,CSF1,CTSB,CTSL,CTSZ,DAG1,DBN1,DCD,DHX9,DYNC1H1,EGFR,EIF3A,EIF3G,ELOC,EPHA2,F10,FN1,G3BP1,GANAB,GAS6,GM2A,HMGB1,HNRNPF,HNRNPH1,HNRNPK,HNRNPU,HSP90B1,HSPA5,HSPA9,IDH1…
Infection by RNA virus	2.35e-33	Increased	7.403	ACTB,ACTR2,ACTR3,ADAM10,ADAMTS5,AHNAK,ANPEP,ANXA1,ANXA2,AP2B1,APOD,APOE,APP,ARF1,ARPC1B,ARPC5,ATP1A1,ATP5F1A,ATP5F1B,ATP6AP2,B2M,BMP1,BSG,C1R,C1S,C3,CAD,CANT1,CAPZA2,CCN5,CCT2,CD44,CD81,CFI,CGREF1,CHORDC1,CHST14,CLEC3B,CLTB,CLTC,CLU,COL5A1,COPA,COPB1,COPB2,COPG1,CRIM1,CSF1,CTSB,CTSL,CTSZ,CXCL1,CXCL5,DAG1,DBN1,DCD,DHX9,DYNC1H1,EEF1A1,EEF2,EGFR,EIF3A,EIF3G,ELOC,EPHA2,F10,FDPS,FKBP1A,FLNA,FN1,G3BP1,…
Infection by HIV-1	9.21e-14	Increased	7.607	ACTR3,ADAM10,ADAMTS5,APP,ARF1,ATP5F1B,BMP1,CAD,CANT1,CCN5,CCT2,CD44,CGREF1,CHORDC1,CHST14,COL5A1,CRIM1,CSF1,CTSZ,DHX9,EGFR,ELOC,GANAB,GM2A,HMGB1,HNRNPF,HNRNPH1,HNRNPU,IDH1,ITGB1,KARS1,KPNB1,LMAN2,MAN1A1,MANBA,MAP4,MAT2A,PDIA3,PDIA6,PFKL,PGM1,PLOD3,PPIB,PPP2R2A,PSMA1,PSMA3,PSMA5,PSMA7,PSMB6,PSMC3,PSMC5,PSMD4,PSMD6,RAB1B,RAB2A,RANBP1,RAP1B,RNH1,RPL10A,RPL12,RPL18,SAFB,SDF4,SERPINB6,SF3A1,SF3B1,SF3B…
Viral Infection	1.96e-47	Increased	7.877	ACTB,ACTN1,ACTR2,ACTR3,ADAM10,ADAMTS5,AHNAK,AIMP1,ANPEP,ANXA1,ANXA2,ANXA5,ANXA6,AP2B1,APOD,APOE,APP,ARF1,ARPC1B,ARPC5,ATP1A1,ATP5F1A,ATP5F1B,ATP6AP1,ATP6AP2,B2M,BAG3,BGN,BMP1,BSG,C1R,C1S,C3,CAD,CALD1,CALM1 (includes others),CANT1,CAPZA2,CCN5,CCT2,CCT8,CD44,CD81,CFI,CGREF1,CHORDC1,CHST14,CLEC3B,CLIC4,CLSTN3,CLTB,CLTC,CLU,CNP,COL3A1,COL5A1,COPA,COPB1,COPB2,COPG1,CRIM1,CSE1L,CSF1,CST3,CTSB,CTSL,CTSV…
Cell viability	2.92e-39	Increased	7.948	ACLY,ACTN4,ADAM17,ADAMTS1,ADH5,AGRN,AIFM1,AIMP1,ANTXR1,ANXA5,AP2B1,APEX1,APOD,APOE,APP,AREG,ASAH1,B2M,BAG3,C3,CALB2,CALR,CAMK2D,CAPN2,CARS1,CBR1,CCN1,CCN3,CD44,CD59,CD81,CDH13,CLEC11A,CLU,CNDP2,COCH,COL1A1,COPB2,COPS4,CRK,CSE1L,CSF1,CST3,CTH,CTSB,CTSD,CXCL1,DCD,DHX9,DKK1,DPP3,ECM1,EEF2,EGFR,EIF2S1,EIF3A,EIF3C,EIF3F,EIF4A1,EIF4G1,ELAVL1,EMILIN2,ENG,ENO1,EPHA2,EPHA4,EPHB2,EWSR1,EZR,FASN,FAT1,FH,FKB…
Cell survival	4.97e-41	Increased	8.149	ACLY,ACTN4,ADAM17,ADAMTS1,ADH5,AGRN,AIFM1,AIMP1,ANTXR1,ANXA5,AP2B1,APEX1,APOD,APOE,APP,AREG,ASAH1,B2M,BAG3,C3,CALB2,CALR,CAMK2D,CAPN2,CARS1,CBR1,CCN1,CCN3,CD44,CD59,CD81,CDH13,CFH,CLEC11A,CLU,CNDP2,COCH,COL18A1,COL1A1,COPB2,COPS4,CRK,CSE1L,CSF1,CST3,CTH,CTSB,CTSD,CXCL1,DCD,DHX9,DKK1,DPP3,ECM1,EEF2,EGFR,EIF2S1,EIF3A,EIF3C,EIF3F,EIF4A1,EIF4G1,ELAVL1,EMILIN2,ENG,ENO1,EPHA2,EPHA4,EPHB2,EWSR1,EZR,FASN…

## Sheet: HDF supernatant 24h US
HDFs supernatant 24h Upstream Regulator Analysis (IPA). Only upstream regulators with a predicted activation state (activated or inhibited), a z-score > 2.0 or < -2.0, and an overlap-value of < 0.01 are shown. The overlap p‐value measures whether there is a statistically significant overlap between the dataset genes and the genes that are regulated by a transcriptional regulator. It is calculated…
Upstream Regulator	Molecule Type	Predicted Activation State	Activation z-score	p-value of overlap	Target Molecules in Dataset
CD 437	chemical drug	Inhibited	-7.076	1.33e-29	ALDOA,API5,ARF1,ARPC2,ARSA,ATP5F1A,ATP5F1B,CCT2,CCT3,CCT6A,CLIC1,EEF2,EIF3G,EIF4A1,EIF5A,ENO1,GNAS,HMGB1,HNRNPA1,HNRNPC,HSP90AA1,HSPA8,ILF2,KARS1,LGALS1,MAN1B1,NACA,NARS1,NME1,NPM1,PABPC1,PCBP1,PCBP2,PDIA3,PFN1,PGAM1,PSMA4,PSMB1,PSMD3,RBMX,RPLP2,RPS16,SEPTIN7,SET,SH3BGRL3,SKP1,SOD1,ST13,TMSB10/TMSB4X,TUBA1B,TXN,UBE2N,YBX1,YWHAZ
ST1926	chemical drug	Inhibited	-6.027	6.18e-25	ACTB,ARF1,ARPC2,ARSA,ATP5F1A,ATP5F1B,CCT2,CCT3,CCT6A,CFL1,CLIC1,EEF2,EIF3G,EIF4A1,EIF5A,ENO1,GNAS,HSP90AA1,ILF2,KARS1,LGALS1,MAN1B1,NACA,NARS1,NME1,NPM1,PABPC1,PCBP2,PDIA3,PFN1,PSMA4,PSMB1,PSMD3,RPL18A,RPS27A,SEPTIN7,SKP1,SOD1,ST13,TMSB10/TMSB4X,TXN,YBX1,YWHAE,YWHAZ
sirolimus	chemical drug	Inhibited	-5.531	1.81e-39	ACTB,ADSS2,ANXA5,APP,ARF1,ATP1A1,ATP2B4,ATP6AP2,B2M,CALD1,CFD,CLIC1,COL1A1,COL1A2,CSF1,CTSK,DPP7,DPYSL2,EEF1A1,EEF2,EIF2S1,EIF4A1,ENO1,FASN,FN1,FUS,GALC,GLA,GSTP1,HMGB1,HNRNPU,HSP90AA1,HSP90AB1,HSP90B1,HSPA4,HSPA5,HSPD1,IDH1,IGF2,LAMB1,LDHA,LDHB,LGALS3,LMNA,MMP1,MMP2,MMP3,NCL,NEU1,NPM1,PCDH1,PCNA,PDGFRB,PFKP,PGK1,PGM1,PKM,PLAU,PLAUR,PPIA,PRMT1,PRNP,PSMA3,PSMA4,PSMA6,PSMB1,PSMB4,PSMB6,PSMB7,PSMD11…
5-fluorouracil	chemical drug	Inhibited	-5.499	6.17e-32	ALDOA,ANXA2,ATP5F1B,CALU,CCT3,CCT4,CCT6A,CD81,CLU,COL1A2,CSTB,CTSD,EEF1G,EEF2,EIF2S2,EIF3C,EIF3G,EIF4A1,EPHA2,FDPS,FKBP1A,GAPDH,GARS1,GOT2,GSN,HNRNPA1,HNRNPA2B1,HNRNPC,HSP90AB1,HSPA8,HSPE1,IARS1,ILF2,KARS1,LDHA,MAT2A,MDH1,MVP,NACA,NCL,PCBP1,PGK1,PKM,PSMA6,PSMA7,PSMB1,PSMB5,PSMB7,PSMD2,PSME1,RAP2B,RBMX,RPL10A,RPL18,RPL5,RPL7A,RPS12,RPS16,RPS27A,RPS28,RPS4X,RPS8,SERPINB6,SFN,SMS,SSB,STOM,SUB1,THBS1…
RICTOR	other	Inhibited	-5.056	1.8e-14	ATP5F1A,ATP5F1B,ATP6AP1,BSG,ENO2,FABP5,PFKL,PPA1,PSMA1,PSMA3,PSMA4,PSMA5,PSMA6,PSMA7,PSMB1,PSMB4,PSMB5,PSMB6,PSMB7,PSMC1,PSMC2,PSMC3,PSMC5,PSMD1,PSMD11,PSMD13,PSMD2,PSMD3,PSMD4,PSMD6,PSME1,PSME3,RPL10A,RPL12,RPL18,RPL7A,RPLP0,RPLP2,RPS19,RPS27A,RPS3,RPS8,RPSA
KLF3	transcription regulator	Inhibited	-4.914	5.88e-05	ABCF1,ABHD14B,AHNAK,ANXA5,ANXA6,APOE,CAMK2D,CAPG,CCT3,CTSC,DFFA,EIF5A,EPRS1,GSTP1,HEXB,HNRNPF,HNRNPH1,IDH1,MSN,PFKP,PIK3IP1,PPM1G,PSMC5,RAB7A,RUVBL1,SERPINH1,TMPO,TPM3,VIM
LARP1	translation regulator	Inhibited	-4.796	6.97e-15	EEF1A1,EEF1B2,EEF1D,EEF1G,EEF2,EIF3A,EIF3F,HNRNPA1,PABPC1,RACK1,RPL10A,RPL12,RPL18,RPL5,RPL7A,RPS12,RPS16,RPS19,RPS27A,RPS28,RPS3,RPS4X,RPS8,VIM
mir-122	microRNA	Inhibited	-4.65	1.29e-15	ADAM10,ALDOA,CACYBP,CLIC4,CSRP1,FKBP1A,GNPDA1,IQGAP1,KIF5B,LAMC1,LMNB2,MAP4,MAPRE1,NPEPPS,NUDC,PKM,PLIN3,PPP2CA,SEPTIN2,SEPTIN9,SERPINB6,SH3BGRL3,TGM2,TPD52L2,VIM,WARS1
miR-124-3p (and other miRNAs w/seed AAGGCAC)	mature microRNA	Inhibited	-3.954	4.45e-05	ACAA2,ARPC1B,CD59,CHST14,G3BP1,GNAI3,GSN,HEBP2,IQGAP1,ITGB1,JAG1,LAMC1,LDLR,LMNB1,MAN2A1,MYH9,NIBAN2,NID1,PGM1,PLOD3,SERPINB6,STOM,TLN1
PD98059	chemical - kinase inhibitor	Inhibited	-3.871	2.56e-19	ACOT7,ACTR3,AKAP12,ALDOA,ANPEP,ANXA1,AP2B1,AREG,BGN,C3,CCN5,CD44,CLU,COL1A1,COL1A2,COL3A1,CTSB,CTSK,CTSL,CXCL1,CXCL5,DSG1,EEF1A1,EGFR,ENG,ENO1,ENO2,FASN,FN1,GFPT1,GPI,GRN,HNRNPA2B1,HNRNPF,HNRNPK,HSPA5,HYOU1,IGF2,ITGB1,LAMA5,LDHA,LDLR,MAPK1,MAT2A,MMP1,MMP2,MMP3,OSMR,PABPC1,PCNA,PLAU,PLAUR,PLEC,PNP,PRNP,RAN,RECK,RNASE4,S100A4,S100A8,SERPINE1,SLC38A2,SLC3A2,SNRPD1,SOD1,STC1,STOM,THBS1,TIMP1,TIMP2,TX…
miR-16-5p (and other miRNAs w/seed AGCAGCA)	mature microRNA	Inhibited	-3.781	1.66e-07	ADSS2,ARHGDIA,CAPRIN1,CHORDC1,EGFR,GFPT1,GRB2,GRN,HARS1,HSP90B1,HSPA1A/HSPA1B,IGF2R,LAMC1,NOTCH2,PDCD6IP,PNP,PSAT1,RARS1,RECK,RTN4,SERPINE2,TMEM189-UBE2V1,TPI1,TPM3,UGP2,ZYX
torin1	chemical reagent	Inhibited	-3.632	4.71e-19	ALDOA,ALDOC,ATP5F1B,ATP6AP1,EEF1A1,EEF1B2,EEF1D,EEF1G,EEF2,EIF3A,EIF3F,ENO1,FASN,GAPDH,GPI,HNRNPA1,LDHA,PABPC1,PFKL,PFKP,PGAM1,PGK1,PKM,PPA1,RACK1,RPL10A,RPL12,RPL18,RPL5,RPL7A,RPS12,RPS16,RPS19,RPS27A,RPS28,RPS3,RPS4X,RPS8,TPI1,VIM
TSC2	other	Inhibited	-3.632	3.35e-09	ANXA1,ANXA2,ATP6AP2,CP,DPP7,ENPP2,ERO1A,FASN,GALC,GLA,GSN,HSPA5,HSPB1,LDHB,LGALS3,NEU1,PDGFRB,PLAU,PRELP,PSMA1,PSMB1,PSMB5,PSMC3,PSMD1,S100A11
UBQLN2	other	Inhibited	-3.441	1.58e-14	HSPG2,LAMB1,PSMA1,PSMA3,PSMA4,PSMA5,PSMA6,PSMA7,PSMB1,PSMB4,PSMB6,PSMC3,PSMC5,PSMD1,PSMD11,PSMD13,PSMD2,PSMD3,PSMD4
miR-122-5p (miRNAs w/seed GGAGUGU)	mature microRNA	Inhibited	-3.374	8.84e-06	ADAM17,ALDOA,EEF1A1,HMGB1,OSMR,P4HB,PKM,PRDX2,PSME1,PSME3,TPD52L2,VIM
26s Proteasome	complex	Inhibited	-3.363	3.09e-05	BAG3,CTSA,CTSB,CTSD,CTSF,EGFR,PPP2CA,PRNP,PSAP,PSMB5,PSMB6,PSMC2,PSMD2,PSMD6,PTPA,TGM2,ULBP2,VIM
mir-21	microRNA	Inhibited	-3.279	5.79e-05	C1R,CACYBP,CCT8,CLU,COL1A1,COL3A1,COPG1,CSE1L,DDAH1,DDAH2,FN1,HNRNPA2B1,JAG1,KIF5B,MMP2,NME1,NUCKS1,PGAM1,PPA1,RECK,SEPTIN2,SOD3,STMN1,STRAP,YWHAB,YWHAZ
PML	transcription regulator	Inhibited	-3.215	7.3e-09	AKR1A1,APOE,CACYBP,CFL1,CPE,CXCL1,EGFR,FASN,HSPB1,JUP,LDLR,LYZ,MAPK1,MCM6,NSFL1C,PCBP2,PRDX1,RRAS2,STIP1,STMN1,TPD52L2,TXN,TXNRD1,VIM,YWHAG
mir-1	microRNA	Inhibited	-3.206	1e-05	ANP32B,ANXA2,CAP1,CAPRIN1,CXCL1,FN1,HNRNPA3,HNRNPU,HSP90B1,HSPD1,NOTCH3,PPIB,RRBP1,SH3BGRL3,TAGLN2,VEGFC
CLPP	peptidase	Inhibited	-3.051	1.22e-06	ALDOA,ATP5F1A,ATP5F1B,DLD,ENO1,FH,GAPDH,HSPA9,HSPD1,MDH2,PRDX3,TALDO1,TKT
RGS2	enzyme	Inhibited	-3	0.016	CTSA,ERP29,GAPDH,GLA,GNPTG,HEXB,HSP90B1,PDIA4,PPIB
MXD1	transcription regulator	Inhibited	-2.975	0.00448	AIMP1,DARS1,EIF4A1,EIF4G1,IARS1,KARS1,RARS1,RPSA,SARS1
ROCK1	kinase	Inhibited	-2.891	3.56e-10	APP,CD44,COL1A1,COL3A1,COL4A2,COL5A1,COL6A2,FBLN2,FBN1,LAMA2,LAMA4,LAMC1
CUL4B	other	Inhibited	-2.828	7.76e-05	DARS1,HSPA9,NME1,PRDX3,PSMA1,SOD1,TPI1,TPM3
Ubiquitin	group	Inhibited	-2.813	1.95e-05	HSP90AA1,HSP90B1,HSPA4,HSPA5,HSPA9,HSPD1,MMP2,TIMP2
salirasib	chemical drug	Inhibited	-2.728	5.75e-15	ALDOC,COL5A1,COL5A2,ENO2,LDHA,LGALS1,NCL,P4HA1,PDGFRB,PGAM1,PGK1,PGM1,PKM,PLAU,PLOD1,SERPINE1,STC1,TGM2,TPI1,VEGFC
napabucasin	chemical drug	Inhibited	-2.714	3.61e-05	ACTB,ALDH1A1,B2M,CD44,ENG,HPRT1,ITGB1,JAG1,NOTCH2,PLAUR,RPLP0
SGPP2	phosphatase	Inhibited	-2.63	4.85e-05	HSP90AA1,HSPA13,HSPA4,HSPA5,HSPA8,HSPA9,HSPH1
GW9662	chemical reagent	Inhibited	-2.621	0.0914	ACLY,CNP,FASN,FN1,HSPA5,KLK6,YWHAE
LONP1	peptidase	Inhibited	-2.556	1.21e-12	ANXA2,ATP5F1A,C1QBP,CALU,DLD,GARS1,GLUD1,HNRNPA2B1,HSPA9,HSPB1,HSPD1,HSPE1,MDH2,P4HB,PDIA3,PFN1,PGAM1,S100A11,SARS1,SOD1,TPM3
FBXW7	enzyme	Inhibited	-2.54	2.22e-05	ADAM17,APP,ATP5F1A,COL1A1,HMGB1,HSPA8,HSPB1,HSPE1,HSPH1,LDLR,SERPINE1,STIP1
EFNA1	other	Inhibited	-2.53	7.4e-05	CRABP2,DSC1,DSG1,EPHA2,FABP5,FN1,IVL,KRT18,NT5E,S100A7,TNFRSF6B
IRF4	transcription regulator	Inhibited	-2.5	0.00118	B2M,DNASE2,EZR,GALNT2,GRB2,HSPA8,ITGB1,MAPRE1,PCNA,PLAUR,PPIB,PSMA1,RAB7A,SUB1,TMSB10/TMSB4X,YBX1,YWHAH
UDP-D-glucose	chemical - endogenous mammalian	Inhibited	-2.449	3.64e-09	CALR,HSP90B1,HSPA5,HYOU1,PDIA3,PDIA4
calphostin C	chemical - kinase inhibitor	Inhibited	-2.425	0.000309	CLU,DKK1,GFPT1,HSP90B1,HSPA5,LDLR,P4HB,PDIA4,PLAU,S100A8
Pde4	group	Inhibited	-2.401	0.000207	COL1A1,CXCL5,FDPS,FN1,KRT18,LDLR
alvocidib	chemical drug	Inhibited	-2.401	0.00298	EGFR,PCNA,SF3B1,TXN,XRCC5,XRCC6
tazemetostat	chemical drug	Inhibited	-2.388	2.1e-13	ADAMTS1,CRABP2,CSE1L,DSG2,EGFR,EIF4G1,EZR,FN1,GDI1,GRB2,HDGF,HMGB1,HNRNPA2B1,HNRNPD,HSPA5,HSPA9,ILF3,KPNB1,LGALS1,LMNB1,LOX,LTBP1,MCM2,MSN,NFASC,NUCKS1,PCNA,PSAT1,RAN,RTN4,SEMA3C,SERPINI1,SPOCK1,SPTAN1,SRSF1,STC2,TNC,UCHL1,VCAN,VCL,WDR77,XPO1,YWHAE
SP2509	chemical reagent	Inhibited	-2.388	7.35e-13	ADAMTS1,CRABP2,CSE1L,DSG2,EGFR,EIF4G1,EZR,FN1,GDI1,GRB2,HDGF,HMGB1,HNRNPA2B1,HNRNPD,HSPA5,HSPA9,ILF3,KPNB1,LGALS1,LMNB1,LOX,LTBP1,MCM2,MSN,NFASC,NUCKS1,PCNA,PSAT1,RAN,RTN4,SEMA3C,SERPINI1,SPOCK1,SPTAN1,SRSF1,STC2,TNC,UCHL1,VCAN,VCL,WDR77,XPO1,YWHAE
WNT1	cytokine	Inhibited	-2.387	1.12e-08	CALB2,CCDC80,CCN5,COL3A1,DKK1,EEF1A1,EIF3C,EIF4G1,EIF5A,EIF5B,ENPP2,FN1,GAS1,GRN,IGF2,ISLR,MMP3,NOTCH3,SEMA3C,SERPINE1,SERPINE2,VEGFC
C3AR1	G-protein coupled receptor	Inhibited	-2.376	0.000446	C3,COL1A1,COL1A2,DCN,HSPA5,LTBP1,LTBP2,SERPINE1
MAFB	transcription regulator	Inhibited	-2.376	0.002	ACTB,ACTN1,ARHGDIA,CAP1,FBLN5,LGMN,MARCKS,OLFML2B,OLFML3,SPOCK1
MEL S3	chemical - kinase inhibitor	Inhibited	-2.357	9.84e-19	ACTB,ATP5F1B,C1QBP,CALU,ENO1,ERP29,FH,GLOD4,GLUD1,HSPA1A/HSPA1B,KHSRP,PGAM1,PGK1,PRDX2,PSMA1,STIP1,TUBB,VIM
EFNA4	kinase	Inhibited	-2.333	2.99e-05	CRABP2,DSC1,DSG1,FABP5,IVL,KRT18,NT5E,S100A7,TNFRSF6B
EFNA5	kinase	Inhibited	-2.332	0.000149	CRABP2,DSC1,DSG1,EGFR,FABP5,KRT18,NT5E,S100A7,TNFRSF6B
PTPRR	phosphatase	Inhibited	-2.309	0.000462	CDC37,COL6A1,FLNA,KRT18,LRP1,MYH9,NUCB1,PFKL,PLXNB2,PUF60,RUVBL2,THOP1
let-7	microRNA	Inhibited	-2.292	0.000801	CD44,COL1A1,COL1A2,COL3A1,COL5A2,EIF4A1,ERO1A,FN1,GPI,MCM2,MCM6,NAP1L1,PA2G4,PAICS,PKM,PLAUR,S100A4,SERPINE1,THBS1,VIM
miR-1-3p (and other miRNAs w/seed GGAAUGU)	mature microRNA	Inhibited	-2.281	5.01e-10	AGRN,ANP32B,ANPEP,ANXA2,CAND1,CAP1,CORO1C,CSRP1,CTSC,EGFR,FBLN2,FSTL1,LRP1,MRC2,NOTCH2,NOTCH3,NRP1,PGM2,PNP,PPIB,PTPRF,SDC4,SH3BGRL3,TAGLN2,THBS1,TMSB10/TMSB4X,TPM3,TPM4,YWHAQ
LY294002	chemical - kinase inhibitor	Inhibited	-2.269	1.46e-06	ADAM17,ADAMTS1,ANPEP,APOE,BSG,CCN1,CD44,COL1A1,COL1A2,CP,CST3,CXCL1,CXCL5,EGFR,EMILIN1,FASN,FN1,G3BP1,GRN,GSTP1,HSP90AB1,HSPA5,IGF2,IGFBP2,ITGBL1,IVL,JUP,LAMB1,LMNA,MAT2A,MMP2,PCNA,PGK1,PLAU,PRDX1,PTX3,SCG2,SEMA3C,SERPINE1,SFN,THBS1,VCAN,VEGFC,VIM,WNT5A
CPXM1	peptidase	Inhibited	-2.236	5.4e-07	COL15A1,COL16A1,COL4A2,COL5A1,COL6A1
tomatidine	chemical - endogenous non-mammalian	Inhibited	-2.236	1.03e-05	EIF2S2,EIF3C,NARS1,SARS1,SLC38A2
asciminib	chemical drug	Inhibited	-2.236	0.000283	DCTPP1,MCM2,MCM6,NASP,RANBP1
TFAM	transcription regulator	Inhibited	-2.236	0.000881	FABP3,FABP5,PFKP,PGAM1,PGK1
GSR	enzyme	Inhibited	-2.236	0.0128	BLVRB,CBR1,PGD,TKT,UGP2
MEOX2	transcription regulator	Inhibited	-2.236	0.0177	CXCL1,LRP1,PCNA,PTX3,VEGFC
TXNRD1	enzyme	Inhibited	-2.236	0.0285	BLVRB,CBR1,PGD,TKT,UGP2
KEAP1	transcription regulator	Inhibited	-2.213	0.0143	CTSK,GBE1,GNAI2,GSTP1,PRDX1
leuprolide	biologic drug	Inhibited	-2.207	0.000682	APP,MMP1,MMP2,MMP3,TIMP1
estrogen receptor	group	Inhibited	-2.206	3.26e-21	ANXA1,C3,CALB2,CALD1,CAPG,CD44,CD59,CD99,CDH13,COL12A1,COL4A2,COL5A1,COL6A1,COL6A2,COL7A1,CXCL1,DSP,EGFR,FLNC,FN1,HSP90AA1,HSPA1A/HSPA1B,ITGB1,JAG1,JUP,KRT18,LDLR,LOXL2,LTF,MAN1A1,MMP1,MSN,NOTCH3,NT5E,PCDH1,PDGFC,PLAU,PLAUR,SERPINB9,SERPINE1,SLC9A3R1,SPARC,TGFBR3,TGM2,TIMP1,TIMP2,TNC,VEGFC,VIM,WNT5A
dextran sulfate	chemical drug	Inhibited	-2.2	1.21e-05	ADAMTS1,C3,CFH,COL18A1,EFEMP2,ENG,ENPP2,MCM6,MMP2,MMP3,NRP1,OSMR,PARP1,PCNA,PIGR,RBBP4,S100A8,S100A9,SERPINE1,SPON2,STMN1,TGFBR3,TGM2,THBS1,THBS2,TIMP2,VEGFC
ITGB6	other	Inhibited	-2.177	3.1e-05	COL1A1,COL1A2,COL3A1,MMP2,MMP3,SERPINE1
valproic acid	chemical drug	Inhibited	-2.172	1.69e-16	ATP2B4,CACYBP,CALR,CCN1,CD44,COCH,CTSB,DAG1,DNAJB11,EIF2S1,FDPS,GNAI2,HNRNPA1,HSPA5,LDLR,LIMA1,MBTPS1,MCM6,MME,MMP1,NME1,NPC2,PDGFRB,PDIA6,PLTP,PRSS23,PSMA1,PSMA3,PSMA4,PSMA5,PSMA6,PSMA7,PSMB1,PSMB4,PSMB5,PSMB6,PSMB7,PSMC1,PSMC2,PSMC3,PSMC5,PSMD1,PSMD11,PSMD13,PSMD2,PSMD3,PSMD4,PSMD6,PSME1,PSME3,PTX3,S100A4,SEMA3C,SERPINE1,SERPINH1,SRSF1,TGM2,THBS1,TMPO,ULBP2,WNT5A,YWHAH
VHL	transcription regulator	Inhibited	-2.168	3.06e-05	ALDH1A1,CFL1,CLTC,EGFR,ENO2,FN1,GBE1,HNRNPA2B1,LMNA,LOX,LOXL2,PCNA,RAP1B,SPARC,TFRC,VEGFC,VIM
RTN4	other	Inhibited	-2.164	6.14e-07	APP,ARHGDIA,CAPZA2,CFL1,DPYSL2,DYNC1H1,GNB2,LAP3,RTN4,YWHAB,YWHAG,YWHAQ
AGTR1	G-protein coupled receptor	Inhibited	-2.144	0.000992	COL3A1,CP,EGFR,FN1,GSTP1,MAPK1,SERPINE1
BMS-690514	chemical drug	Inhibited	-2.121	3.21e-05	CTSF,HSP90AA1,HSPA4,HSPA8,HSPE1,HSPH1,MCM6,PCNA
EFNA3	kinase	Inhibited	-2.121	0.000236	CRABP2,DSC1,DSG1,FABP5,KRT18,NT5E,S100A7,TNFRSF6B
EFNA2	kinase	Inhibited	-2.121	0.00166	CRABP2,DSC1,DSG1,FABP5,KRT18,NT5E,S100A7,TNFRSF6B
CGA	other	Inhibited	-2.082	2.97e-06	ADAMTS1,CTSV,DNAJB11,FKBP4,GRB2,HSP90B1,HSPA5,HYOU1,MMP2,OS9,PDIA3,PDIA4,PDIA6,PPIB,SIL1,TIMP2
caffeic acid phenethyl ester	chemical drug	Inhibited	-2.066	0.00351	CD44,CTSB,EGFR,GNAI2,HSPB1,IGFBP6,MMP2,PCNA,ST13,TCP1,VIM
tretinoin	chemical - endogenous mammalian	Inhibited	-2.055	1.26e-40	ABI3BP,ADAM10,ADAMTS5,AHNAK,AIMP1,AKAP12,AKR1A1,ALDH1A1,ANPEP,ANXA1,ANXA2,ANXA5,ANXA6,APEX1,APOD,APOE,APP,AREG,C1S,C3,CAD,CALM1 (includes others),CALR,CAPN2,CBR1,CBS/CBSL,CCN1,CCN3,CCT5,CD44,CLEC11A,CLTC,COL1A1,COL1A2,COL3A1,COL4A2,COL6A3,COTL1,CP,CPE,CRABP2,CSE1L,CTSB,CTSC,CTSD,CTSK,CTSL,CXCL1,CXCL5,DCN,DDAH2,DKK1,DKK3,DSC1,DSG1,DSP,EEF1A1,EEF1D,EEF1G,EGFR,EIF3B,EIF3C,EIF4A1,EIF4G1,EIF5B,EIF6,EL…
CDKN2A	transcription regulator	Inhibited	-2.039	0.00351	C3,CAPG,EEF1A1,FST,GLB1,GNAS,LGALS3,MMP1,MMP2,MMP3,NPM1,PCNA,PDGFRB,PSMA5,PTX3,RBBP7,SERPINE1,TMPO,TNFRSF1A,TPP1,TRIM28,VIM
sulindac sulfide	chemical drug	Inhibited	-2.022	1.2e-08	APP,ARPC1B,GARS1,LDHA,MMP1,PGAM1,PLAU,PPP2R1A,PPP2R2A,PRSS23,RANBP1,SPTBN1,STC1,STC2,XRCC6,YWHAE
hexamethylene bisacetamide	chemical reagent	Inhibited	-2.02	0.00199	FN1,HSPA8,NPM1,RACK1,RPL18,TCP1,TFRC
maslinic acid	chemical - endogenous non-mammalian	Inhibited	-2	2.09e-07	ACTN1,ADAM17,CD44,CFL1,EIF4G1,GRB2,MSN,NCL,PLAUR,PPM1G,PTPA,THBS1,TLN1,WNT5A,YWHAE,YWHAG
TMPO	other	Inhibited	-2	7.56e-05	COL12A1,COL1A1,COL3A1,TIMP2
SP110	transcription regulator	Inhibited	-2	0.000139	ANXA5,CCN1,CDC37,CLU,CTSB,FUS,GRN,ITGB1,LMNA,MYH9,PDCD6IP,PDGFC,TGFBR3,TIMP1,TNFRSF1A,TRIM28
sapanisertib	chemical drug	Inhibited	-2	0.000913	ATIC,HNRNPC,PABPC1,SRSF1
MFSD2A	transporter	Inhibited	-2	0.00987	ALDOC,FASN,IDH1,LDLR
interferon alfacon-1	biologic drug	Inhibited	-2	0.0474	CALM1 (includes others),ELAVL1,PRDX1,XPO1
LINC01139	other	Activated	2	0.000413	ALDOA,LDHA,MAPK1,PKM
naringenin	chemical - endogenous non-mammalian	Activated	2	0.00342	COL1A1,COL3A1,CXCL1,CXCL5,HSPA5,LDLR
DPP-23	chemical reagent	Activated	2	0.00574	ERO1A,HSP90AA1,HSPA1A/HSPA1B,HSPA5
Pkg	group	Activated	2	0.0116	PRDX2,TLN1,TXN,VCL
NR1D1	ligand-dependent nuclear receptor	Activated	2	0.0177	ACLY,CTSV,FASN,MDH1,NAMPT
CD300LF	other	Activated	2	0.0203	ACAA2,GPI,IDH1,PGM2
DDX5	enzyme	Activated	2	0.0396	FH,HTRA1,MDH1,S100A4,TIMP1,WNT5A
PDGF BB	complex	Activated	2.001	2e-14	AKAP12,AREG,C3,CALD1,CALM1 (includes others),CCN1,CD44,COL18A1,COL3A1,CP,CSF1,CTH,DCN,EGFR,EIF4G1,ELAVL1,FASN,FBLN5,FLNA,FN1,GREM1,IGF2,IGFBP4,ITGB1,LAMB2,LDLR,LGALS3,LMNA,MAT2A,MCM6,MMP1,MMP2,MMP3,NAMPT,PCNA,PCOLCE,PDGFRB,PLAU,PSMB4,RACK1,SERPINA3,SERPINE1,TGM2,THBS1,TIMP1,TNC,VCAN
SCAP	other	Activated	2.025	0.00616	ACAA2,ACLY,ALDOC,FABP5,FASN,FDPS,LDLR,LGALS3,PCSK9
ESRRA	transcription regulator	Activated	2.028	0.00271	ALDOC,ASAH1,ATP5F1B,COL1A1,ENO1,FABP3,GAPDH,GOT1,IGFBP4,LDHA,LDHB,LIPA,LTF,PKM,PSMD3,TPI1
AREG	growth factor	Activated	2.058	0.0224	AREG,BSG,C3,EGFR,MMP1,PLAU,PTX3,TXNRD1
PKM	kinase	Activated	2.072	5.71e-07	ACLY,ALDOA,ENO1,ENO2,FASN,FH,GAPDH,ITGB1,LDHA,MMP2,PGLS,PKM,TALDO1,VEGFC
NFkB (complex)	complex	Activated	2.081	3.8e-08	APOE,APP,ATP6AP2,C1R,C3,CAMK2D,CCN1,CD44,CD99,CGREF1,CLU,COL18A1,COL1A2,CSF1,CXCL1,CXCL5,DFFA,EGFR,FABP5,FN1,FST,GAS6,GLA,GNAS,HDGF,HLA-A,HSPA9,HSPB1,IGFBP2,IGKC,ITGB1,JAG1,LGALS7/LGALS7B,MMP1,MMP2,MMP3,NAMPT,PLAU,PLAUR,PTX3,RRAS2,SDC4,SERPINA3,SERPINE1,SFRP2,SOD3,TFRC,TGM2,TIMP1,TIMP2,TNFRSF1A,VEGFC,VIM,WNT5A,XRCC5,XRCC6
progesterone	chemical - endogenous mammalian	Activated	2.099	3.47e-16	ACOT7,ACTB,ADAMTS1,ADH5,AEBP1,ALDH1A1,APOD,APOE,AREG,BSG,C3,CCN5,CD248,CFD,CNDP2,COL12A1,COL15A1,CP,CSF1,CST3,CTSD,CTSF,CTSV,DKK1,EGFR,EIF5B,ENG,ENPP2,EZR,FKBP3,FKBP4,FN1,FST,GARS1,GAS6,HLA-A,HSPA8,IGFBP2,ITGB1,LAMA2,LDHA,LGALS1,LGALS3,LTF,MCM2,MCM6,MME,MMP1,MMP2,MMP3,NOTCH3,NRP1,PCDH1,PCNA,PIGR,PKM,PPP2CA,PRNP,PROS1,PRSS23,PTGDS,PTX3,RACK1,RAP1B,RNASE4,RTN4,S100A4,SFN,TGFBI,TGFBR3,THBS1,TIMP1,TN…
resiquimod	chemical drug	Activated	2.099	2.78e-05	ATP5F1A,C3,CD44,CXCL1,DLD,FH,GM2A,HSPA5,HSPB1,IGFBP4,LAP3,LMNA,MSN,NAMPT,PARK7,PKM,PLAU,PRDX1,PRDX6,PSMB4,PTX3,RAB7A,SFPQ,STMN1,TNFRSF1A,WARS1,YWHAB
allopurinol	chemical drug	Activated	2.109	6.42e-06	ADAMTS1,ANXA1,ANXA2,ATP6AP2,CD44,CLU,CP,EFEMP2,LGALS3,RCN1,S100A11,TIMP1,TMSB10/TMSB4X,TUBB,VIM
Cdc42	enzyme	Activated	2.111	5.93e-07	CAPZA1,CSF1,CTSA,CTSB,CTSD,CTSV,CTSZ,FLNA,MYH9,NPC2,STMN1
CR1L	other	Activated	2.114	1.79e-14	BGN,C3,COL15A1,COL18A1,COL1A1,COL1A2,COL3A1,COL4A2,COL5A1,COL6A1,COL6A3,FBN1,LUM,SERPINE1,TNC,TNFRSF1A
tosedostat	chemical drug	Activated	2.121	1.5e-05	CARS1,CBS/CBSL,CTH,PSAT1,SARS1,SLC38A2,STC2,WARS1
IRF2	transcription regulator	Activated	2.121	0.013	B2M,C1S,CLIC1,CXCL5,IDH1,MYH9,NAMPT,PSME1,RRBP1,SUPT16H,TXNRD1
NEUROG3	transcription regulator	Activated	2.121	0.0142	CTSV,EIF3A,FASN,IGF2R,NOTCH2,NRP1,SEMA3A,SEMA3C
methapyrilene	chemical drug	Activated	2.138	2.57e-08	ALDOA,ANXA2,ANXA5,APOE,CBS/CBSL,CP,CST3,CTSB,CTSV,EEF1A1,EIF2S1,ENPP2,HSPA5,ITGB1,NSFL1C,PPP2R2A,RPS8,SLC3A2,STMN1,TUBB,TXNRD1,YWHAZ
ATF6	transcription regulator	Activated	2.154	2.44e-08	APP,CALR,DNAJB11,FDPS,HSP90B1,HSPA5,LMAN1,NUCB2,PDIA4,PRDX2,PRNP,PVR,RAN,SLC39A14,SPARC
KDM8	enzyme	Activated	2.164	1.28e-07	ACLY,ALDOA,CTSK,ENO1,ENO2,FASN,FH,GAPDH,IDH1,LDHA,PGD,PGLS,PKM,TALDO1,WNT5A
hexachlorobenzene	chemical toxicant	Activated	2.168	3.04e-08	AIFM1,ANXA1,ANXA2,CD44,CLU,CP,EFEMP2,LGALS3,MMP2,RCN1,S100A11,TIMP1,TMSB10/TMSB4X,VIM
Srebp	group	Activated	2.171	0.000682	ACLY,FASN,IDH1,LDLR,PGD
MTORC1	complex	Activated	2.171	0.0173	FASN,FDPS,LDHA,PFKP,PKM,UCHL1
EIF2AK3	kinase	Activated	2.176	0.0051	AARS1,CARS1,CTSC,EPRS1,ERO1A,HSPA5,HSPA9,IARS1,NAPA,NARS1,PDIA3,SARS1,WARS1
IL11	cytokine	Activated	2.177	0.0301	ANXA2,EZR,MMP1,SERPINA3,TIMP1,WNT5A
forskolin	chemical toxicant	Activated	2.192	2.71e-14	ACTB,ACTN1,ACTR2,ADAMTS1,AKAP12,ALDOA,ALDOC,APP,AREG,ATP6AP2,BAG3,CALM1 (includes others),CALR,CASP14,CD44,CGREF1,CLU,CNP,COL15A1,COL18A1,COL1A1,COL1A2,CRISPLD2,CSF1,CTSV,CXCL1,CXCL5,ECM1,EIF5A,EPHA4,EZR,FBLN5,FLNC,FN1,FST,GNAS,GRN,GSTP1,HSPA1A/HSPA1B,IGF2,IGFBP6,KRT18,LTF,MAPK1,MAT2A,MFGE8,MMP19,MMP3,NAMPT,NPC2,NT5E,PCNA,PGK1,PLAU,PLIN3,PPP2CA,PPP2R1A,PRDX1,PRDX2,PROS1,PSMD3,PTPRF,RAB7A,RANGAP1,…
vancomycin	biologic drug	Activated	2.196	1.21e-08	ADAMTS1,ANXA1,ANXA2,APOD,BMP1,C3,CD44,CLU,CP,CSF1,CST3,CTSB,EFEMP2,GAS6,LGALS1,LGALS3,MMP2,PTGDS,QDPR,RCN1,RTN4,S100A11,SOD3,TIMP1,TMSB10/TMSB4X,TUBB,VIM
Growth hormone	group	Activated	2.2	4.17e-07	ACTB,AKR1A1,APOE,C3,CLU,COL18A1,COL1A1,COL3A1,CTH,CXCL1,EGFR,FASN,FDPS,FN1,GLUD1,GSTP1,IGF2,IGFBP2,IGFBP6,LDLR,NAMPT,PCNA,PRDX3,S100A4,SOD1,STC1,TKT,YWHAZ
tripterine	chemical - endogenous non-mammalian	Activated	2.2	0.00307	BAG3,GBA,HSPA1A/HSPA1B,HSPH1,TCP1
benzo(a)pyrene	chemical toxicant	Activated	2.201	0.000193	ANXA1,ARHGDIA,CCN1,DDB1,FASN,FST,GNAI2,GPC1,GSTP1,HSPA1A/HSPA1B,HSPB1,IGFBP6,MMP1,PCNA,PGD,SERPINE1,SOD3,THBS1,TKT,TOR1B,TXNRD1
carbamazepine	chemical drug	Activated	2.203	0.000174	AARS1,CTH,EIF4A1,GARS1,JAG1,OSMR,PSAT1,SARS1,STC2
F7	peptidase	Activated	2.207	0.0216	CCN1,EEF1A1,EEF2,JAG1,PLAUR
RET	kinase	Activated	2.216	3.17e-16	ANXA1,CCN3,CLU,COL1A1,COL1A2,CSF1,CTSB,CTSV,DCN,DPYSL2,FKBP4,HSP90AA1,HSPA1A/HSPA1B,HSPA8,HSPA9,HSPD1,HSPH1,LOX,MMP1,MMP3,MYL6,PLAU,PLAUR,PRNP,RTN4,S100A9,ST13,STC1,STIP1,TAGLN2,TNC,UBQLN2,VGF
NFYA	transcription regulator	Activated	2.216	0.000599	ACLY,CALR,CBS/CBSL,COL1A2,FASN,HSPA5,LMAN1,PDGFRB,PGK1,PKM,THOP1
cadmium chloride	chemical toxicant	Activated	2.219	2.26e-05	ANXA5,EEF1D,HSP90AA1,HSPA13,HSPA5,HSPB1,IGFBP6,PCNA,PLAU,TXN,VIM
KAT5	transcription regulator	Activated	2.219	0.031	APEX1,CAD,DDB1,EGFR,HSPD1,NT5E,PSMA7,PSMB7,PSMD6
bezafibrate	chemical drug	Activated	2.219	0.0373	APEX1,APOE,FASN,HSPA5,LGALS3,NPC2,PCNA,SERPINE1
elovanoid N32	chemical - endogenous mammalian	Activated	2.236	0.000881	APOE,CFH,MMP1,MMP2,MMP3
elovanoid N34	chemical - endogenous mammalian	Activated	2.236	0.00112	APOE,CFH,MMP1,MMP2,MMP3
PRKG1	kinase	Activated	2.236	0.00775	COL1A1,COL3A1,FN1,SERPINE1,THBS1
RUVBL1	transcription regulator	Activated	2.236	0.00891	ADAM15,CARS1,NUCKS1,PCNA,PSMA7,PSMB7
gemfibrozil	chemical drug	Activated	2.239	0.00181	APOE,APP,CNP,LDLR,NAP1L1,PCSK9,RTN4,SERPINE1,TPP1
methylprednisolone	chemical drug	Activated	2.247	6.51e-18	ADAM17,AHCY,ALDH1A1,ANGPTL2,ANPEP,ANXA1,ANXA2,APEX1,ASAH1,ATIC,ATP1A1,ATRN,B2M,C1QBP,CCT6A,CD44,CDH13,CNP,CST3,CTSC,CTSV,DSG1,EIF3B,ENPP2,FABP5,FBLN5,FKBP4,FN1,FSTL1,GLUD1,GNAI2,GOT1,GPC1,GSTP1,HSP90B1,HSPA1A/HSPA1B,HSPH1,IDH1,IGF2R,IGHA1,IGKC,ITGB1,IVL,JUP,LAMB2,LDLR,LIPA,LOX,MMP1,NAP1L1,NCL,NME1,NPM1,PCNA,PGAM1,PIGR,PLAU,PLAUR,PLS3,PPM1G,PPP2CA,PRMT1,PSAT1,QDPR,RUVBL1,SDC4,SERPINA3,SERPINB9,SER…
INSR	kinase	Activated	2.251	3.51e-09	ACAA2,ACTN4,AREG,ARHGDIA,ATP5F1A,ATP5F1B,CBR1,CFL1,COL6A3,CSTB,CTSB,CTSV,DAG1,FASN,FBLN1,FDPS,FH,FLNC,GANAB,GAPDH,GAS1,GNB1,GOT2,GRN,HSPD1,IDH1,IGF2,IGF2R,IQGAP1,LGALS1,LYZ,MARCKSL1,MCM2,MDH2,MMP2,NAMPT,RAB7A,RPL5,RPL7A,RPS16,RUVBL2,SERPINE1,THBS2,TNFRSF1A,YBX1
tert-butyl-hydroquinone	chemical reagent	Activated	2.265	1.58e-05	DDAH1,DDAH2,EMILIN1,GBE1,GNAI2,GSTP1,HSPA5,HSPA8,PSMA5,PSMD4,SCG2,SERPINE1,TXNRD1,WNT5A
poly rI:rC-RNA	biologic drug	Activated	2.292	5.35e-08	ADAM10,AGRN,AIMP1,ANXA1,B2M,C3,CARS1,CCT5,CCT7,CD44,CNP,CSF1,CXCL1,DARS1,EEF1G,EIF2S3,EIF3B,EIF5A,EZR,FN1,HLA-A,HSPA5,HSPA9,HSPD1,IARS1,IGFBP6,JAG1,KARS1,LTA4H,LTF,LYZ,MCM6,MMP1,MMP2,MMP3,MVP,NAMPT,NOTCH3,PIGR,PLAU,PLAUR,PPP2CA,PSMA3,RARS1,RPL10A,RPL12,RPSA,SARS1,SDC4,SERPING1,SNRPD1,SSB,THBS1,VASP,VEGFC,VIM,WNT5A,XPO1
PRL	cytokine	Activated	2.299	1.19e-17	ACTB,ACTR3,ANXA2,ANXA5,APP,B2M,CAPN2,CLU,COL1A1,COL1A2,COL3A1,COL5A1,CST3,CTSA,CTSB,CTSD,CTSV,DCN,DDX39B,ECM1,EGFR,ELOC,ENO1,FN1,HSPD1,IGF2,LAMC1,MFGE8,MME,MSN,P4HB,PCNA,PCOLCE,PDIA4,PSME1,RNASE4,RPSA,SERPINA3,SFRP2,SND1,SOD1,SPARC,TIMP1,TIMP2,TPM3,TUBA1B,VIM,YWHAG
TNFSF11	cytokine	Activated	2.313	0.0107	BSG,CAPN2,CD44,CLEC11A,CSRP1,CTSK,GLRX,GRN,ILF3,MARCKSL1,MMP1,PA2G4,PLAUR,SDC4,SERPINB9,SERPINE1,STMN1,TLN1,YWHAZ
PPARGC1A	transcription regulator	Activated	2.323	8.72e-19	ADAMTS1,ADAMTS5,APOD,ATP5F1A,ATP5F1B,C3,CALM1 (includes others),COL1A2,COL6A2,COL6A3,CTSA,CTSC,DCN,EGFR,EMILIN2,FABP3,FASN,FBLN1,FBLN2,FDPS,FH,GAS6,GOT2,IGFBP6,IGFBP7,LAMA2,LAMA4,LAMB1,LDHA,LDHB,LDLR,LIPA,LUM,MCM6,MDH2,MMP19,MMP2,OLFML3,PGAM1,PODN,PRDX3,SEMA3A,SEMA3C,SERPINA3,SERPINE2,SERPINH1,SLC39A14,SLIT3,SOD1,STC1,SVEP1,TGFBR3,THY1,TIMP1,TIMP2,VCAN,WDR77
F2	peptidase	Activated	2.324	5.5e-10	BSG,CAD,CALD1,CALR,CCN1,CD44,CLIC1,CLU,COL1A1,CORO1C,COTL1,CXCL1,DKK3,EIF4A1,ERP29,FN1,GREM1,HSP90AA1,IGFBP4,ITGB1,LOXL2,MMP1,MMP2,MYH9,PDIA4,PLAUR,PROS1,RNH1,SDC4,SERPINE1,TAGLN2,TFPI,THBS1,TIMP2,VASP
IPMK	kinase	Activated	2.333	1.66e-07	ACTB,CCN1,CSRP1,FLNA,FLNC,HSP90AB1,MYL6,PFN1,TAGLN2
HGF	growth factor	Activated	2.345	4.36e-15	ADAMTS1,AIFM1,AIMP2,AKAP12,ANGPTL2,ARPC5,CALM1 (includes others),CCN1,CD44,CNBP,COL1A1,COL1A2,COL3A1,COPB1,CSE1L,CSF1,CTSK,DSG1,EPHA4,FLNA,FN1,GBA,HDGF,IGFBP4,ITGB1,KRT18,LDHA,LDLR,LGMN,MAT2A,MCM2,MMP1,MMP2,NAMPT,NID2,NRCAM,NRP1,OSMR,PCNA,PGAM1,PGK1,PLAU,PLAUR,PLOD1,PPP2R2A,PTPRF,PVR,S100A9,SEMA3A,SERPINE1,SLC9A3R1,STC1,TAGLN2,THBS1,TIMP1,TNFRSF1A,TNFRSF6B,VEGFC,VIM,YWHAH,YWHAZ
cephaloridine	chemical drug	Activated	2.376	0.017	DSG2,GNAI2,GSTP1,HSPA1A/HSPA1B,HSPH1,MCM6,OSMR,PSMD11,TFRC
PRNP	other	Activated	2.408	1.45e-11	APOE,APP,CD44,CTSD,DKK1,EIF2S1,FST,HSP90B1,HSPA1A/HSPA1B,HSPA5,HSPA8,HSPA9,HSPB1,IGF2,LRP1,MMP2,PDCD6IP,PDIA3,PLAUR,PRNP
azetidyl-2-carboxylic acid	chemical reagent	Activated	2.416	2.74e-06	CLU,HSP90B1,HSPA1A/HSPA1B,HSPA5,HSPA8,HSPA9
ethanol	chemical - endogenous mammalian	Activated	2.425	6.97e-05	ACLY,ADAM17,ANPEP,CBR1,CDH13,CLIC4,CLU,COL1A2,COL3A1,DKK1,EGFR,FASN,GNAI2,GNAS,HLA-A,HSP90AB1,HSP90B1,HSPA5,LDLR,LGALS1,MAT2A,MME,MMP2,MMP3,PARP1,PCNA,PCSK9,SEC23A,SERPINE1,SOD1,SPTBN1,TIMP1,TIMP2
SCGB1A1	cytokine	Activated	2.438	0.000119	C3,FN1,MMP2,S100A8,S100A9,SERPINB4
PDGF (family)	group	Activated	2.449	2.76e-07	CALR,EEF1B2,HSPD1,P4HB,PDIA3,VIM
NR3C1	ligand-dependent nuclear receptor	Activated	2.5	1.57e-06	ACTB,ACTN1,ANXA1,APOE,APP,ARPC2,ATP6AP1,B2M,BAG3,C1R,CAPN2,CBR1,CCN1,COL1A1,COL1A2,COL3A1,COL5A1,COL6A1,COL6A2,CORO1C,CRABP2,DAG1,DNER,DPP7,FKBP4,FN1,GAS1,GSTP1,HNRNPU,HSP90AB1,IDH1,MAPK1,MMP1,MTHFD1,NAMPT,PIGR,PPP2CA,PSMA6,PYGL,RTN4,SCG2,SEMA3C,SERPINB9,SERPINE1,STOM,THBS1,TIMP1,TNFRSF1A,TXN,UBE2K,WNT5A,YWHAE,YWHAG,YWHAH,YWHAZ
TGFB1	growth factor	Activated	2.512	5.73e-60	ABCF1,ACAA2,ACLY,ACTN1,ADAM10,ADAM17,ADI1,AHNAK,ALDOA,ANPEP,ANXA2,APOE,APP,AREG,ARF1,ARPC2,B2M,B4GAT1,BGN,BMP1,BSG,C1R,C1S,C3,CALB2,CALD1,CALM1 (includes others),CAP1,CAPRIN1,CARS1,CASP14,CCN1,CCN3,CCN5,CCT2,CCT5,CCT6A,CD44,CD59,CFD,CFH,CFI,CFL1,CLIC4,CLU,COL12A1,COL16A1,COL18A1,COL1A1,COL1A2,COL3A1,COL4A2,COL5A1,COL6A1,COL6A2,COL6A3,COL7A1,CORO1C,COTL1,CPQ,CSF1,CSPG4,CSRP1,CST3,CTSB,CTSC,CTSD,CT…
GAST	other	Activated	2.525	0.000358	AREG,IMPDH2,JAG1,MAPK1,MDH2,NACA,NARS1,PGK1,PRDX3,RPS19,TNC
CNR1	G-protein coupled receptor	Activated	2.53	0.0322	APOE,DKK1,FASN,HPRT1,HSPA4,PAFAH1B1,PCNA,PDGFRB,PLAU,TIMP1,VEGFC
SP1	transcription regulator	Activated	2.544	1.39e-10	ADAMTS1,ADH5,AEBP1,AKAP12,APOE,ATP5F1B,C1QBP,CAD,CBS/CBSL,CD59,CD99,COL1A1,COL1A2,COL7A1,CRABP2,CTH,CTSD,CXCL5,EGFR,ENG,EZR,F10,FASN,FLNA,FN1,GNAI2,GNAS,HSPA5,IGF2,IGFBP4,KRT18,LDLR,LIPA,LTBP3,MAT2A,MMP1,MMP2,PARP1,PDGFC,PDGFRB,PGK1,PKM,PLAU,PLAUR,PRNP,RANBP1,RECK,SERPINE1,SERPINE2,SOD1,SPARC,TGFBR3,TIMP1,TIMP2,TNC,TXNRD1,VIM
testosterone	chemical - endogenous mammalian	Activated	2.549	9.43e-09	ALDOA,ANPEP,ANXA1,BGN,CAST,CLU,CRK,CTSV,DCN,EGFR,EIF2S1,ELOC,FN1,FST,GDI2,GPC1,HNRNPK,HSP90AB1,HSPA1A/HSPA1B,HSPD1,ITGB1,LGALS1,PARP1,PCNA,PDAP1,PDIA4,PLAU,PPP2CA,PSMA1,PSMB1,PSMC3,RAB2A,RALA,SBDS,THBS1,TXNRD1,VCAN,WNT5A,YWHAE,YWHAZ
GPER1	G-protein coupled receptor	Activated	2.559	0.00896	ASAH1,CCN1,FASN,HSPA5,LTF,MYH10,SFRP2
TFEB	transcription regulator	Activated	2.585	1.12e-13	ARSA,CTSA,CTSB,CTSD,CTSF,CTSK,GALNS,GBA,GLA,GNS,HEXA,NAGLU,NEU1,PSAP,TPP1,VPS26A,VPS35
IKBKE	kinase	Activated	2.595	6.22e-05	ACLY,ALDOC,HLA-A,LDHA,MAT2A,MMP3,PFKL,PGK1,PGM1,PGM2,PSAT1,PYGL,TPI1
fenamic acid	chemical reagent	Activated	2.601	3.94e-07	ADAMTS1,ANXA1,ANXA2,CD44,CLU,CP,EFEMP2,LGALS3,RCN1,S100A11,TIMP1,TMSB10/TMSB4X,TUBB,VIM
FBXO32	enzyme	Activated	2.63	0.0473	CALR,ERP44,HSPA5,HYOU1,MMP3,NANS,PDIA3
succinic acid	chemical - endogenous mammalian	Activated	2.646	0.000104	CCDC80,CD44,CLEC3B,COL1A1,IGFBP4,MAN1A1,SERPING1
mibolerone	chemical drug	Activated	2.647	8.21e-23	AHNAK,CALR,CALU,CCDC80,CLEC11A,CLTB,CLTC,CLU,COL1A1,COL1A2,COL6A3,DNAJB11,EIF2S1,EIF4A1,ERP29,FASN,FDPS,FKBP1A,GOT2,HEXB,HSP90B1,HSPA5,HYOU1,LDLR,MAN2A1,MAT2A,MME,MMP1,NANS,NME1,P4HB,PCNA,PGK1,PPIA,PPIB,PRELP,SPOCK1,STMN1,TGFBI
phenylbutazone	chemical drug	Activated	2.668	6.15e-08	ADAMTS1,ANXA1,ANXA2,CD44,CLU,CP,EFEMP2,LGALS3,RCN1,S100A11,TIMP1,TMSB10/TMSB4X,TUBB,VIM
triamterene	chemical drug	Activated	2.688	2.2e-07	ADAMTS1,ANXA1,ANXA2,CD44,CLU,CP,EFEMP2,LGALS3,RCN1,S100A11,TIMP1,TMSB10/TMSB4X,TUBB,VIM
NFKB1	transcription regulator	Activated	2.692	4.23e-05	APOE,APP,ATP6AP2,B2M,CCN1,CD44,CD59,COL1A1,COL1A2,CSF1,CTSB,EGFR,ENPP2,FN1,GNAI3,IGKC,JAG1,KHSRP,LGALS1,MAT2A,MMP3,NAMPT,PLAU,PTX3,RACK1,SDC4,VEGFC
DDIT3	transcription regulator	Activated	2.697	3.92e-08	CCDC80,DCTPP1,ERO1A,FN1,HSPA5,HSPD1,HSPE1,IVL,JAG1,LOX,LTBP3,PCNA,PLEC,SARS1,SPOCK1,SRSF1,TGM2,THBS2,VIM,WARS1
carboplatin	chemical drug	Activated	2.772	0.00131	CD44,CLU,CP,LGALS3,NT5E,TIMP1,TUBB,VIM
NCOA3	transcription regulator	Activated	2.789	0.0238	CCDC80,CCN1,FASN,LDHA,MAPK1,PCNA,PGK1,TKT
EGF	growth factor	Activated	2.79	2.57e-18	ACTN1,ADAM17,ANPEP,AREG,CCN1,CD44,CLU,COL1A1,COL1A2,COL3A1,COL4A2,CTSD,CXCL1,CXCL5,DCN,EEF1A1,EGFR,EPHA2,EZR,FASN,FN1,FST,FSTL1,GAS1,GFPT1,GLG1,GSTP1,HNRNPK,IDH1,IGF2,IGFBP2,IGFBP4,ITGB1,LDHA,LTF,MAPK1,MMP1,MMP2,MMP3,NCL,NRP1,PCNA,PDGFRB,PLAU,PLAUR,PPIB,PSMB1,PSMB4,PSMB5,PSMB6,PSMB7,RALA,S100A11,S100A4,S100A7,S100A9,SCG2,SERPINA3,SERPINE1,SPARC,TGM2,THBS1,TIMP1,TNC,VASP,VCAN,VCL,VEGFC,VIM,XRCC6
NR4A2	ligand-dependent nuclear receptor	Activated	2.801	0.00716	AREG,COL16A1,COL1A1,COL6A1,COL6A2,MMP1,MMP3,PTX3,SOD1
ESR2	ligand-dependent nuclear receptor	Activated	2.808	2.19e-39	ADAMTS1,ADAMTS5,AKAP12,ANGPTL2,ANPEP,APEX1,APOE,AREG,C3,CALU,CAPN2,CASP14,CBS/CBSL,CBX3,CCN1,CCN3,CCN5,CCT3,CCT4,CCT7,CDH13,CLU,COL16A1,COL1A1,COL1A2,COL7A1,CRIM1,CTHRC1,CTSD,DDAH1,DKK1,EFEMP2,EGFR,EIF4G1,ENPP2,FASN,FBLN1,FBLN2,FBLN5,FBN1,FDPS,FMOD,FN1,FST,FSTL1,GLB1,GLRX,GM2A,GREM1,GSTP1,HPRT1,HSPD1,HYOU1,IARS1,IGFBP4,ILF2,IMPDH2,ITGB1,IVL,JAG1,KIF5B,KPNB1,LAP3,LGALS3BP,LMNA,LMNB1,LOX,LOXL1,LTBP…
ethionine	chemical toxicant	Activated	2.813	0.000115	ANXA1,CD44,CLU,CP,LGALS3,S100A11,TIMP1,TMSB10/TMSB4X
cobalt chloride	chemical reagent	Activated	2.814	0.000119	ADAMTS1,ALDOA,ANPEP,CLU,COL18A1,CP,HSP90AB1,PGK1,PKM,PLAUR,SERPINF1,TFRC
KAT2A	enzyme	Activated	2.828	3.05e-10	ACTN4,AKAP12,FABP5,HNRNPA2B1,HNRNPD,HNRNPU,HSP90AA1,HSPA5,HSPD1,IPO7,LDHA,NUDC,PGAM1,RANBP1,SRSF1,THOP1,XPO1,YBX1
tunicamycin	chemical - endogenous non-mammalian	Activated	2.85	2.67e-07	ADAM10,CAD,CALR,COL6A1,DNAJB11,EIF2S1,ERO1A,FASN,FN1,GRN,HSP90B1,HSPA5,HSPA9,LMAN1,LMAN2,MMP3,NAPA,NARS1,P3H1,P4HB,PCNA,PDGFRB,PDIA3,PDIA6,PRNP,PVR,S100A4,SLC39A14,WARS1
6-hydroxydopamine	chemical toxicant	Activated	2.853	3.3e-06	C3,CALR,HSP90AB1,HSPA1A/HSPA1B,HSPA4,HSPA5,HSPA8,HSPA9,MAPK1,MMP3,P4HB,PDIA3,PPIB,TIMP2,VCP
ADORA2A	G-protein coupled receptor	Activated	2.861	3.89e-09	ALDOC,APP,ATP6AP1,CCT5,CD81,COL3A1,COL6A1,EEF2,EIF2S2,EIF5A,GAPDH,GDI1,GPI,HNRNPK,KIF5B,NAPA,P4HB,PGAM1,PPP2CA,PPP2R1A,SPARC,SPTBN1,USP5
HIF1A	transcription regulator	Activated	2.868	8e-18	ADAM10,ADAM15,ADAM17,ADAMTS1,AKAP12,ALDOA,ALDOC,APOE,ARPC2,BGN,CARS1,CAVIN1,CCN1,CCN3,CD44,CSF1,CTSD,EGFR,EIF4G1,EIF5A,ENG,ENO1,ENO2,ERO1A,FN1,GAPDH,GBE1,GPI,HSPA4,HSPA5,HSPB1,IGF2,IGFBP2,JUP,KRT18,LDHA,LGALS1,LOX,LOXL2,MMP1,MMP2,NPM1,NT5E,NUCKS1,P4HA1,PFKL,PGK1,PKM,PLAUR,PPIA,SCG2,SDC4,SERPINE1,STC2,TFRC,THBS1,TIMP1,TPI1,TXN,VASP,VEGFC,VIM
EPO	cytokine	Activated	2.882	7.16e-07	ACTB,B2M,BLVRB,CLIC1,CTSK,CTSZ,EEF1A1,FABP5,GBA,HMGB1,HNRNPF,IGF2,ILF2,ITGB1,KPNB1,LDLR,MAN2A1,MMP2,NACA,NPM1,PCNA,PIK3IP1,RPLP0,SOD1,SPTAN1,TFRC,TPI1,TSN,VEGFC,WDR1,YBX1
2-bromoethylamine	chemical reagent	Activated	2.883	3.48e-08	ADAMTS1,ANXA1,ANXA2,CD44,CLU,CP,EFEMP2,LGALS3,S100A11,TIMP1,TMSB10/TMSB4X,TUBB,VIM
CD38	enzyme	Activated	2.886	9.04e-10	ALDOA,ALDOC,ANXA2,ANXA6,CD44,COL1A1,ERO1A,FN1,GBE1,JCHAIN,LGALS3,NT5E,P4HA1,PDIA6,PFKL,PFKP,PGM1,PKM,PRDX4,PSAT1,RRAS2,S100A4,THY1,TPI1,UCHL3,VIM
lomustine	chemical drug	Activated	2.887	7.49e-06	ANXA1,ANXA2,CD44,CLU,CP,LGALS3,RCN1,S100A11,TIMP1,TMSB10/TMSB4X,TUBB,VIM
UCP1	transporter	Activated	2.891	8.46e-05	AARS1,CTH,CTSV,DKK3,EEF1A1,FASN,GARS1,GOLM1,GOT1,GSTO1,MTHFD1,PGD,PGLS,PSAT1,SERPINE1,SLC3A2,SMS,SND1
HSF1	transcription regulator	Activated	2.905	9.39e-25	ACLY,B2M,BAG3,CBX3,CCT2,CCT3,CCT4,CCT5,CCT6A,CCT7,CCT8,CLU,COL18A1,COL6A2,DCTPP1,EFEMP1,ELAVL1,FASN,FBLN1,FKBP4,FMOD,HMGB1,HNRNPA3,HSP90AA1,HSP90AB1,HSPA1A/HSPA1B,HSPA4,HSPA8,HSPB1,HSPD1,HSPE1,HSPH1,LAMA4,LDHA,LDLR,MAT2A,MCM2,MCM6,MMP19,NASP,PGK1,RANBP1,RANGAP1,SEMA3A,SEMA3C,SERPINH1,SLIT3,SPTAN1,ST13,STIP1,TCP1,VCAN
phytohemagglutinin	chemical drug	Activated	2.932	2.91e-05	ADH5,APP,CALU,CD44,COL18A1,COL1A2,CSF1,DHX9,EIF5A,ENG,EPRS1,FBN1,HSP90AA1,LAMA2,LAMB2,LMAN1,MASP1,NAGLU,NME1,NT5E,PCNA,PSMA1,RPS16,SARS1,SRSF1,TFPI,TIMP1,TMPO
8-bromo-cAMP	chemical reagent	Activated	2.98	1.54e-20	ACTN4,APP,ARPC1B,ARSA,ASAH1,ATP6AP1,CAPN2,CLEC11A,CLSTN1,CLU,COL3A1,COL5A1,COL5A2,CTSB,CTSD,CTSK,CTSL,DCN,DKK1,EGFR,EZR,FLNB,FLNC,FN1,GAA,GANAB,GLA,GLB1,GM2A,GNAI2,GNAI3,GNS,GSN,GSTP1,HSP90B1,IGF2,LAMA2,LAMB2,LDLR,LGMN,LIPA,LOX,LTBP1,MANBA,MAT2A,MCM2,MMP1,MYH10,MYH9,MYL12A,NAGLU,NRP1,P4HA1,PCNA,PDGFC,RALA,RRAS2,SERPINE1,SMS,TGFBR3,THBS1,THBS2,TIMP1,TIMP2,TMSB10/TMSB4X,TNC,VCL,VEGFC,WNT5A,YWHAH
Firre	other	Activated	3	0.00486	COTL1,EEF1D,FKBP4,GNAI2,GNB2,PGLS,RPSA,TAGLN2,TKT
KRAS	enzyme	Activated	3.004	2.88e-34	ACLY,ACTR3,AGRN,AHNAK,AIMP2,ALDOA,ALDOC,ANPEP,APLP2,APP,AREG,B2M,B4GAT1,BGN,BSG,CAD,CAVIN1,CCDC80,CCN1,CCT5,CD44,CLU,COL1A1,COL3A1,CSE1L,DBN1,DDAH1,DPYSL2,EEF1A1,EFEMP1,EGFR,EIF5A,ENO1,ENOPH1,EPHA2,ERO1A,EXT2,FASN,FBLN2,FBN1,FN1,FSTL1,GAPDH,GAS1,GBA,GFPT1,GPC1,GRN,GSN,HEXA,HNRNPD,HSPA5,HSPB1,HSPE1,HSPG2,HYOU1,IGF2,IGFBP2,KPNB1,LAMA2,LAMA4,LAMA5,LAMB1,LAMB2,LDHA,LGALS3,LMNB1,LOX,LTBP4,LYZ,MAN2A1,M…
CEBPB	transcription regulator	Activated	3.005	7.55e-13	ALDH1A1,ANTXR1,APP,C3,CFD,COL1A1,COL1A2,COL5A2,CP,CSE1L,CTSC,CXCL5,DCN,DCTPP1,DHX9,EIF2S1,FBLN1,FN1,GAS1,GNAS,HLA-A,HNRNPD,HSP90AA1,HSPA8,HSPD1,HSPE1,IGFBP4,IGKC,IVL,KRT18,LAMC1,LDLR,LGMN,LMNB1,MCM2,MCM6,MMP1,MMP3,NASP,NRP1,PA2G4,PAICS,PCNA,PLAUR,PRDX4,PRMT1,PSMA3,PSMA6,RAN,RANBP1,RBBP7,SBSN,SERPINE1,SLC38A2,STMN1,TFRC,TMPO,TNFRSF1A,TUBB,VCAN,VIM,XPO1,XRCC6,ZYX
RAF1	kinase	Activated	3.036	6.15e-06	ACOT7,AKAP12,ANXA1,AP2B1,AREG,CCN5,CD44,CTSL,GRN,HNRNPA2B1,HSPB1,ITGB1,LDHA,MMP1,MMP3,OSMR,PLAU,PLAUR,PLEC,PNP,RAN,SNRPD1,TGM2,TIMP1
gentamicin C	chemical drug	Activated	3.051	1.01e-06	ADAMTS1,ANXA1,ANXA2,CD44,CLU,CP,EFEMP2,LGALS3,S100A11,TIMP1,TMSB10/TMSB4X,TUBB,VIM
Ige	complex	Activated	3.07	1.27e-06	ACTN1,ANXA1,AREG,C3,CAPN2,COL18A1,CTSK,EMILIN1,ENO2,ENOPH1,GSN,HSPA9,HSPD1,IARS1,LAMA5,MARCKSL1,NAPA,NRP1,PEBP1,PFN1,PIK3IP1,PRDX1,PTPRF,PTPRS,PTX3,RAB7A,SERPINB6,SNRPD1,TFRC,TNC,TPM3,VEGFC,VIM
PCGEM1	other	Activated	3.13	1.83e-12	ACLY,ALDOA,CANT1,ENO1,FASN,FH,GAPDH,GLUD1,GPI,IDH1,LDHA,PGD,PGK1,PGLS,PKM,TALDO1
prostaglandin J2	chemical - endogenous mammalian	Activated	3.13	3.42e-07	HSPA1A/HSPA1B,PSMA3,PSMA5,PSMA6,PSMB4,PSMB7,PSMC5,PSMD1,PSMD3,PSMD6
MASTL	kinase	Activated	3.13	9.46e-06	ADSS2,HYOU1,IPO5,MYH10,PAPPA,SERPINE1,TMPO,TPM4,UBQLN2,VCL
thapsigargin	chemical toxicant	Activated	3.134	0.000465	CALR,CLU,COL1A1,CP,FN1,HSP90B1,HSPA1A/HSPA1B,HSPA5,HSPA9,LMAN1,LMAN2,PCNA,PPP2CA,PRNP,SERPINI1,SFN,TGM2,THBS1,VCL
MYCL	transcription regulator	Activated	3.138	0.002	BUB3,CAD,CARS1,HSPD1,NARS1,RPL10A,RPL12,RPL18,SNRPD1,SSB
cisplatin	chemical drug	Activated	3.139	1.26e-07	ACTB,ADAMTS1,AIFM1,ALDH1A1,ANPEP,ANXA1,ANXA2,ANXA5,CAPN2,CD44,CLSTN3,CLU,CMBL,COL1A1,CP,CSF1,CTSB,CXCL5,DKK1,EFEMP2,FASN,FN1,GAS1,GOT2,GSTP1,HMGB1,HSPA5,ITGB1,LAMB1,LDHB,LGALS3,LGALS7/LGALS7B,LIPA,LMNA,LYZ,MARCKS,MMP2,NOTCH3,PARP1,PEBP1,PFKL,PGM1,PLXNB2,PPIA,PSMA1,PSMD4,RCN1,RPS16,S100A11,SERPINE1,SOD1,STMN1,TFPI,THBS1,TIMP1,TMSB10/TMSB4X,TNFRSF1A,TREX2,TUBB,VIM,XRCC6,YBX1,YWHAZ
CD28	transmembrane receptor	Activated	3.157	0.000188	ACTR3,ANXA1,EWSR1,FDPS,GAPDH,HNRNPA1,HSPA1A/HSPA1B,HSPA8,IGFBP6,ILF2,LDHA,LTBP1,MMP2,NAMPT,NCL,PGAM1,PNP,PPA1,PRDX4,PSMA5,PSMA6,RAB2A,RAD23B,SSB,STOM,TFRC,THBS1,TWSG1,XRCC6
phenacetin	chemical drug	Activated	3.162	3.94e-06	ANXA1,ANXA2,CD44,CLU,CP,LGALS3,S100A11,TIMP1,TMSB10/TMSB4X,VIM
tetradecanoylphorbol acetate	chemical drug	Activated	3.201	2.62e-14	ACTB,ADAM15,ADAM17,ADAM9,ADAMTS1,ANXA1,APP,AREG,ARF1,ATP2B4,C3,CAPG,CBS/CBSL,CCN1,CD44,CPE,CSF1,CTSB,CTSD,CTSV,DCD,DSG1,ECM1,EEF1D,EGFR,EIF4A1,EIF4G1,EIF5A,EIF6,EPHA2,EPHA4,EZR,FBN1,FST,FSTL3,GLRX3,GNAI2,GSTP1,HNRNPC,HNRNPF,HNRNPK,HSP90AB1,HSPA4,HSPA5,IGF2,IGFBP2,IGFBP6,ILF3,ITGB1,IVL,LDLR,LIPA,LOXL2,LRRFIP1,LYZ,MME,MMP1,MMP19,MMP2,MMP3,MYH9,NEU1,NPM1,NRP1,PCNA,PDGFRB,PKM,PLA2G15,PLAU,PLAUR,PLIN3…
MYCN	transcription regulator	Activated	3.231	1.78e-45	ABCF1,ACTB,ACTN4,ALDH1A1,ALDOA,APEX1,ARPC1B,B2M,BASP1,CAD,CLU,COL18A1,COL1A1,COL5A2,CRIM1,DKK3,EEF1A1,EEF1D,EEF1G,EEF2,EGFR,EIF3C,EIF4A1,EIF5A,FBN1,FN1,GAPDH,GRB2,HLA-A,HSP90AB1,HSPD1,IGFBP7,ITGB1,LDHA,LGALS1,MAP4,MAT2A,MMP2,MRC2,MYH9,MYL12A,NACA,NCL,NME1,NPM1,NUCB1,P3H1,PA2G4,PDIA4,PSMA7,PSMB6,PSMB7,RBBP4,RBBP7,RPL12,RPL18,RPL18A,RPL5,RPLP0,RPLP2,RPS12,RPS16,RPS19,RPS28,RPS3,RPS4X,RPS8,SERPINE1,…
ARNT	transcription regulator	Activated	3.264	5.97e-11	ADAM17,ALDOA,ALDOC,AREG,CD81,CTSD,EIF6,ENG,ENO1,ERO1A,GAPDH,GAS1,GPI,LDHA,LOXL2,MYL6,PGK1,PGM2,RANBP1,RANGAP1,SERPINE1,TFRC,TPI1,VIM
MKNK1	kinase	Activated	3.266	1.02e-12	ACOT7,AGRN,ANXA2,ANXA5,BAG3,CCN1,CP,EEF1D,FLNA,FLNB,LAMB2,LAMC1,MAN2A1,MAPK1,PAFAH1B1,PLTP,PLXNB2,PREP,RNH1,SERPINH1,SPARC,TPP1,VIM,YWHAG
mono-(2-ethylhexyl)phthalate	chemical toxicant	Activated	3.299	5.11e-07	ALDOC,ATP5F1B,ENO1,FASN,FH,GAPDH,GFPT1,GPI,KIF5B,LDLR,LRP1,MDH1,MDH2,NAMPT,PGK1,PPA1,SOD1,TALDO1,TIMP2,TKT,TPI1,VCL
PGR	ligand-dependent nuclear receptor	Activated	3.3	1.08e-09	ADAMTS1,AREG,CALD1,CAPN2,CCN5,CD44,CD59,COL6A1,COL6A2,CSRP1,CTBS,CTSD,DPYSL2,EGFR,EIF5B,EZR,FN1,GAS6,GOT1,ITGB1,KRT18,LAMB2,MAT2A,MVP,NOTCH2,PCDH1,PCNA,PFKP,PLAU,S100A8,SLC9A3R1,STC1,TGFBI,TNC,VASP,VCAN,VCL
ASPSCR1-TFE3	fusion gene/product	Activated	3.3	3.84e-08	ANGPTL2,APOE,ASAH1,CAST,CD59,CTSA,CTSD,ELOC,EZR,GLB1,GNS,GRN,IGF2R,NPC2,PEPD,RAB7A,STOM,VAT1
SYVN1	transporter	Activated	3.338	8.01e-16	ADAM9,APLP2,APP,ATP1A1,ATP6AP1,CALM1 (includes others),CAVIN1,CD44,CRTAP,CSPG4,DAG1,EPHA2,EXT2,FASN,GANAB,GNB2,HLA-A,HSPB1,IGKC,ITGB1,LDHB,LGALS3BP,PCBP1,PFN1,PSMC3,PVR,RPL18,SLC39A10,SLC3A2,STOM,TFRC,USP5
IL2	cytokine	Activated	3.385	3.14e-06	ANXA1,AREG,ARHGDIA,C3,CAPG,CD44,CD59,CSF1,CTSC,DSG2,ENPP2,EPHA4,GAPDH,GARS1,GART,GRN,HSP90B1,HSPA1A/HSPA1B,HSPA5,HSPD1,IGFBP4,ITGB1,LDLR,LTBP3,MME,MMP2,NME1,NRP1,NT5E,PCNA,PDGFC,PDIA3,PNP,PROS1,PSMB1,RCN1,RRAS2,S100A4,S100A8,SERPINB9,SLC3A2,STC2,STIP1,TFRC,TGFBR3,TIMP1,TNFRSF1A,TPI1,UGP2,VIM
lysophosphatidic acid	chemical - other	Activated	3.395	7.3e-06	AREG,CCN1,CSF1,CXCL1,EGFR,GRN,HYOU1,PDGFRB,PLAU,PLAUR,RALA,SERPINE1,VEGFC,VIM,WNT5A
lactacystin	chemical - protease inhibitor	Activated	3.449	4.51e-13	ACTB,APP,ATP1A1,BAG3,CCT2,CFL1,CLIC1,CTSD,EIF5A,FUS,GBA,GNAI2,GSTP1,HLA-A,HNRNPA2B1,HSP90B1,HSPA5,HSPB1,LDLR,MMP1,MMP2,PEBP1,PFN1,PPIA,RANBP1,RANGAP1,RPLP0,RPLP2,SLC3A2,STMN1,SUB1,TXN,TXNRD1,UBE2N
NFE2L1	transcription regulator	Activated	3.45	1.34e-08	GSTP1,PSMA1,PSMA6,PSMA7,PSMB1,PSMB5,PSMB6,PSMB7,PSMC2,PSMC3,PSMD1,PSMD11
medroxyprogesterone acetate	chemical drug	Activated	3.466	1.79e-22	ACTN4,ADAMTS1,ARPC1B,ARSA,ASAH1,ATP6AP1,CAPN2,CCN1,CD44,CLSTN1,COL3A1,COL5A1,COL5A2,CTSB,CTSK,CTSL,CXCL5,DCN,DKK1,ENPP2,EZR,FASN,FLNB,FLNC,FMOD,FN1,GAA,GANAB,GLA,GLB1,GM2A,GNS,GSN,HSP90B1,HTRA1,IGF2,IGFBP7,ITGB1,LAMA2,LAMB2,LGMN,LIPA,LMNA,LTBP1,MANBA,MCM2,MMP1,MYH10,MYH9,MYL12A,NAGLU,P4HA1,PCNA,PDGFC,PLAU,RALA,RANBP1,RRAS2,S100A11,SERPINE1,SMS,THBS1,THBS2,TMSB10/TMSB4X,TNC,VCAN,VCL,VEGFC,WNT5A,YW…
IL4	cytokine	Activated	3.527	3.05e-17	ACTB,ADAM17,AHNAK,ALDOC,ANXA1,ANXA2,ANXA6,APOE,C3,CAD,CAND1,CAPG,CBX3,CCT3,CD44,CLTC,COL18A1,COL1A1,COL1A2,COL3A1,COL6A2,COL6A3,CSF1,CTSC,CTSK,CXCL1,DDAH1,DSC1,DSG1,DYNC1H1,EIF2S1,EIF3G,EIF4A1,EPHA2,EPRS1,FASN,FLNA,FLNB,FN1,GBE1,HSPA1A/HSPA1B,IGF2R,IGFBP4,ITGB1,JAG1,JCHAIN,LGALS1,LGALS3,LGALS3BP,LMAN2,LRP1,LTA4H,MAP4,MAPK1,MMP1,MMP2,MMP3,MYH9,NAP1L1,NCL,NRP1,PFKL,PFKP,PIGR,PLAU,PLBD1,PLEC,PNP,PPM…
CD40LG	cytokine	Activated	3.665	2.32e-05	ADAM17,ANXA6,B2M,CAST,CBX3,CD44,CLU,CSF1,CTSC,CXCL1,CXCL5,EGFR,EIF2S1,HSP90AA1,HSPA1A/HSPA1B,LMAN2,MARCKS,MARCKSL1,NAMPT,NAP1L1,PLAU,PLAUR,PSME1,PVR,SERPINE1,TFRC,TGM2,TNPO1,TPD52L2,TUBB,UCHL3,WNT5A,XRCC5,XRCC6
geldanamycin	chemical drug	Activated	3.674	1.01e-19	ANXA1,ANXA2,ARF1,BGN,BSG,CACYBP,CARS1,CDC37,CHORDC1,CLU,CNP,COL6A2,DHX9,EEF1A1,EGFR,EIF2S1,EWSR1,FASN,FAT1,FBLN2,FKBP4,FUS,GSTP1,HEXB,HSP90AA1,HSP90AB1,HSP90B1,HSPA1A/HSPA1B,HSPA5,HSPD1,IGF2R,ITGB1,NASP,NPM1,NUDC,PARK7,PARP1,PCDH1,PFN1,PSMC3,QSOX1,RAB1B,RAB2A,RAB7A,RALA,SAFB,SDCBP,ST13,TFG,YWHAQ,ZYX
FOS	transcription regulator	Activated	3.687	6.27e-21	APLP2,ARF1,ARPC5,BLMH,C3,CALU,CAMK2D,CAPN2,CAST,CD44,CFD,CLU,COL16A1,COL18A1,COL1A1,COL6A1,CRABP2,CTH,CTSB,CTSV,ENO1,EZR,FASN,FBN1,FN1,FSTL1,GAS1,GBA,GM2A,GSTP1,HSP90B1,HSPA5,IGFBP6,ITGB1,IVL,KIF5B,LGALS3,LGALS3BP,LOX,LTBP1,LTBP2,LTBP3,MMP1,MMP2,MMP3,MYH9,NAMPT,PFN1,PLAU,PLAUR,PPP2R2A,PRDX1,PSMA7,PTGDS,RBBP4,RBBP7,RNH1,RPLP0,S100A8,S100A9,SEMA3A,SERPINB9,SERPINE1,SERPINE2,SFRP2,STMN1,TBCA,TGFBI,T…
acetaminophen	chemical drug	Activated	3.713	0.00243	ACTB,APEX1,CAST,CTSV,GLUD1,GSTP1,HSPA5,HSPD1,ITGB1,PCNA,PLAUR,PRDX1,SERPINF1,TUBB,TXN,YWHAZ
HSF2	transcription regulator	Activated	3.729	3.73e-16	CCT2,CCT3,CCT4,CCT5,CCT6A,CCT7,CCT8,CLU,HSPA1A/HSPA1B,HSPA4,HSPB1,HSPH1,PSMA1,PSMA5,PSMB5,PSMD3,TCP1,TXN
TCR	complex	Activated	3.73	9.34e-12	ALDOA,APOD,APOE,ATP5F1B,BSG,CD44,CTSB,ENO1,FLNA,GLUD1,GNPDA1,HSP90B1,HSPA5,HSPA9,HSPD1,LDHB,LIPA,LMNB1,MAPK1,MDH1,MDH2,NME1,NRP1,P4HB,PA2G4,PDIA4,PGAM1,PGK1,PRDX6,PRMT1,RPL10A,RPL18A,RPL5,RPLP0,RPS16,RPS3,RPS4X,RPSA,SDCBP,SEMA3A,SERPINA3,SYNCRIP,TALDO1,TNFRSF1A,TPI1,TWSG1
IL3	cytokine	Activated	3.746	5.46e-17	AKR1A1,AREG,CALR,CAPZB,CCN3,CCT5,CLEC11A,COPS4,CSF1,EEF1A1,EIF3G,FASN,FKBP3,FUS,GART,GNAS,HDGF,HLA-A,HNRNPA2B1,HSP90B1,HSPA5,HSPA9,IMPDH2,JCHAIN,KPNB1,MAN2B1,MMP1,MMP3,NACA,NARS1,NCL,NRP1,PFKL,PPM1G,PSMA5,PSMB7,PSME1,RALA,RAN,RANBP1,RARS1,RPL5,RPS12,RPS16,RPS19,RPS3,SERPINA3,SLC3A2,SOD1,VASP,YBX1,YWHAG
SRF	transcription regulator	Activated	3.825	1.22e-06	ACTB,AKAP12,CALD1,CAP1,CAPRIN1,CSRP1,EIF6,EZR,FLNA,FST,GLRX3,GSN,HSPG2,ITGB1,LDLR,LRP1,LTF,MYH9,NPM1,PAFAH1B1,PGM1,PPIA,RNH1,S100A8,S100A9,SEMA3A,SND1,TLN1,TNC,TUBB4B,VCAN,VCL,WDR1,ZYX
ATF4	transcription regulator	Activated	3.863	1.31e-15	AARS1,APEX1,APOE,AREG,CALR,CARS1,CAST,COL4A2,CTH,CXCL1,EIF2S2,ERO1A,FASN,FN1,GARS1,HSP90B1,HSPA5,HYOU1,IARS1,IGFBP2,IGFBP7,JAG1,LGALS3,NAPA,NARS1,NID2,OSMR,PSAT1,PTX3,SARS1,SERPINF1,SLC38A2,SLC39A14,SLC3A2,STC2,TKT,WARS1
nitrofurantoin	chemical drug	Activated	3.941	2.43e-12	ACTB,ADAMTS1,ANXA2,ANXA5,APEX1,APOE,C3,CAPN2,CFI,CLU,CP,CST3,CTSB,CTSV,EEF1A1,GSTP1,HSPA5,ITGB1,LGALS3,LOX,PCNA,PRDX1,PRDX2,RPS8,S100A11,STMN1,TIMP1,TUBB,TXN,YWHAZ
bortezomib	chemical drug	Activated	3.949	3.71e-09	BAG3,CALR,CCN5,DKK1,HSP90AA1,HSP90B1,HSPA1A/HSPA1B,HSPA5,HSPE1,IGKC,MAPK1,NSFL1C,PCNA,PSMA1,PSMA3,PSMA5,PSMA6,PSMA7,PSMB4,PSMB5,PSMB7,PSMC1,PSMD11,PSMD13,PSMD2,PSMD3,PSMD4,PSMD6,PVR,SERPINA3,UCHL1,VIM
gentamicin	chemical drug	Activated	3.976	1.31e-16	ALDH1A1,APEX1,APOD,ATIC,BMP1,CALR,CAND1,CAPZA1,CBS/CBSL,CHORDC1,CLU,CPQ,CSF1,CST3,CTSB,CTSD,CTSV,EEF1A1,EIF3B,ENPP2,GAS6,HNRNPU,HSP90AA1,HSP90B1,HSPA1A/HSPA1B,HSPA5,HSPB1,HYOU1,IDH1,LGALS1,LGALS3,MCM6,MMP2,NCL,NME1,NPM1,NUDC,PAFAH1B1,PDIA4,PFDN2,PSAT1,PTGDS,QDPR,RUVBL1,SFPQ,SSB,TFRC,THY1,TIMP1,TUBB,VAT1,YWHAH
Insulin	group	Activated	4.005	2.2e-19	ACLY,ACTB,ADAM10,AEBP1,ALDOA,APOE,APP,CCT2,CCT4,CCT5,CCT6A,CCT7,CCT8,COL1A1,COL1A2,COL3A1,COL5A1,COL6A1,CRABP2,CTH,CXCL1,EGFR,ENPP2,ERO1A,FASN,FN1,GSTP1,HNRNPK,HSP90AA1,HSP90B1,HSPA4,HSPA5,HSPA8,HSPA9,HSPE1,IDH1,IGF2,IGFBP2,IGFBP4,LAMB1,LDHA,LGALS3BP,MCM6,MDH2,MMP2,MMP3,NOTCH3,NUCB2,P4HB,PCNA,PCSK9,PDGFRB,PGK1,PKM,PLIN3,PPIA,PPIB,PRDX6,RPS16,SERPINE1,SLC38A2,SOD1,TCP1,TGFBI,THBS1,THBS2,TNC,VGF
XBP1	transcription regulator	Activated	4.025	4.93e-13	ADAM10,APP,CALR,COPB1,COPB2,COPE,COPG1,CRK,DNAJB11,ERP29,ERP44,FASN,FKBP10,FN1,HSP90B1,HSPA13,HSPA5,HYOU1,LMAN1,LMAN2,MAN1A1,NUCB2,P3H1,P4HB,PDIA3,PDIA4,PDIA6,PPIB,PRNP,RCN3,SEC23A,SLC38A2,SOD1,SPARC,TXN,TXNDC5,XRCC6
EGFR	kinase	Activated	4.028	8.06e-33	ACOT7,ACTB,ANXA1,APLP2,APP,AREG,B4GAT1,CAD,CAPZA2,CCT5,COL1A1,COL3A1,COL5A2,COL6A1,COL6A2,CST3,CTSK,CXCL5,DAG1,DSG2,EGFR,EIF5A,EIF6,ENOPH1,EPHA2,EXT2,FASN,FBLN2,FBN1,GPC1,GRN,HNRNPA1,HNRNPA2B1,HNRNPD,HNRNPH1,HNRNPK,HSP90B1,HSPA5,HSPB1,HSPE1,IGF2,IGFBP4,JAG1,KIRREL1,KPNB1,LAMA4,LAMB1,MARCKS,MME,MMP1,MMP2,MMP3,MTHFD1,NCL,NT5E,NUDC,OSMR,PA2G4,PABPC1,PCDH1,PCNA,PKM,PLAU,PLAUR,PPIA,PSMB1,PSMB4,PSMB5,P…
IL5	cytokine	Activated	4.224	4.13e-09	ACAA2,ALDOA,ALDOC,ANXA2,ANXA6,AREG,CTSC,ENO1,ERO1A,HSP90B1,HSPA5,HSPH1,JCHAIN,LMNB1,LUM,MAT2A,NACA,P4HA1,PDIA6,PFKP,PGM1,PKM,PRDX4,PSAT1,PSMB4,QSOX1,RRAS2,S100A4,SFPQ,THY1,TPI1,TPM4,UCHL3,VIM,ZYX
metribolone	chemical reagent	Activated	4.271	6.31e-17	ACLY,ACTN1,ADAMTS1,AKAP12,ALDOA,ALDOC,APP,ATP5F1B,ATP6AP1,AZGP1,B2M,BPNT1,CBR1,CCT2,CLU,DLD,ENO1,ERO1A,EZR,FASN,FDPS,FH,GAPDH,GFPT1,GLUD1,GOT1,GOT2,GPI,HSPA5,HSPH1,KRT18,LDHA,LDLR,MDH1,MDH2,MMP1,MMP2,NPEPPS,PFKL,PFKP,PGAM1,PGK1,PGM2,PIGR,PKM,PLOD1,PPA1,PPIA,PPIB,PRDX6,PROS1,PYGB,SMS,SPON2,THBS1,TIMP2,TPI1,UAP1,VCAN,YWHAH
genistein	chemical drug	Activated	4.323	1.17e-15	APEH,ARSA,ASAH1,ATP6AP1,C3,CD44,CFD,CHST14,CLN5,CLU,COL1A1,CTSA,CTSB,CTSD,CTSF,CTSK,CTSL,CTSV,DKK1,DNASE2,GALC,GALNS,GBA,GFPT1,GLB1,GM2A,GNS,HEXA,HEXB,HLA-A,HSPA1A/HSPA1B,HSPA5,IGF2R,IVL,LDLR,LGMN,LIPA,LTF,MAN2B1,MANBA,MMP1,MMP2,MMP3,NAGLU,NEU1,NPC2,PCNA,PLA2G15,PLBD2,PLTP,PSAP,SERPINE1,TPP1,WNT5A,XYLT1
Z-LLL-CHO	chemical - protease inhibitor	Activated	4.359	2.77e-18	ACTB,APP,ATP1A1,CCT2,CFL1,CLIC1,CLU,CTSB,DAG1,DCN,EIF5A,ELAVL1,FASN,FKBP4,GSTP1,HNRNPA2B1,HSP90AA1,HSP90B1,HSPA4,HSPA5,HSPA8,HSPA9,HSPB1,HSPD1,ITGB1,LMAN1,MAT2A,MMP1,MMP2,NOTCH3,PARP1,PEBP1,PFN1,PPIA,PSMA3,PSMB7,PSMC1,PSMD1,PSMD13,PSMD2,PSMD3,PSMD6,RANBP1,RANGAP1,RPLP0,RPLP2,SOD1,STMN1,SUB1,THBS1,TIMP1,TXN,UBE2N,YWHAZ
MLXIPL	transcription regulator	Activated	4.382	8.19e-08	ACLY,ANXA2,FASN,PGD,PYGL,RPL10A,RPL12,RPL18,RPL18A,RPL5,RPL7A,RPLP0,RPLP2,RPS12,RPS16,RPS19,RPS27A,RPS28,RPS3,RPS8,RPSA,TKT
2-amino-1-methyl-6-phenylimidazo-4-5-b-pyridine	chemical toxicant	Activated	4.472	7.93e-17	CCT2,CCT4,CCT5,CCT7,CCT8,G3BP1,HSP90AA1,HSPA5,HSPA8,HSPD1,HSPE1,HSPH1,PSMA6,PSMB1,PSMB4,PSME1,RAB2A,RAN,RAP1B,UBA1
lipopolysaccharide	chemical drug	Activated	4.73	1.55e-39	ACAA2,ACLY,ACTN4,ADAMTS5,ANGPTL2,ANXA1,ANXA5,APEX1,API5,APOE,APP,AREG,ARPC1B,ATP1A1,ATP6AP1,AZGP1,BAG3,BGN,C1R,C3,CALM1 (includes others),CALML5,CALR,CAPN2,CAVIN1,CCN1,CD44,CD59,CD81,CFD,CLIC4,COL12A1,COL1A1,COL1A2,COL3A1,COL4A2,COL5A1,COL5A2,COL6A1,CP,CRTAP,CSF1,CSPG4,CST3,CSTB,CTH,CTSB,CTSC,CTSK,CTSL,CTSV,CXCL1,CXCL5,DAG1,DCN,DKK3,DNAJB11,EEF2,ELAVL1,ENO1,ENPP2,ERO1A,ERP44,FABP3,FABP5,FASN,FBLN…
IL15	cytokine	Activated	4.927	7.82e-17	ACTN4,ALDOA,ALDOC,ANXA1,CALM1 (includes others),CAMK2D,CD44,CD59,COPB2,CSF1,ELOC,ENO1,ENO2,FKBP1A,GAPDH,GARS1,GDI2,GNAS,GPC1,GPI,HMCN1,HNRNPA2B1,HNRNPF,HSPA8,HSPE1,ITGB1,LDHA,MAPK1,NAGA,NME1,PA2G4,PCBP2,PCNA,PDCD5,PDIA3,PDIA4,PFDN4,PFKL,PFKP,PFN1,PGD,PGK1,PGM1,PGM2,PKM,PNP,PRDX4,PSAP,PSMA5,PYGL,S100A11,SET,TALDO1,TFRC,TIMP1,TKT,TNFRSF1A,TPI1,TXNRD1,ULBP2
STK11	kinase	Activated	4.987	1.85e-11	AHCY,AKR1A1,ALDOA,ATIC,CCT6A,COL3A1,CTSD,DCTPP1,EIF3A,ENO1,ENOPH1,FN1,GAPDH,GART,GOT2,GPI,IMPDH2,LDHA,LUM,MDH2,MMP2,NRCAM,NT5E,PGK1,PGM1,PKM,PNP,PPA1,PSAT1,PSMB5,SCG2,SERPINE1,SERPINI1,TALDO1,TKT,TPI1,TWF2,TXNRD1,WNT5A
CD3	complex	Activated	5.308	2.1e-17	AARS1,ACTN4,ACTR3,AIMP1,ANXA1,C1R,CALM1 (includes others),CD44,COPB2,EWSR1,FDPS,FKBP1A,FKBP3,GAPDH,GDI2,GNAS,HMCN1,HNRNPA1,HNRNPA2B1,HNRNPF,HNRNPR,HSP90AA1,HSP90B1,HSPA1A/HSPA1B,HSPA5,HSPA8,HSPE1,IGFBP6,ILF2,LRP1,LTBP1,MAPK1,MDH2,MMP2,NAGA,NAMPT,NASP,NCL,NME1,NPM1,P4HB,PA2G4,PCBP2,PCNA,PDCD5,PDIA4,PFDN4,PFN1,PGAM1,PLEC,PNP,PPA1,PRDX4,PREP,PSAP,PSMA5,PSMA6,PSMC1,PYGL,RAB2A,RAD23B,RARS1,S100A11,SMS…
pirinixic acid	chemical toxicant	Activated	5.532	5.01e-20	ACAA2,ALDOC,ANXA2,APOE,BSG,C3,CCT3,CCT6A,CCT7,CFH,CFI,CLU,COL1A1,CTSB,EGFR,ELOC,FABP5,FASN,FKBP1A,GAPDH,GBE1,GOT1,GOT2,HSP90AA1,HSPB1,HSPD1,HSPE1,LDHB,LDLR,LGALS3,NAP1L1,NPC2,PAICS,PCNA,PCSK9,PDCD5,PFKL,PGM1,PLTP,PSMA1,PSMA3,PSMA4,PSMA5,PSMA7,PSMB1,PSMB4,PSMB5,PSMB6,PSMB7,PSMC1,PSMC2,PSMC3,PSMD4,PSME1,PTPRF,PTPRS,RTN4,SERPINE1,TALDO1,TBCA,TSNAX,TXN,UBE2K,UBQLN2,USP14
beta-estradiol	chemical - endogenous mammalian	Activated	5.776	2.13e-70	AARS1,ACAA2,ACTB,ACTN4,ADAMTS1,ADAMTS5,AEBP1,AGRN,AKAP12,ALDOA,ANPEP,ANTXR1,ANXA1,ANXA2,APEX1,APOD,APOE,APP,AREG,ARPC1B,ARSA,ASAH1,ATP5F1B,ATP6AP1,BGN,BSG,BUB3,C1QBP,C3,CAD,CALM1 (includes others),CALR,CAPN2,CAST,CCDC80,CCN1,CCN3,CCN5,CCT2,CD44,CLIC4,CLSTN1,CLU,CNBP,CNP,COCH,COL1A1,COL1A2,COL3A1,COL5A1,COL5A2,COL6A2,COL7A1,CP,CRABP2,CRIM1,CRK,CRTAP,CSE1L,CSTB,CTH,CTSB,CTSD,CTSK,CTSL,CXCL1,CXCL5,D…
MYC	transcription regulator	Activated	6.094	6.29e-71	ABCF1,ACLY,ACTB,ACTN1,ACTN4,ADAMTS1,AHCY,AIMP2,AKAP12,ALDOA,ANXA5,ANXA6,APEX1,APP,C1QBP,CAD,CAPN2,CAPZB,CAST,CCT3,CD44,CLEC3B,CLIC4,CLU,CNBP,CNP,COL15A1,COL1A1,COL1A2,COL3A1,COL4A2,COL5A1,COL5A2,COL6A3,CRABP2,CSE1L,CSPG4,CSTB,CTBS,CTSB,CTSD,CTSV,DBN1,DCTPP1,DDX39B,DKK1,DSP,ECM1,EEF2,EFEMP1,EIF2S1,EIF2S2,EIF3G,EIF4A1,EIF4G1,ELAVL1,ENO1,EPHA2,EXT2,EZR,FABP5,FASN,FBLN2,FBLN5,FBN1,FBN2,FLNA,FMOD,FN1,…
NFE2L2	transcription regulator	Activated	7.937	1.87e-35	AKR1A1,ALDOA,ARF1,ATP1A1,CBR1,CCT3,CCT7,CFD,CHORDC1,COL1A1,COL3A1,COL4A2,CTSD,CTSK,DDX39B,DNAJB11,EIF2S1,EIF3C,EIF3G,ERP29,F10,FN1,GBE1,GLUD1,GNAI2,GOT1,GSTO1,GSTP1,HPRT1,HSP90AA1,HSP90AB1,HSP90B1,HSPA9,HYOU1,IDH1,LMNA,NARS1,NUCB2,PAFAH1B1,PCBP1,PDIA3,PDIA4,PDIA6,PGD,PPIB,PRDX1,PREP,PSAT1,PSMA1,PSMA4,PSMA5,PSMA6,PSMA7,PSMB1,PSMB4,PSMB5,PSMB6,PSMC1,PSMC3,PSMD1,PSMD11,PSMD13,PSMD3,PSMD4,RACK1,RAN,R…
1,2-dithiol-3-thione	chemical reagent	Activated	8.296	5.3e-46	AKR1A1,ALDOA,ARF1,ATP1A1,CBR1,CCT3,CCT7,CHORDC1,CTSD,DDX39B,DNAJB11,EIF2S1,EIF3C,EIF3G,EIF6,ERP29,F10,GBE1,GSTP1,HPRT1,HSP90AA1,HSP90AB1,HSP90B1,LMNA,NARS1,NUCB2,PCBP1,PDIA3,PDIA4,PDIA6,PPIB,PRDX1,PSAT1,PSMA1,PSMA4,PSMA5,PSMA6,PSMA7,PSMB1,PSMB4,PSMB5,PSMB6,PSMC1,PSMC2,PSMC3,PSMD1,PSMD11,PSMD13,PSMD3,PSMD4,RACK1,RAN,RARS1,RBBP7,RPL18,RPLP0,RPS16,RUVBL1,SEC23A,SERPINA3,SOD1,STIP1,TFRC,TPI1,TXN,TXNR…

## Sheet: HDF supernatant 48h DS
HDFs supernatant 48h Downstream Analysis (IPA). Only downstreams with a predicted activation state (decreases or increased), a z-score > 2.0 or < -2.0, and an overlap-value of < 0.01 are shown. The overlap p‐value measures whether there is a statistically significant overlap between the dataset genes and the genes that are regulated by a transcriptional regulator. It is calculated using Fisher’s …
Diseases or Functions Annotation	p-value	Predicted Activation State	Activation z-score	Molecules
Cell death of osteosarcoma cells	6.15e-27	Decreased	-6.091	COPA,COPB2,COPG1,CSE1L,EEF1A1,EIF3B,EIF3F,EIF3L,HSPA9,KPNB1,PABPC1,PSMA3,PSMA4,PSMA5,PSMA6,PSMA7,PSMB1,PSMB3,PSMB5,PSMC1,PSMC2,PSMC4,PSMC5,PUF60,RAN,RPL5,RPLP0,RPS12,RPS16,RPS27A,RPS28,RPS3,SF3A1,SF3B1,SF3B2,SF3B3,SNRPD1,SNRPD3,SUPT16H,U2AF2,VCP
Necrosis	1.56e-86	Decreased	-4.642	AARS1,ACLY,ACTB,ADAM10,ADAM15,ADAM17,ADAMTS1,ADH5,ADI1,AGRN,AIFM1,AIMP1,AKAP12,ALDH1A1,ALDOA,ANPEP,ANTXR1,ANXA1,ANXA2,ANXA5,AP2B1,APEX1,API5,APOE,APP,AREG,ARHGDIA,ASAH1,ATIC,ATP1A1,ATP2B4,ATP5F1A,ATP6AP2,AXL,B2M,BAG2,BGN,BSG,C3,CALR,CAMK2D,CAPN2,CAPRIN1,CASP14,CAST,CBR1,CBX3,CCDC80,CCN1,CCN3,CCN5,CCT2,CCT3,CCT4,CCT5,CCT6A,CCT7,CCT8,CD44,CD81,CD99,CDC37,CFH,CLEC11A,CLIC4,CLTC,CLU,CNBP,COL18A1,COL1…
Cell death of tumor	5.03e-32	Decreased	-4.358	ACLY,AIFM1,AIMP1,ANPEP,ANXA1,ANXA2,APP,B2M,BSG,CCN1,CD44,CLU,COL18A1,COPA,COPB2,COPG1,CSE1L,CSF1,CTSB,EEF1A1,EGFR,EIF3B,EIF3C,EIF3F,EIF3L,ENO1,FASN,FMOD,HSP90AB1,HSPA1A/HSPA1B,HSPA9,IGFBP2,IL6ST,JAG1,KPNB1,LGALS1,LOXL2,MAPK1,MCM2,MFGE8,NAMPT,NRP1,PABPC1,PLAU,PLAUR,PNP,PRNP,PSMA3,PSMA4,PSMA5,PSMA6,PSMA7,PSMB1,PSMB3,PSMB5,PSMC1,PSMC2,PSMC4,PSMC5,PUF60,RACK1,RAN,RECK,RPL5,RPLP0,RPS12,RPS16,RPS27A,RP…
Necrosis of tumor	1.56e-31	Decreased	-4.279	ACLY,AIFM1,AIMP1,ANPEP,ANXA1,ANXA2,APP,B2M,BSG,CCN1,CD44,CLU,COL18A1,COPA,COPB2,COPG1,CSE1L,CSF1,CTSB,EEF1A1,EGFR,EIF3B,EIF3C,EIF3F,EIF3L,ENO1,FASN,FMOD,HSP90AB1,HSPA1A/HSPA1B,HSPA9,IGFBP2,IL6ST,JAG1,KPNB1,LGALS1,MAPK1,MCM2,MFGE8,NAMPT,NRP1,PABPC1,PLAU,PLAUR,PNP,PRNP,PSMA3,PSMA4,PSMA5,PSMA6,PSMA7,PSMB1,PSMB3,PSMB5,PSMC1,PSMC2,PSMC4,PSMC5,PUF60,RACK1,RAN,RECK,RPL5,RPLP0,RPS12,RPS16,RPS27A,RPS28,RP…
Cell death of tumor cells	6.33e-31	Decreased	-4.198	ACLY,AIFM1,AIMP1,ANPEP,ANXA1,ANXA2,APP,B2M,BSG,CCN1,CD44,CLU,COL18A1,COPA,COPB2,COPG1,CSE1L,CSF1,CTSB,EEF1A1,EGFR,EIF3B,EIF3C,EIF3F,EIF3L,ENO1,FASN,FMOD,HSP90AB1,HSPA1A/HSPA1B,HSPA9,IL6ST,JAG1,KPNB1,LGALS1,MAPK1,MCM2,MFGE8,NAMPT,NRP1,PABPC1,PLAU,PLAUR,PNP,PRNP,PSMA3,PSMA4,PSMA5,PSMA6,PSMA7,PSMB1,PSMB3,PSMB5,PSMC1,PSMC2,PSMC4,PSMC5,PUF60,RACK1,RAN,RECK,RPL5,RPLP0,RPS12,RPS16,RPS27A,RPS28,RPS3,RTN4…
Cell death of cancer cells	1.25e-25	Decreased	-4.136	ACLY,AIFM1,ANPEP,ANXA1,APP,B2M,CCN1,CD44,CLU,COL18A1,COPA,COPB2,COPG1,CSE1L,CSF1,CTSB,EEF1A1,EGFR,EIF3B,EIF3C,EIF3F,EIF3L,ENO1,FASN,FMOD,HSP90AB1,HSPA1A/HSPA1B,HSPA9,IL6ST,KPNB1,LGALS1,MAPK1,MCM2,NAMPT,PABPC1,PNP,PRNP,PSMA3,PSMA4,PSMA5,PSMA6,PSMA7,PSMB1,PSMB3,PSMB5,PSMC1,PSMC2,PSMC4,PSMC5,PUF60,RAN,RPL5,RPLP0,RPS12,RPS16,RPS27A,RPS28,RPS3,RTN4,SERPINA3,SF3A1,SF3B1,SF3B2,SF3B3,SFRP2,SNRPD1,SNRPD3,…
Morbidity or mortality	1.14e-44	Decreased	-4.029	ACLY,ACTB,ACTN4,ADAM10,ADAM15,ADAM17,ADAMTS1,ADGRG6,ADH5,AEBP1,AGRN,AIFM1,AKAP12,ALDOA,ANXA1,ANXA2,APEX1,APLP2,APOD,APOE,APP,AREG,ARHGDIA,ASAH1,ATP1A1,ATP6AP1,AXL,B2M,BGN,BMP1,BSG,C1QBP,C3,CALR,CAP1,CAPN2,CAPRIN1,CAPZB,CAST,CCBE1,CCN1,CCN3,CD44,CFH,CFI,CFL1,CLIC4,COL12A1,COL3A1,COL4A2,COL5A1,COL5A2,COL6A2,COL7A1,CRIM1,CRK,CSE1L,CSF1,CSRP1,CST3,CSTB,CTSA,CTSB,CTSD,CTSF,CTSV,CXCL5,DAG1,DCN,DCTN1,DD…
Organismal death	9.36e-45	Decreased	-3.973	ACLY,ACTB,ACTN4,ADAM10,ADAM15,ADAM17,ADAMTS1,ADGRG6,ADH5,AEBP1,AGRN,AIFM1,AKAP12,ALDOA,ANXA1,ANXA2,APEX1,APLP2,APOD,APOE,APP,AREG,ARHGDIA,ASAH1,ATP1A1,ATP6AP1,AXL,B2M,BGN,BMP1,BSG,C1QBP,C3,CALR,CAP1,CAPN2,CAPRIN1,CAPZB,CAST,CCBE1,CCN1,CCN3,CD44,CFH,CFI,CFL1,CLIC4,COL12A1,COL3A1,COL4A2,COL5A1,COL5A2,COL6A2,COL7A1,CRIM1,CRK,CSE1L,CSF1,CSRP1,CST3,CSTB,CTSA,CTSB,CTSD,CTSF,CTSV,CXCL5,DAG1,DCN,DCTN1,DD…
Cell death of tumor cell lines	7.78e-47	Decreased	-3.854	ADAM10,ADAM17,ADH5,ADI1,AIFM1,AIMP1,AKAP12,ANXA2,ANXA5,APEX1,API5,APOE,APP,AREG,ARHGDIA,ASAH1,ATP1A1,ATP5F1A,AXL,B2M,BSG,C3,CALR,CAPN2,CASP14,CAST,CBR1,CBX3,CCDC80,CCN1,CCN5,CCT2,CCT3,CCT4,CCT5,CCT6A,CCT7,CCT8,CD44,CD99,CDC37,CFH,CLTC,CLU,COL18A1,COL1A1,COL4A2,CPE,CRABP2,CSE1L,CSPG4,CSTB,CTSB,CTSD,DCTN1,DFFA,DKK3,DSG1,DSG2,DSP,DYNC1H1,EEF1A1,EEF2,EFEMP1,EGFR,EIF2S1,EIF2S2,EIF3F,EIF5A,EMILIN2,ENG,…
Apoptosis of tumor cell lines	1.65e-37	Decreased	-3.267	ADAM17,ADI1,AIFM1,AIMP1,AKAP12,ANXA2,ANXA5,API5,APOE,APP,AREG,ARHGDIA,ATP1A1,B2M,BSG,C3,CALR,CAPN2,CASP14,CAST,CBX3,CCDC80,CCN1,CCN5,CCT2,CCT4,CD44,CD99,CDC37,CFH,CLTC,CLU,COL18A1,COL1A1,COL4A2,CPE,CRABP2,CSE1L,CSPG4,CSTB,CTSB,CTSD,DFFA,DKK3,DSG1,DSG2,DSP,DYNC1H1,EEF1A1,EFEMP1,EGFR,EIF3F,EMILIN2,ENG,ENO1,ENPP2,EPHA2,EPHB2,EZR,FASN,FBLN1,FKBP1A,FLNB,FN1,FST,GAPDH,GAS1,GLO1,GLRX,GOT1,GOT2,GRN,GSN,G…
Hematologic cancer of cells	5.3e-20	Decreased	-3.075	ABI3BP,ACLY,ADAM10,ADAM9,ADAMTSL1,AHNAK,AIMP1,ALDH1A1,ANPEP,ANTXR1,ANXA1,ANXA2,ANXA6,APP,ATIC,ATRN,AXL,B2M,BAG2,BASP1,BTD,C1R,C3,CAD,CALD1,CCN1,CCT3,CCT7,CD44,CFL1,CLU,COCH,COL12A1,COL15A1,COL18A1,COL1A1,COL1A2,COL3A1,COL4A2,COL6A1,COL6A2,COL6A3,COL7A1,COPB2,COPS4,CPXM2,CSE1L,CST3,CTSL,DCD,DCN,DDB1,DNASE2,DPT,DSP,EEF1A1,EFEMP2,EGFR,EIF4A1,ENG,ENO2,ENPP2,EPHA2,EXT2,F10,FABP5,FASN,FBLN1,FBN1,FBN2,F…
Neoplasia of leukocytes	7.28e-20	Decreased	-3.07	ABI3BP,ACLY,ADAM10,ADAM9,ADAMTSL1,AHNAK,AIMP1,ALDH1A1,ANPEP,ANTXR1,ANXA1,ANXA2,ANXA5,ANXA6,APOE,APP,ATIC,ATRN,AXL,B2M,BAG2,BASP1,BTD,C1R,C3,CAD,CALD1,CCN1,CCT3,CCT7,CD44,CFL1,CLU,COCH,COL12A1,COL15A1,COL18A1,COL1A1,COL1A2,COL3A1,COL4A2,COL6A1,COL6A2,COL6A3,COL7A1,COPB2,COPS4,CPXM2,CRK,CSE1L,CST3,CTSC,CTSK,CTSL,DCD,DCN,DDB1,DNASE2,DPT,DSP,EEF1A1,EFEMP2,EGFR,EIF4A1,ENG,ENO2,EPHA2,EXT2,F10,FABP5,FAS…
Myeloid or lymphoid neoplasm	5.65e-27	Decreased	-3.069	ABI3BP,ACLY,ACTB,ADAM10,ADAM17,ADAM9,ADAMTS5,ADAMTSL1,AHNAK,AIFM1,AIMP1,ALDH1A1,ANPEP,ANTXR1,ANXA1,ANXA2,ANXA5,ANXA6,APEH,APEX1,APOE,APP,ATIC,ATP2B4,ATP5F1A,ATP6AP1,ATRN,AXL,B2M,BAG2,BASP1,BMP1,BTD,C1R,C1S,C3,CAD,CALD1,CALR,CANT1,CCN1,CCT3,CCT7,CD44,CD99,CFL1,CHORDC1,CLSTN1,CLTB,CLU,COCH,COL12A1,COL15A1,COL16A1,COL18A1,COL1A1,COL1A2,COL3A1,COL4A2,COL5A2,COL6A1,COL6A2,COL6A3,COL7A1,COPB2,COPS4,CP,…
Neoplasia of blood cells	5.57e-27	Decreased	-3.066	ABI3BP,ACLY,ACTB,ADAM10,ADAM17,ADAM9,ADAMTS5,ADAMTSL1,AHNAK,AIFM1,AIMP1,ALDH1A1,ANPEP,ANTXR1,ANXA1,ANXA2,ANXA5,ANXA6,APEX1,APOE,APP,ATIC,ATP2B4,ATP5F1A,ATP6AP1,ATRN,AXL,B2M,BAG2,BASP1,BMP1,BTD,C1R,C1S,C3,CAD,CALD1,CALR,CANT1,CCN1,CCT3,CCT7,CD44,CD99,CFL1,CHORDC1,CLSTN1,CLTB,CLU,COCH,COL12A1,COL15A1,COL16A1,COL18A1,COL1A1,COL1A2,COL3A1,COL4A2,COL5A2,COL6A1,COL6A2,COL6A3,COL7A1,COPB2,COPS4,CP,CPXM2…
Lymphoma	8.58e-25	Decreased	-2.923	ABI3BP,ADAM9,ADAMTSL1,AHNAK,AIMP1,ANPEP,ANTXR1,ANXA1,ANXA2,ANXA6,APP,ATIC,ATRN,B2M,BAG2,BASP1,BTD,C1R,C3,CAD,CALD1,CCN1,CCT3,CCT7,CD44,CLU,COL12A1,COL15A1,COL18A1,COL1A1,COL1A2,COL3A1,COL4A2,COL6A1,COL6A2,COL6A3,COPS4,CSE1L,CST3,CTSL,DCD,DCN,DDB1,DNASE2,DPT,DSP,EEF1A1,EFEMP2,EGFR,EIF4A1,ENG,ENO2,EPHA2,EXT2,F10,FABP5,FASN,FBN1,FBN2,FDPS,FKBP1A,FKBP3,FN1,FUS,G3BP1,GART,GAS6,GM2A,GNAI2,GNB1,GOT2,GSN…
Lymphoproliferative disorder	3.57e-20	Decreased	-2.923	ABI3BP,ACLY,ADAM10,ADAM9,ADAMTSL1,AHNAK,AIMP1,ALDH1A1,ANPEP,ANTXR1,ANXA1,ANXA2,ANXA5,ANXA6,APEH,APOE,APP,ATIC,ATRN,AXL,B2M,BAG2,BASP1,BTD,C1R,C3,CAD,CALD1,CCN1,CCT3,CCT7,CD44,CFL1,CLU,COCH,COL12A1,COL15A1,COL18A1,COL1A1,COL1A2,COL3A1,COL4A2,COL6A1,COL6A2,COL6A3,COL7A1,COPB2,COPS4,CPXM2,CRK,CSE1L,CSPG4,CST3,CTSC,CTSK,CTSL,DCD,DCN,DDB1,DNASE2,DPT,DSP,EEF1A1,EFEMP2,EGFR,EIF4A1,ENG,ENO1,ENO2,EPHA2,EP…
Lymphocytic cancer	4.16e-20	Decreased	-2.923	ABI3BP,ACLY,ADAM10,ADAM9,ADAMTSL1,AHNAK,AIMP1,ALDH1A1,ANPEP,ANTXR1,ANXA1,ANXA2,ANXA5,ANXA6,APEH,APOE,APP,ATIC,ATRN,AXL,B2M,BAG2,BASP1,BTD,C1R,C3,CAD,CALD1,CCN1,CCT3,CCT7,CD44,CFL1,CLU,COCH,COL12A1,COL15A1,COL18A1,COL1A1,COL1A2,COL3A1,COL4A2,COL6A1,COL6A2,COL6A3,COL7A1,COPB2,COPS4,CPXM2,CRK,CSE1L,CSPG4,CST3,CTSC,CTSK,CTSL,DCD,DCN,DDB1,DNASE2,DPT,DSP,EEF1A1,EFEMP2,EGFR,EIF4A1,ENG,ENO1,ENO2,EPHA2,EP…
Lymphocytic neoplasm	4.94e-20	Decreased	-2.923	ABI3BP,ACLY,ADAM10,ADAM9,ADAMTSL1,AHNAK,AIMP1,ALDH1A1,ANPEP,ANTXR1,ANXA1,ANXA2,ANXA5,ANXA6,APEH,APOE,APP,ATIC,ATRN,AXL,B2M,BAG2,BASP1,BTD,C1R,C3,CAD,CALD1,CCN1,CCT3,CCT7,CD44,CFL1,CLU,COCH,COL12A1,COL15A1,COL18A1,COL1A1,COL1A2,COL3A1,COL4A2,COL6A1,COL6A2,COL6A3,COL7A1,COPB2,COPS4,CPXM2,CRK,CSE1L,CSPG4,CST3,CTSC,CTSK,CTSL,DCD,DCN,DDB1,DNASE2,DPT,DSP,EEF1A1,EFEMP2,EGFR,EIF4A1,ENG,ENO1,ENO2,EPHA2,EP…
Tumorigenesis of lymphocytes	1.34e-19	Decreased	-2.923	ABI3BP,ACLY,ADAM10,ADAM9,ADAMTSL1,AHNAK,AIMP1,ALDH1A1,ANPEP,ANTXR1,ANXA1,ANXA2,ANXA5,ANXA6,APOE,APP,ATIC,ATRN,B2M,BAG2,BASP1,BTD,C1R,C3,CAD,CALD1,CCN1,CCT3,CCT7,CD44,CFL1,CLU,COCH,COL12A1,COL15A1,COL18A1,COL1A1,COL1A2,COL3A1,COL4A2,COL6A1,COL6A2,COL6A3,COL7A1,COPB2,COPS4,CPXM2,CRK,CSE1L,CST3,CTSC,CTSK,CTSL,DCD,DCN,DDB1,DNASE2,DPT,DSP,EEF1A1,EFEMP2,EGFR,EIF4A1,ENG,ENO2,EPHA2,EXT2,F10,FABP5,FASN,FB…
Hematologic cancer	1.68e-25	Decreased	-2.922	ABI3BP,ACLY,ACTB,ADAM10,ADAM9,ADAMTS5,ADAMTSL1,AHNAK,AIFM1,AIMP1,ALDH1A1,ANPEP,ANTXR1,ANXA1,ANXA2,ANXA5,ANXA6,APEH,APEX1,APOE,APP,ATIC,ATP2B4,ATP5F1A,ATP6AP1,ATRN,AXL,B2M,BAG2,BASP1,BTD,C1R,C1S,C3,CAD,CALD1,CALR,CANT1,CCN1,CCT3,CCT7,CD44,CD99,CFL1,CLTB,CLU,COCH,COL12A1,COL15A1,COL16A1,COL18A1,COL1A1,COL1A2,COL3A1,COL4A2,COL5A2,COL6A1,COL6A2,COL6A3,COL7A1,COPB2,COPS4,CP,CPXM2,CRK,CSE1L,CSPG4,CST3,…
Apoptosis	4.67e-65	Decreased	-2.709	AARS1,ACLY,ACTN4,ADAM10,ADAM15,ADAM17,ADAMTS1,ADH5,ADI1,AGRN,AIFM1,AIMP1,AKAP12,ALDH1A1,ALDOA,ANPEP,ANTXR1,ANXA1,ANXA2,ANXA5,ANXA6,APEX1,API5,APOE,APP,AREG,ARHGDIA,ASAH1,ATP1A1,ATP2B4,ATP6AP2,AXL,B2M,BAG2,BASP1,BGN,BMP1,BSG,C1QBP,C3,CALR,CAMK2D,CAPN2,CAPRIN1,CASP14,CAST,CBX3,CCBE1,CCDC80,CCN1,CCN3,CCN5,CCT2,CCT4,CD44,CD99,CDC37,CFH,CFL1,CLEC11A,CLIC4,CLTC,CLU,COL18A1,COL1A1,COL4A2,CPE,CRABP2,CRK,…
Lymphoreticular neoplasm	4.18e-29	Decreased	-2.674	ABI3BP,ACTB,ADAM17,ADAM9,ADAMTS5,ADAMTSL1,AHNAK,AIFM1,AIMP1,ANPEP,ANTXR1,ANXA1,ANXA2,ANXA6,APEX1,APP,ATIC,ATP2B4,ATP5F1A,ATP6AP1,ATRN,AXL,B2M,BAG2,BASP1,BMP1,BTD,C1R,C1S,C3,CAD,CALD1,CALR,CANT1,CCN1,CCT3,CCT7,CD44,CD99,CHORDC1,CLSTN1,CLTB,CLU,COCH,COL12A1,COL15A1,COL16A1,COL18A1,COL1A1,COL1A2,COL3A1,COL4A2,COL5A2,COL6A1,COL6A2,COL6A3,COPS4,CP,CSE1L,CSPG4,CST3,CTSL,DBN1,DCD,DCN,DCTN2,DDB1,DDX39B,D…
Benign lesion	1.76e-36	Decreased	-2.552	ADAMTS5,ADH1B,AEBP1,AGRN,AHNAK,ALDH1A1,ALDOA,ANGPTL2,ANTXR1,ANXA1,ANXA2,ANXA5,APOE,APP,ARHGDIA,ATP1A1,ATRN,AXL,BGN,C3,CAD,CALR,CCDC80,CCN1,CCN5,CD44,CFD,CFH,CLU,COL12A1,COL15A1,COL16A1,COL18A1,COL1A1,COL1A2,COL3A1,COL4A2,COL5A1,COL5A2,COL6A1,COL6A2,COL6A3,COL7A1,CRABP2,CRIM1,CSF1,CTSB,CTSC,CTSV,DBN1,DCN,DLGAP4,DPT,DSG1,EFEMP2,EGFR,ENG,FABP3,FABP5,FBLN1,FBN1,FDPS,FH,FKBP10,FKBP1A,FLNA,FLNC,FMOD,FN…
Adenocarcinoma	6.1e-32	Decreased	-2.197	ABI3BP,ACLY,ACOT7,ACTB,ACTN1,ACTN4,ACTR3,ADAM10,ADAM15,ADAM17,ADAM9,ADAMTS1,ADAMTS5,ADAMTSL1,ADGRG6,ADH1B,ADH5,AEBP1,AGRN,AHCY,AHNAK,AIFM1,AKAP12,AKR1A1,ALDH1A1,ALDOA,ANGPTL2,ANP32B,ANP32E,ANPEP,ANTXR1,ANXA1,ANXA2,ANXA5,ANXA6,AP2B1,APEH,APEX1,API5,APLP2,APOD,APOE,APP,AREG,ARHGDIA,ARPC1B,ARPC5,ARSA,ASAH1,ATIC,ATP1A1,ATP2B4,ATP5F1A,ATP5F1B,ATP6AP1,ATP6AP2,ATRN,AXL,AZGP1,B2M,B4GAT1,BAG2,BASP1,BGN,BL…
Lysosomal storage disease	4.32e-17	Decreased	-2.141	APOE,APP,ARSA,ASAH1,ATP5F1A,CLN5,CTSA,CTSD,CTSF,GALC,GALNS,GBA,GLA,GLB1,GM2A,GNPTG,GNS,GRN,HEXA,HEXB,IDS,LIPA,LRP1,MANBA,NAGLU,NEU1,NPC2,PSAP,TPP1
Motor dysfunction or movement disorder	1.18e-24	Decreased	-2.1	ACTB,ADAMTSL1,AEBP1,AGRN,AHCY,AIFM1,ANXA2,APOD,APOE,APP,ARSA,ASAH1,ATP6AP2,B2M,B4GAT1,BASP1,BTD,C3,CAPZB,CD44,CLU,COCH,COL6A3,COPE,CP,CPE,CRIM1,CSE1L,CSTB,CTSA,CTSB,CTSD,CTSF,DKK3,DYNC1H1,EEF1A1,EEF2,EIF4G1,ENO2,EPHA4,EPHB2,FDPS,FKBP1A,FKBP4,FUS,GAA,GALC,GAPDH,GAS1,GBA,GLB1,GNB1,GPI,GSTP1,HEXA,HEXB,HNRNPU,HPRT1,HSP90AA1,HSPA1A/HSPA1B,HSPA5,HSPA8,HSPB1,ICAM5,IDS,IGF2R,ILF3,LAMA1,LAMA2,LAMA4,LAMB1,…
Hematopoietic neoplasm	1.11e-27	Decreased	-2.097	ABI3BP,ACLY,ACTB,ADAM10,ADAM17,ADAM9,ADAMTS5,ADAMTSL1,AHNAK,AIFM1,AIMP1,ALDH1A1,ANPEP,ANTXR1,ANXA1,ANXA2,ANXA5,ANXA6,APEH,APEX1,APOE,APP,ATIC,ATP2B4,ATP5F1A,ATP6AP1,ATRN,AXL,B2M,BAG2,BASP1,BMP1,BTD,C1R,C1S,C3,CAD,CALD1,CALR,CANT1,CCN1,CCT3,CCT7,CD44,CD99,CFL1,CHORDC1,CLSTN1,CLTB,CLU,COCH,COL12A1,COL15A1,COL16A1,COL18A1,COL1A1,COL1A2,COL3A1,COL4A2,COL5A2,COL6A1,COL6A2,COL6A3,COL7A1,COPB2,COPS4,CP,…
Cell death of neuroblastoma cell lines	8.53e-17	Decreased	-2.068	AIFM1,APOE,APP,ATP5F1A,AXL,CAPN2,CAST,CCT2,CCT3,CCT4,CCT5,CCT6A,CCT7,CCT8,CFH,CLU,DCTN1,ENO1,FKBP1A,GAPDH,GLRX,GPC1,HSPA1A/HSPA1B,HSPA5,HSPA8,HSPA9,ITGB1,LRP1,MMP3,PARK7,PEBP1,PRDX2,PRNP,SERPINA3,SOD1,TCP1,TGM2,TIMP1,TXN,UBE2K,YWHAE
Benign solid tumor	3.95e-33	Decreased	-2.02	ADAMTS5,ADH1B,AEBP1,AGRN,ALDH1A1,ALDOA,ANGPTL2,ANTXR1,ANXA1,ANXA2,ANXA5,APOE,APP,ATP1A1,ATRN,AXL,BGN,C3,CAD,CALR,CCDC80,CCN1,CCN5,CD44,CFD,CFH,CLU,COL12A1,COL15A1,COL16A1,COL18A1,COL1A1,COL1A2,COL3A1,COL4A2,COL5A1,COL5A2,COL6A1,COL6A2,COL6A3,COL7A1,CRABP2,CSF1,CTSB,CTSC,DBN1,DCN,DLGAP4,DPT,EFEMP2,EGFR,ENG,FABP3,FABP5,FBLN1,FBN1,FDPS,FH,FKBP10,FKBP1A,FLNA,FLNC,FMOD,FN1,GLG1,GLRX,GNAI2,GSTO1,GSTP1,…
Development of adenocarcinoma	1.69e-13	Decreased	-2.007	ABI3BP,ACOT7,ACTN1,ACTN4,ADAM9,ADAMTS1,ADAMTSL1,ADGRG6,ADH5,AEBP1,AGRN,AHCY,AHNAK,AIFM1,AKAP12,AKR1A1,ALDH1A1,ALDOA,ANGPTL2,ANP32B,ANP32E,ANPEP,ANTXR1,ANXA2,ANXA5,AP2B1,APEH,APLP2,APOD,APOE,APP,AREG,ASAH1,ATIC,ATP1A1,ATP6AP1,ATRN,AXL,AZGP1,B2M,B4GAT1,BASP1,BGN,BLVRB,BSG,C1QBP,C1S,C3,CAD,CALB2,CALD1,CALM1 (includes others),CAND1,CANT1,CAPG,CAPN2,CAPRIN1,CAST,CAVIN1,CBR1,CBX3,CCDC80,CCN1,CCN5,CCT2,…
T-cell non-Hodgkin lymphoma	1.53e-13	Decreased	-2	ANXA1,B2M,BASP1,C1R,C3,CALD1,CCN1,CLU,COL12A1,COL15A1,COL1A1,COL1A2,COL3A1,COL4A2,COL6A1,COL6A2,COPS4,DCN,EFEMP2,EGFR,ENG,EPHA2,FBN1,FKBP1A,FN1,GAS6,HLA-A,HNRNPA2B1,HPRT1,HSP90AA1,HSP90AB1,HSP90B1,IDH1,IGFBP4,IGFBP7,IGKC,ITGB1,LAMB1,LAMB2,MAN2A1,MAPK1,MME,MMP1,MMP2,MYOF,OSMR,PCOLCE,PDGFC,PDGFRB,PLS3,PNP,PPIA,PRDX1,PSMB1,PSMB5,PSMD1,PSMD2,PTPRK,SERPINF1,SERPINH1,SPARC,SRPX,STMN1,SYNCRIP,THY1,TIMP1…
Metabolism of glycosaminoglycan	6.15e-15	Increased	2	AGRN,B4GAT1,BGN,CD44,CLTC,CP,CSPG4,DCN,FMOD,GALNS,GLB1,GNS,GPC1,HEXA,HEXB,HSPG2,IDS,LUM,NAGLU,PRELP,SDC4,SOD3,VCAN,XYLT1,XYLT2
Organization of cytoplasm	4.32e-35	Increased	2.017	ACTB,ACTN1,ACTN4,ACTR3,ADAM10,ADGRG6,ADI1,AGRN,AHNAK,AKAP12,ALDOA,ANPEP,ANTXR1,ANXA1,APLP2,APOE,APP,AREG,ARHGDIA,ARPC2,ARPC5,ARSA,ATP5F1B,ATRN,AXL,B4GAT1,BASP1,BSG,C1QBP,C3,CALD1,CALR,CALU,CAP1,CAPG,CAPN2,CAPRIN1,CAPZB,CAST,CCN1,CCN3,CCN5,CD44,CD81,CD99,CDH13,CFL1,CLN5,CLSTN1,CLTC,CLU,COL1A1,COPB2,CORO1B,CORO1C,CRK,CSF1,CSRP1,CSTB,CTSV,DAG1,DBN1,DCTN1,DCTN2,DDAH1,DKK3,DPYSL2,DSP,DYNC1H1,EEF1A1,EG…
Cell movement of prostate cancer cell lines	1.37e-14	Increased	2.021	ADAM15,AHNAK,AKAP12,ANXA2,AXL,B4GAT1,CAPN2,CD99,CDH13,CLU,CTSZ,EGFR,ENG,EPHA2,FASN,FN1,GRN,HSP90AA1,HSP90B1,ITGB1,KPNA4,LGALS3,LMNA,MME,NOTCH2,NRP1,PA2G4,RACK1,S100A11,SDCBP,SEPTIN9,SND1,TLN1,WNT5A
Microtubule dynamics	1e-29	Increased	2.037	ACTB,ACTN4,ACTR3,ADAM10,ADGRG6,ADI1,AGRN,AHNAK,AKAP12,ANPEP,APLP2,APOE,APP,AREG,ARHGDIA,ARPC2,ARSA,ATRN,AXL,B4GAT1,BASP1,BSG,C1QBP,C3,CALD1,CALU,CAP1,CAPG,CAPN2,CAPRIN1,CAPZB,CAST,CCN1,CCN3,CCN5,CD44,CD81,CDH13,CFL1,CLSTN1,CLU,COL1A1,COPB2,CRK,CSF1,CSRP1,CSTB,CTSV,DAG1,DBN1,DCTN1,DDAH1,DKK3,DPYSL2,DSP,DYNC1H1,EEF1A1,EGFR,ENG,EPHA2,EPHA4,EPHB2,EZR,FASN,FKBP4,FLNA,FN1,GALNS,GAPDH,GAS6,GDI1,GRN,GSN,…
Cell movement of monocytes	2.86e-13	Increased	2.09	ADAM17,ANXA1,ANXA2,APOE,APP,ATRN,CAMK2D,CCN1,CCN3,CD99,COL1A1,CTSV,EGFR,ENG,FN1,GREM1,HARS1,IL6ST,LDLR,LGALS1,LGALS3,LGMN,PLAUR,PPIA,PRNP,QPCT,S100A7,SEMA3A,SERPINA3,SERPINE1,SERPINF1,SLIT3,TIMP2,TNFRSF1A,VASP
Migration of melanoma cell lines	8.28e-20	Increased	2.12	ACTN4,ADAM15,AHNAK,AKAP12,BSG,CCN1,CD44,CD81,COL18A1,CST3,EGFR,EPHA2,GPI,HNRNPA2B1,HSPA1A/HSPA1B,ITGB1,LAMA5,LGALS3BP,LTBP2,MMP2,MSN,NME1,NRP1,PRDX2,PRNP,S100A11,S100A9,SDCBP,SEMA3A,SEPTIN9,SERPINF1,TIMP2,TNC,U2AF2,VCAN,WNT5A
Advanced extracranial solid tumor	1.71e-27	Increased	2.144	ADAM15,ADAMTS1,AKAP12,ANGPTL2,ANPEP,ANXA1,ANXA2,ATIC,AXL,B2M,BSG,C1R,CALB2,CALU,CAPG,CCN1,CD248,CD44,CFH,CLU,COL15A1,COL4A2,COL6A3,CRABP2,CSE1L,CSF1,CTSB,CTSZ,DPYSL2,DSG2,EEF1A1,EFEMP1,EGFR,EIF4A1,ENPP2,EPHA2,FBN2,FDPS,FKBP1A,FLNA,FN1,FST,FSTL3,GART,GLRX,GSTP1,HSP90AA1,HSP90AB1,HSP90B1,HSPA1A/HSPA1B,HTRA1,IGFBP4,IGFBP7,ISLR,ITGB1,JAG1,KLK6,KRT18,LGALS1,LGALS3,LTF,MAP4,MAPK1,MME,MMP2,MMP3,MYL12A,N…
Advanced lung cancer	2.48e-14	Increased	2.144	ADAMTS1,AKAP12,ANPEP,ANXA1,ANXA2,ATIC,AXL,B2M,CALU,CCN1,CD44,CLU,CSF1,CTSB,CTSZ,EEF1A1,EGFR,EIF4A1,FDPS,FKBP1A,FN1,GART,GSTP1,HSP90AA1,HSP90AB1,HSP90B1,HSPA1A/HSPA1B,HTRA1,ITGB1,LGALS1,MAP4,MMP2,MMP3,MYL12A,NID2,NT5E,PDGFRB,PPIA,PRDX2,RPS27A,SERPINE1,SND1,TUBB4B,VEGFC,WNT5A,YWHAE
Aneurysm	4.32e-17	Increased	2.157	APOE,COL1A1,COL3A1,COL5A1,COL5A2,CST3,CTSC,CTSK,CTSL,EFEMP2,FBN1,FBN2,FLNA,HSPG2,IGFBP7,LAMC1,LOX,LRP1,LTBP3,MMP2,MMP3,PLAU,RRBP1,S100A4,SPARC,TIMP1,TIMP2,TMPO,VCAN
Bleeding	7.67e-16	Increased	2.159	ADAM17,ALDH1A1,ANXA1,ANXA2,APOE,APP,BGN,C3,CLU,COL18A1,COL4A2,CRK,CST3,EFEMP2,EGFR,ENG,F10,FBLN1,FBN1,FKBP1A,FLNA,FN1,FRAS1,GRN,HNRNPD,HSPG2,IDH1,JAG1,JUP,LAMA4,LAMC1,LOX,LRP1,MAPK1,MFAP2,MGAT2,MYH9,NRP1,PA2G4,PCBP2,PDGFRB,PLAU,PLEC,PLOD1,PPIA,PRDX6,PROS1,PSMB1,PSMB5,PSMD1,PSMD2,PTX3,RECK,S100A9,SERPINE1,SERPINE2,TFPI,THBS1,THBS2,TIMP1,TIMP2,TUBB4B,TWF2,TWSG1,YBX1
Hydrolysis of nucleotide	4.27e-15	Increased	2.203	ATP1A1,CALD1,CALR,CCT4,CCT5,GNAI2,GNB1,HSPA5,HSPD1,IPO5,MAPK1,NME1,NT5E,NUDT5,PSMC2,RAB2A,RAB7A,RAN,RANBP1,RRAS2,RUVBL1,RUVBL2,SOD1,STMN1,TGM2,UBA1,USP14,VCP,XPO1
Invasion of prostate cancer cell lines	1.78e-13	Increased	2.208	AHNAK,AKAP12,ATP6AP1,AXL,B4GAT1,CAPN2,CD44,CDH13,CTSB,CTSZ,DBN1,EGFR,ENG,EPHA2,EZR,FABP5,FASN,FN1,GRN,LGALS3,LMNA,MMP1,PA2G4,PEBP1,PLAUR,S100A11,SEPTIN9,SERPINE2,VIM,WNT5A,YWHAQ
Colony formation of cells	2.95e-14	Increased	2.209	ACLY,ADAM17,AIFM1,AKAP12,ALDH1A1,ANXA1,AREG,CALR,CAST,CCN1,CD44,CLEC11A,CLU,CNDP2,CRK,CSF1,CTSB,CTSD,DCN,DYNC1H1,EGFR,EIF4A1,EIF6,ENO1,EPHA2,EZR,FBLN1,FN1,GNAI2,GRN,HDGF,HNRNPA2B1,HSPA1A/HSPA1B,HSPA9,IDH1,IGFBP2,IGFBP4,IGFBP7,IL6ST,IQGAP1,JUP,LMNA,LOX,LOXL1,LTBP1,LUM,MAPK1,MMP2,NME2,NOTCH2,NPM1,NRCAM,OSMR,P3H1,PEA15,PKM,PLAU,PPP2R1A,PTPRF,PTPRS,RACK1,RALA,RAN,RUVBL1,RUVBL2,S100A10,SAFB,SF3B1,SFRP…
Visceral metastasis	8.2e-23	Increased	2.251	ACTN4,ADAMTS1,AKAP12,ANGPTL2,ANPEP,ANXA1,ANXA2,C1R,CALU,CAPG,CCN1,CD248,CD44,CLU,COL4A2,COL6A3,CRABP2,CSE1L,CSF1,CTSB,CTSZ,DPYSL2,DSG2,EFEMP1,EGFR,ENPP2,EPHA2,FBN2,FDPS,FST,FSTL3,GART,GLRX,GSTP1,HSP90AA1,HSP90AB1,HSP90B1,HSPA1A/HSPA1B,HTRA1,IGFBP2,IGFBP7,ISLR,ITGB1,JAG1,KRT18,LGALS1,LGALS3,LTF,MAP4,MAPK1,MME,MMP2,MMP3,NID2,NT5E,OLFML3,PAPPA,PCOLCE,PDGFRB,PLAU,PLAUR,PLS3,PPIA,PRDX2,PRNP,PTX3,QPCT,…
Proliferation of fibroblast cell lines	3.94e-16	Increased	2.275	AKAP12,ALDOA,APEX1,AREG,AXL,CAPRIN1,CAST,CD248,CD81,CDH13,COL1A1,CRK,CSF1,CTSD,EEF1D,EGFR,EIF3B,EIF3C,EIF6,ERO1A,FN1,GNAI2,GRN,HDGF,HSPA1A/HSPA1B,IGFBP2,ITGB1,JAG1,LMNA,LMNB1,LOX,LTBP1,MAPK1,MINPP1,NPM1,NRCAM,OTUB1,PDGFD,PKM,PLAUR,PRMT1,PSMA4,PSMC2,RACK1,RALA,RAN,RECK,SDC4,SERPINE1,SFPQ,SLC3A2,SRSF1,SSB,STIP1,STMN1,TFRC,TGM2,THBS1,TNC,TSN,TSNAX,TXN,VCAN,WNT5A,XRCC6
Invasion of tumor cell lines	1.27e-42	Increased	2.285	ACTN4,ADAM10,ADAM15,ADAM17,ADAM9,ADAMTS1,ADI1,AHNAK,AKAP12,ALDOA,ANXA1,APEX1,APP,AREG,ARHGDIA,ATP6AP1,AXL,AZGP1,B4GAT1,BSG,CALR,CAP1,CAPN2,CCN1,CCN3,CD44,CD81,CD99,CDH13,CFH,CLU,CNDP2,COL18A1,COL7A1,COPB2,CRK,CRTAP,CSE1L,CSPG4,CTSB,CTSD,CTSK,CTSZ,CXCL5,DBN1,DCN,DKK3,DPYSL2,DSP,ECM1,EFEMP1,EGFR,EIF3A,EIF3F,EIF4A1,ENG,ENPP2,EPHA2,EPHB2,EZR,FABP5,FASN,FBLN1,FBLN2,FBLN5,FH,FN1,FSTL1,GALNT2,GAS6,GPI,G…
Chemotaxis	1.07e-21	Increased	2.333	ACTN1,ADAM10,ADAM17,AKAP12,ANGPTL2,ANXA1,ANXA2,APP,AXL,C1QBP,C3,CALR,CAPG,CAPN2,CCN1,CCN3,CD44,CDH13,CLU,CORO1B,CRK,CSF1,CST3,CXCL5,CYRIB,EGFR,ENG,ENPP2,EPHA2,EPHB2,F10,FBN1,FN1,GAS6,GLRX,GNAI2,GNB1,GNB2,GREM1,GRN,GSN,HARS1,HSPB1,HSPD1,IGF2R,ITGB1,KARS1,LGALS1,LGALS3,LGMN,LOX,LRP1,MAPK1,MMP2,NRCAM,NRP1,NT5E,PDGFD,PDGFRB,PIGR,PLAU,PLAUR,PLEC,PPIA,PPIB,PRNP,RAB7A,RALA,RTN4,S100A4,S100A7,S100A9,SCG2…
Migration of breast cancer cell lines	5.58e-17	Increased	2.365	ACTN1,ACTN4,ADAM15,ADAM9,AHNAK,ANXA1,ANXA2,AXL,CAPN2,CCN5,CD44,CD81,CRK,CSE1L,CTSL,CXCL5,ECM1,EGFR,ENG,EPHA2,FLNA,FN1,HSP90AA1,HSPA9,ILF3,IQGAP1,ITGB1,ITGBL1,LDHA,MAPK1,MMP1,MMP2,MYH9,NME1,NME2,NRP1,PLAU,PLAUR,RACK1,RUVBL1,S100A11,S100A4,S100A7,SDC4,SDCBP,SEMA3A,SEMA3C,SEPTIN9,SERPINE1,TFPI,TGFBR3,TGM2,TIMP1,TIMP2,VASP,VIM,WNT5A
Neoplasia of tumor cell lines	1.1e-18	Increased	2.413	ACLY,ADAM17,ADAM9,ADAMTS1,ADI1,ANXA1,AREG,ASAH1,AXL,B2M,CAPN2,CCN1,CD44,CD99,CNDP2,COL18A1,COL4A2,CSE1L,CTSB,CXCL5,EFEMP1,EGFR,ENPP2,EPHA2,EZR,FABP5,FBLN5,FN1,GPI,GRN,HNRNPA2B1,HSP90AA1,HTRA1,IGFBP2,IGFBP7,ILF3,ITGB1,ITGBL1,JUP,KPNA4,LAMA5,LDHA,LDHB,LGALS3,LOXL1,MAP4,MFGE8,MMP1,MMP2,MMP3,NME1,NT5E,PDCD6IP,PKM,PLAU,PLAUR,PRDX2,PRNP,RALA,S100A4,SDCBP,SEPTIN9,SERPINF1,SF3B1,SH3BGRL,SND1,TGFBR3,THBS1…
Metabolism of carbohydrate	2.59e-17	Increased	2.423	AGRN,AKR1A1,ALDH1A1,ALDOA,ANXA1,APOD,APOE,APP,ASAH1,B4GAT1,BGN,BSG,CALM1 (includes others),CANT1,CBR1,CD44,CHST14,CLTC,CP,CSF1,CSPG4,CTBS,CTSB,DCN,EEF1A1,ENPP2,EXT2,FABP5,FMOD,FUCA2,GAA,GALNS,GAPDH,GBE1,GLA,GLB1,GLO1,GM2A,GNB1,GNPDA1,GNS,GOT1,GPC1,GPI,GSTO1,HEXA,HEXB,HSPA5,HSPG2,IDH1,IDS,IL6ST,IQGAP1,ITGB1,LTF,LUM,MAN1B1,MAN2A1,MAN2B1,MAN2B2,MANBA,MAPK1,MINPP1,MMP2,MYOF,NAGLU,NEU1,NUDT5,PDGFRB,PD…
Colony formation	9.84e-15	Increased	2.433	ACLY,ADAM17,AHCY,AIFM1,AKAP12,ALDH1A1,ANXA1,AREG,CALR,CAST,CCN1,CD44,CLEC11A,CLU,CNDP2,CRK,CSF1,CTSB,CTSD,DCN,DKK3,DYNC1H1,EGFR,EIF3F,EIF4A1,EIF6,ENO1,EPHA2,EZR,FBLN1,FN1,FSTL1,GNAI2,GRN,HDGF,HNRNPA2B1,HSPA1A/HSPA1B,HSPA9,IDH1,IGFBP2,IGFBP4,IGFBP7,IL6ST,IQGAP1,JAG1,JUP,LGALS3,LMNA,LOX,LOXL1,LTBP1,LUM,MAPK1,MMP2,NME2,NOTCH2,NPM1,NRCAM,OSMR,P3H1,PEA15,PKM,PLAU,PLAUR,PPP2R1A,PTPRF,PTPRS,RACK1,RALA,R…
Metastasis of cells	2.16e-20	Increased	2.48	ADAM9,ADAMTS1,ADI1,ANXA1,ASAH1,AXL,B2M,CAPN2,CBR1,CCN1,CD44,CD99,COL18A1,COL4A2,CSE1L,CTHRC1,CTSB,CXCL5,EFEMP1,EGFR,ENPP2,EPHA2,EZR,FABP5,FASN,FN1,GPI,HSP90AA1,HTRA1,ITGB1,ITGBL1,JUP,KPNA4,LAMA5,LGALS3,LOX,MAP4,MAPK1,MMP1,MMP2,MMP3,NID2,NME1,NT5E,PCNA,PDCD5,PDGFRB,PLAU,PLAUR,PRDX2,PRNP,RNH1,S100A4,SDCBP,SEPTIN9,SERPINE1,SERPINF1,SF3B1,SH3BGRL,SND1,TGFBR3,THBS1,THY1,TIMP1,TLN1,U2AF2,UBE2N,VEGFC,VI…
Homing of cells	3.49e-21	Increased	2.509	ACTN1,ADAM10,ADAM17,AKAP12,ANGPTL2,ANXA1,ANXA2,APP,ARPC2,AXL,C1QBP,C3,CALR,CAPG,CAPN2,CCN1,CCN3,CD44,CDH13,CLU,CORO1B,CRK,CSF1,CST3,CXCL5,CYRIB,EGFR,ENG,ENPP2,EPHA2,EPHB2,F10,FBN1,FN1,GAS6,GLRX,GNAI2,GNB1,GNB2,GREM1,GRN,GSN,HARS1,HSPB1,HSPD1,IGF2R,ITGB1,KARS1,LGALS1,LGALS3,LGMN,LOX,LRP1,MAPK1,MMP2,NRCAM,NRP1,NT5E,PDGFD,PDGFRB,PIGR,PLAU,PLAUR,PLEC,PPIA,PPIB,PRNP,RAB7A,RALA,RTN4,S100A4,S100A7,S100A…
Cell movement of breast cancer cell lines	2.73e-20	Increased	2.552	ACTN1,ACTN4,ADAM10,ADAM15,ADAM9,ADAMTS5,AHNAK,ANXA1,ANXA2,ARPC1B,AXL,CAPN2,CCN5,CD44,CD81,CD99,CRK,CSE1L,CTSL,CXCL5,ECM1,EGFR,EIF3A,ENG,EPHA2,FLNA,FN1,GPI,HSP90AA1,HSPA9,ILF3,IQGAP1,ITGB1,ITGBL1,JUP,LDHA,MAPK1,MMP1,MMP2,MYH9,NME1,NME2,NRP1,NT5E,PFN1,PLAU,PLAUR,RACK1,RUVBL1,S100A11,S100A4,S100A7,SDC4,SDCBP,SEMA3A,SEMA3C,SEPTIN9,SERPINE1,SPARC,TFPI,TGFBR3,TGM2,TIMP1,TIMP2,TLN1,VASP,VIM,WNT5A
Cell proliferation of breast cancer cell lines	5.81e-16	Increased	2.688	ACTB,ACTN4,ADAM17,ADAMTS1,AHCY,ANXA1,ANXA2,ASAH1,C1QBP,CCN1,CCN3,CD44,CLU,COL6A3,COPS4,CRABP2,CSE1L,CSF1,CTSD,DCD,DCN,EEF1A1,EEF1B2,EGFR,EIF3A,EIF3C,EIF4A1,EPHA2,FABP5,FASN,FBLN5,FN1,FSTL3,GPC1,GRN,HNRNPK,HSPA5,IGFBP2,IGFBP7,ILF3,ITGB1,LDHA,LGALS1,LGALS3,MAPK1,NME1,NOTCH3,NRP1,PA2G4,PDGFRB,PDIA3,PFKP,PFN1,PKM,PLAU,PLAUR,PPP2R1A,PRDX2,PSMC4,PTBP1,RACK1,S100A4,S100A7,SEPTIN9,SOD1,TFPI,TGM2,TIMP2,TN…
Metastasis of tumor cell lines	1.12e-15	Increased	2.87	ADAM9,ADAMTS1,ADI1,ANXA1,ASAH1,AXL,B2M,CAPN2,CCN1,CD44,CD99,COL18A1,COL4A2,CSE1L,CTSB,CXCL5,EFEMP1,EGFR,ENPP2,EPHA2,EZR,FABP5,FN1,GPI,HSP90AA1,HTRA1,ITGB1,ITGBL1,JUP,KPNA4,LAMA5,LGALS3,MAP4,MMP1,MMP2,MMP3,NME1,NT5E,PLAUR,PRDX2,S100A4,SDCBP,SEPTIN9,SERPINF1,SF3B1,SH3BGRL,SND1,TGFBR3,THBS1,THY1,TLN1,U2AF2,UBE2N,VEGFC,VIM,WNT5A
Advanced stage tumor	4.31e-45	Increased	2.89	ACTB,ACTN4,ADAM10,ADAM15,ADAM17,ADAM9,ADAMTS1,ADI1,AGRN,AKAP12,ANGPTL2,ANPEP,ANXA1,ANXA2,ANXA5,APOE,ASAH1,ATIC,AXL,B2M,B4GAT1,BMP1,BSG,C1QBP,C1R,C3,CALB2,CALD1,CALR,CALU,CAPG,CAPN2,CBR1,CCDC80,CCN1,CD248,CD44,CD81,CD99,CFH,CLU,COL15A1,COL18A1,COL4A2,COL6A3,CRABP2,CSE1L,CSF1,CST3,CSTB,CTHRC1,CTSB,CTSZ,CXCL5,DPYSL2,DSG2,EEF1A1,EFEMP1,EGFR,EIF4A1,ENG,ENPP2,EPHA2,EZR,F10,FABP5,FASN,FBN2,FDPS,FKBP1A,F…
Advanced malignant tumor	1.22e-44	Increased	2.89	ACTB,ACTN4,ADAM10,ADAM15,ADAM17,ADAM9,ADAMTS1,ADI1,AGRN,AKAP12,ANGPTL2,ANPEP,ANXA1,ANXA2,ANXA5,APOE,ASAH1,ATIC,AXL,B2M,B4GAT1,BSG,C1QBP,C1R,C3,CALB2,CALD1,CALR,CALU,CAPG,CAPN2,CBR1,CCDC80,CCN1,CD248,CD44,CD81,CD99,CFH,CLU,COL15A1,COL18A1,COL4A2,COL6A3,CRABP2,CSE1L,CSF1,CST3,CSTB,CTHRC1,CTSB,CTSZ,CXCL5,DPYSL2,DSG2,EEF1A1,EFEMP1,EGFR,EIF4A1,ENG,ENPP2,EPHA2,EZR,F10,FABP5,FASN,FBN2,FDPS,FKBP1A,FLNA,F…
Metastasis	3.24e-44	Increased	2.89	ACTB,ACTN4,ADAM10,ADAM15,ADAM17,ADAM9,ADAMTS1,ADI1,AGRN,AKAP12,ANGPTL2,ANPEP,ANXA1,ANXA2,ANXA5,APOE,ASAH1,ATIC,AXL,B2M,B4GAT1,BSG,C1QBP,C1R,C3,CALD1,CALR,CALU,CAPG,CAPN2,CBR1,CCDC80,CCN1,CD248,CD44,CD81,CD99,CLU,COL18A1,COL4A2,COL6A3,CRABP2,CSE1L,CSF1,CST3,CSTB,CTHRC1,CTSB,CTSZ,CXCL5,DPYSL2,DSG2,EEF1A1,EFEMP1,EGFR,EIF4A1,ENG,ENPP2,EPHA2,EZR,F10,FABP5,FASN,FBN2,FDPS,FKBP1A,FLNA,FN1,FST,FSTL3,FUS,G…
Migration of cells	7.14e-68	Increased	2.924	ACTB,ACTN1,ACTN4,ACTR3,ADAM10,ADAM15,ADAM17,ADAM9,ADAMTS1,ADGRG6,ADI1,AHCY,AHNAK,AIMP1,AKAP12,ALDOA,ANGPTL2,ANPEP,ANXA1,ANXA2,APLP2,APOD,APOE,APP,AREG,ARHGDIA,ARPC2,ATP2B4,ATP5F1A,ATP5F1B,ATRN,AXL,B4GAT1,BGN,BSG,C1QBP,C3,CALD1,CALR,CALU,CAMK2D,CAP1,CAPG,CAPN2,CAST,CCBE1,CCN1,CCN3,CCN5,CD248,CD44,CD81,CD99,CDH13,CFD,CFH,CFL1,CLEC11A,CLIC4,CLTC,CLU,CNDP2,COCH,COL18A1,COL1A1,COL1A2,COL3A1,COL4A2,COL…
Cellular homeostasis	2.52e-14	Increased	2.928	ACLY,ADAM10,ADAM17,ADAMTS1,ADH5,ALDOA,ANXA1,ANXA2,ANXA6,APLP2,APOE,APP,ARSA,ASAH1,ATP1A1,ATP2B4,ATP6AP1,AXL,B2M,BSG,C3,CALB2,CALR,CAMK2D,CAND1,CAST,CCN1,CCN3,CD81,CFH,CLEC11A,CLIC1,CLIC4,CLSTN1,CLTC,COL4A2,CP,CPE,CTSB,CTSD,CTSK,CTSL,CTSV,CXCL5,DCN,DCTN1,DFFA,DLD,DPP7,EEF1D,EEF2,EGFR,EIF2S1,EIF4G1,EIF5A,ENG,EPHA2,EPHA4,EPHB2,ERO1A,EZR,FABP5,FKBP1A,FN1,GAA,GAPDH,GAS6,GBA,GBE1,GNB1,GPI,GSN,HEXB,HLA-…
Invasive tumor	1.44e-49	Increased	2.941	ACTB,ACTN4,ADAM10,ADAM15,ADAM17,ADAM9,ADAMTS1,ADAMTS5,ADI1,AGRN,AKAP12,ANGPTL2,ANPEP,ANXA1,ANXA2,ANXA5,APOD,APOE,ASAH1,ATIC,AXL,B2M,B4GAT1,BGN,BSG,C1QBP,C1R,C3,CALD1,CALM1 (includes others),CALR,CALU,CAPG,CAPN2,CAVIN1,CBR1,CCDC80,CCN1,CD248,CD44,CD81,CD99,CLEC11A,CLU,COCH,COL18A1,COL1A2,COL4A2,COL6A3,CRABP2,CSE1L,CSF1,CST3,CSTB,CTHRC1,CTSB,CTSZ,CXCL5,DCD,DCN,DPYSL2,DSG2,EEF1A1,EFEMP1,EGFR,EIF4A1,…
Invasion of cells	1.06e-54	Increased	3.104	ACTN4,ADAM10,ADAM15,ADAM17,ADAM9,ADAMTS1,ADI1,AHCY,AHNAK,AKAP12,ALDOA,ANPEP,ANXA1,ANXA2,APEX1,APP,AREG,ARHGDIA,ATP6AP1,AXL,AZGP1,B4GAT1,BSG,C1QBP,CALR,CAP1,CAPN2,CCN1,CCN3,CCN5,CD44,CD81,CD99,CDH13,CFH,CLU,CNDP2,COCH,COL18A1,COL7A1,COPB2,CRK,CRTAP,CSE1L,CSF1,CSPG4,CST3,CTSB,CTSD,CTSK,CTSL,CTSV,CTSZ,CXCL5,DBN1,DCN,DKK3,DPYSL2,DSP,ECM1,EFEMP1,EGFR,EIF3A,EIF3F,EIF4A1,ENG,ENPP2,EPHA2,EPHB2,EZR,FABP5,…
Cell movement	8.05e-75	Increased	3.305	ACTB,ACTN1,ACTN4,ACTR3,ADAM10,ADAM15,ADAM17,ADAM9,ADAMTS1,ADAMTS5,ADGRG6,ADI1,AHCY,AHNAK,AIMP1,AKAP12,ALDOA,ANGPTL2,ANPEP,ANTXR1,ANXA1,ANXA2,APLP2,APOD,APOE,APP,AREG,ARHGDIA,ARPC1B,ARPC2,ATP2B4,ATP5F1A,ATP5F1B,ATRN,AXL,B4GAT1,BGN,BSG,C1QBP,C3,CALD1,CALR,CALU,CAMK2D,CAP1,CAPG,CAPN2,CAST,CCBE1,CCN1,CCN3,CCN5,CD248,CD44,CD81,CD99,CDH13,CFD,CFH,CFL1,CLEC11A,CLIC1,CLIC4,CLTC,CLU,CNDP2,COCH,COL18A1,COL…
Cell proliferation of carcinoma cell lines	2.2e-13	Increased	3.584	ACLY,ADAM15,ADAM17,ADAM9,ANGPTL2,ANXA1,ANXA2,API5,APP,AREG,AXL,BSG,C1QBP,CCN1,CCN3,CD44,CDH13,CLU,COL18A1,COL1A1,COPB2,COPS4,DYNC1H1,EGFR,EIF3A,EIF3C,EPHA2,EZR,FBLN2,FH,GAPDH,GAS6,GRN,HNRNPA2B1,IGF2R,IGFBP7,IL6ST,ITGB1,JUP,LGALS3BP,MAPRE1,MASP1,MMP1,NAMPT,NASP,NOTCH2,NOTCH3,NRP1,PDGFC,PIK3IP1,PKM,PLAU,PSMC2,PTBP1,PTPRF,S100A10,S100A9,SET,SFPQ,SLC1A5,SLC3A2,SOD1,STMN1,TGFBR3,TGM2,THBS2,TNFRSF1A,TR…
Replication of virus	3.85e-13	Increased	3.725	ADAM10,ANPEP,ANXA5,ANXA6,ATP5F1B,ATP6AP1,ATP6AP2,B2M,CAD,CANT1,CD81,CLIC4,COPA,COPB2,COPG1,CSE1L,CST3,DAG1,DDB1,EEF1A1,EIF2S1,EIF3A,EIF3C,EIF3L,EPHB2,FASN,FBN1,FDPS,G3BP1,GALC,GAS6,HNRNPA1,HSP90AA1,HSP90AB1,HSP90B1,HSPD1,ILF3,KPNB1,MAN2B1,MAPK1,MDH1,MVP,NCL,NPM1,PCBP2,PDCD6IP,PLAU,PLIN3,PPIA,PRDX1,PRDX2,PRNP,PSMA1,PSMD2,PTX3,RPS16,RPS27A,RPSA,RUVBL2,S100A9,SAFB,SF3A1,SF3B1,SFPQ,SNRPD1,SRSF1,TMPO,…
Replication of RNA virus	1.53e-13	Increased	3.729	ADAM10,ANPEP,ANXA5,ANXA6,ATP6AP1,ATP6AP2,B2M,CAD,CANT1,CD81,CLIC4,COPA,COPB2,COPG1,CSE1L,CST3,DAG1,DDB1,EEF1A1,EIF2S1,EIF3A,EIF3C,EIF3L,EPHB2,FASN,FBN1,FDPS,G3BP1,GALC,HNRNPA1,HSP90AA1,HSP90AB1,HSPD1,ILF3,KPNB1,MAN2B1,MAPK1,MDH1,MVP,NCL,NPM1,PCBP2,PDCD6IP,PLAU,PLIN3,PPIA,PRDX1,PRDX2,PRNP,PSMA1,PSMD2,PTX3,RPS16,RPS27A,RPSA,RUVBL2,S100A9,SAFB,SF3A1,SF3B1,SFPQ,SNRPD1,SRSF1,TMPO,TUBB,U2AF2,USP14,VCP,…
Cell movement of tumor cell lines	4.81e-51	Increased	3.739	ACTN1,ACTN4,ADAM10,ADAM15,ADAM17,ADAM9,ADAMTS5,AHNAK,AKAP12,ALDOA,ANPEP,ANXA1,ANXA2,APP,AREG,ARPC1B,ARPC2,AXL,B4GAT1,BSG,C1QBP,C3,CALD1,CALR,CALU,CAP1,CAPN2,CCN1,CCN3,CCN5,CD248,CD44,CD81,CD99,CDH13,CLIC1,CLIC4,CLTC,CLU,CNDP2,COL18A1,COL1A1,COL7A1,CRK,CSE1L,CSF1,CST3,CTSB,CTSL,CTSZ,CXCL5,DCN,DKK3,DPYSL2,DSP,ECM1,EFEMP1,EGFR,EIF3A,EIF3F,ENG,ENPP2,EPHA2,EPHA4,EPHB2,EZR,FASN,FBLN2,FBLN5,FBN1,FH,FLNA…
Migration of tumor cell lines	1.05e-42	Increased	4.038	ACTN1,ACTN4,ADAM10,ADAM15,ADAM17,ADAM9,AHNAK,AKAP12,ALDOA,ANPEP,ANXA1,ANXA2,APP,AREG,ARPC2,AXL,B4GAT1,BSG,C1QBP,CALD1,CALR,CALU,CAPN2,CCN1,CCN3,CCN5,CD248,CD44,CD81,CD99,CDH13,CLTC,CLU,CNDP2,COL18A1,COL7A1,CRK,CSE1L,CSF1,CST3,CTSB,CTSL,CTSZ,CXCL5,DCN,DPYSL2,DSP,ECM1,EFEMP1,EGFR,EIF3F,ENG,ENPP2,EPHA2,EPHA4,EPHB2,EZR,FASN,FBLN2,FBLN5,FH,FLNA,FLNB,FLNC,FN1,FSTL1,GALNT2,GAS6,GPI,GRN,HDGF,HNRNPA2B1,HN…
Cell proliferation of tumor cell lines	5.62e-38	Increased	5.425	ACLY,ACTB,ACTN1,ACTN4,ADAM10,ADAM15,ADAM17,ADAM9,ADAMTS1,ADAMTS5,AHCY,AHNAK,AKAP12,ALDH1A1,ALDOA,ANGPTL2,ANTXR1,ANXA1,ANXA2,ANXA6,APEX1,API5,APP,AREG,ASAH1,ATP6AP1,AXL,BSG,C1QBP,CACYBP,CALR,CAMK2D,CCDC80,CCN1,CCN3,CCN5,CCT3,CD248,CD44,CD81,CD99,CDC37,CDH13,CLEC11A,CLU,CNDP2,COL18A1,COL1A1,COL4A2,COL6A3,COPB2,COPS4,CRABP2,CRK,CSE1L,CSF1,CTSB,CTSD,DCD,DCN,DDB1,DKK3,DSG2,DYNC1H1,EEF1A1,EEF1B2,EFEMP1…
Infection of kidney cell lines	7.91e-20	Increased	5.464	ANPEP,ATP5F1A,ATP5F1B,AXL,BMP1,BSG,CAD,CANT1,CGREF1,CHORDC1,COL5A1,CTSB,CTSL,DBN1,DLGAP4,GANAB,HNRNPH1,HSPA5,IDH1,KARS1,KPNB1,KRT18,LMAN2,MAN1A1,MANBA,MAP4,MAT2A,MYOF,PCBP2,PGM1,PSMA1,PSMA3,PSMA5,PSMA7,PSMC4,PSMC5,PSMD6,RNH1,RPL10A,RPL12,RPL18,RPL5,SAFB,SDF4,SF3A1,SF3B1,SF3B2,SNRPD3,SUB1,TAGLN2,TFRC,UBE2L3,YBX1,ZYX
Infection of embryonic cell lines	5.35e-19	Increased	5.476	ANPEP,ATP5F1A,ATP5F1B,AXL,BMP1,BSG,CAD,CANT1,CGREF1,CHORDC1,COL5A1,DAG1,DBN1,DLGAP4,GANAB,HNRNPH1,HSPA5,IDH1,KARS1,KPNB1,LMAN2,MAN1A1,MANBA,MAP4,MAT2A,MXRA8,MYOF,PCBP2,PGM1,PSMA1,PSMA3,PSMA5,PSMA7,PSMC4,PSMC5,PSMD6,RNH1,RPL10A,RPL12,RPL18,RPL5,SAFB,SDF4,SF3A1,SF3B1,SF3B2,SNRPD3,SUB1,TAGLN2,TFRC,UBE2L3,YBX1,ZYX
Infection of epithelial cell lines	2.62e-18	Increased	5.525	ANPEP,ATP5F1A,ATP5F1B,AXL,BMP1,BSG,CAD,CANT1,CGREF1,CHORDC1,COL5A1,DBN1,DLGAP4,GANAB,HNRNPH1,HSPA5,IDH1,KARS1,KPNB1,LMAN2,MAN1A1,MANBA,MAP4,MAT2A,MYOF,PCBP2,PGM1,PSMA1,PSMA3,PSMA5,PSMA7,PSMC4,PSMC5,PSMD6,RNH1,RPL10A,RPL12,RPL18,RPL5,SAFB,SDF4,SF3A1,SF3B1,SF3B2,SNRPD3,SUB1,TAGLN2,TFRC,UBE2L3,YBX1,ZYX
Cell viability	5.83e-36	Increased	6.213	ACLY,ACTN4,ADAM17,ADAMTS1,ADH5,AGRN,AIFM1,AIMP1,ANTXR1,ANXA5,AP2B1,APEX1,APOD,APOE,APP,AREG,ASAH1,AXL,B2M,C3,CALB2,CALR,CAMK2D,CAPN2,CARS1,CBR1,CCN1,CCN3,CD44,CD81,CDH13,CLEC11A,CLU,CNDP2,COCH,COL1A1,COPB2,COPS4,CRK,CSE1L,CSF1,CST3,CTSB,CTSD,DCD,DPP3,ECM1,EEF2,EGFR,EIF2S1,EIF3A,EIF3C,EIF3F,EIF4A1,EIF4G1,EMILIN2,ENG,ENO1,EPHA2,EPHA4,EPHB2,EZR,FASN,FH,FKBP4,FLNA,FN1,FUS,GALNS,GAS6,GLUD1,GPC1,GSTP1,…
Cell survival	1.59e-38	Increased	6.259	ACLY,ACTN4,ADAM17,ADAMTS1,ADH5,AGRN,AIFM1,AIMP1,ANTXR1,ANXA5,AP2B1,APEX1,APOD,APOE,APP,AREG,ASAH1,AXL,B2M,C3,CALB2,CALR,CAMK2D,CAPN2,CARS1,CBR1,CCN1,CCN3,CD44,CD81,CDH13,CFH,CLEC11A,CLU,CNDP2,COCH,COL18A1,COL1A1,COPB2,COPS4,CRK,CSE1L,CSF1,CST3,CTSB,CTSD,DCD,DPP3,ECM1,EEF2,EGFR,EIF2S1,EIF3A,EIF3C,EIF3F,EIF4A1,EIF4G1,EMILIN2,ENG,ENO1,EPHA2,EPHA4,EPHB2,EZR,FASN,FH,FKBP4,FLNA,FN1,FUS,GALNS,GAS6,GLRX,…
HIV infection	3.27e-14	Increased	6.288	ACTR3,ADAM10,ADAMTS5,ANXA2,APP,ATP5F1B,B2M,BMP1,C1R,C1S,C3,CAD,CANT1,CCN5,CCT2,CD44,CFI,CGREF1,CHORDC1,CHST14,CLU,COL5A1,CRIM1,CSF1,CTSZ,DLGAP4,EGFR,ETF1,FDPS,FKBP1A,FN1,GANAB,GM2A,HLA-A,HNRNPF,HNRNPH1,HNRNPU,HSPA4,IDH1,ITGB1,KARS1,KPNA4,KPNB1,LMAN2,MAN1A1,MANBA,MAP4,MAT2A,MYOF,PDIA3,PDIA6,PGM1,PLOD3,PPIB,PSMA1,PSMA3,PSMA5,PSMA7,PSMC4,PSMC5,PSMD6,RAB2A,RANBP1,RNH1,RPL10A,RPL12,RPL18,SAFB,SDF4,SER…
Infection by RNA virus	6.94e-30	Increased	6.302	ACTB,ACTR3,ADAM10,ADAMTS5,AHNAK,ANPEP,ANXA1,ANXA2,AP2B1,APOD,APOE,APP,ARPC1B,ARPC5,ATP1A1,ATP5F1A,ATP5F1B,ATP6AP2,AXL,B2M,BMP1,BSG,C1R,C1RL,C1S,C3,CAD,CANT1,CCN5,CCT2,CD44,CD81,CFI,CGREF1,CHORDC1,CHST14,CLEC3B,CLTB,CLTC,CLU,COL5A1,COPA,COPB2,COPG1,CRIM1,CSF1,CTSB,CTSL,CTSZ,CXCL5,DAG1,DBN1,DCD,DLGAP4,DYNC1H1,EEF1A1,EEF2,EGFR,EIF3A,EPHA2,ETF1,F10,FDPS,FKBP1A,FLNA,FN1,G3BP1,GAA,GANAB,GAS6,GM2A,HLA-A…
Cell viability of tumor cell lines	2.59e-26	Increased	6.402	ACTN4,ADAM17,ADAMTS1,ADH5,AIFM1,AIMP1,ANTXR1,APEX1,APOE,APP,AREG,ASAH1,AXL,B2M,CALR,CAMK2D,CAPN2,CARS1,CBR1,CCN3,CD44,CLU,CNDP2,COL1A1,COPB2,COPS4,CRK,CSE1L,CTSD,DCD,DPP3,ECM1,EEF2,EGFR,EIF2S1,EIF3A,EIF3C,EIF3F,EIF4A1,EIF4G1,ENG,ENO1,EPHA2,EPHA4,FASN,FKBP4,FLNA,FN1,GAS6,GLUD1,GPC1,GSTP1,HSP90AB1,HSP90B1,HSPA1A/HSPA1B,HSPA4,HSPA5,HSPA8,HSPA9,HSPB1,HSPH1,IDH1,IGF2R,IGFBP2,IGFBP7,IQGAP1,ITGB1,JAG1,K…
Infection by Retroviridae	8.93e-15	Increased	6.446	ACTR3,ADAM10,ADAMTS5,ANXA2,APP,ATP5F1B,AXL,B2M,BMP1,C1R,C1S,C3,CAD,CANT1,CCN5,CCT2,CD44,CFI,CGREF1,CHORDC1,CHST14,CLU,COL5A1,CRIM1,CSF1,CTSZ,DLGAP4,EGFR,ETF1,FDPS,FKBP1A,FN1,GANAB,GAS6,GM2A,HLA-A,HNRNPF,HNRNPH1,HNRNPU,HSPA4,IDH1,ITGB1,KARS1,KPNA4,KPNB1,LMAN2,MAN1A1,MANBA,MAP4,MAT2A,MYOF,PDIA3,PDIA6,PGM1,PLOD3,PPIB,PSMA1,PSMA3,PSMA5,PSMA7,PSMC4,PSMC5,PSMD6,RAB2A,RANBP1,RNH1,RPL10A,RPL12,RPL18,SAFB…
Infection of cells	1.33e-30	Increased	6.582	ACTR3,ADAM10,ADAMTS5,ANPEP,ANXA2,AP2B1,APOE,APP,ARPC1B,ARPC5,ATP1A1,ATP5F1A,ATP5F1B,ATP6AP2,AXL,B2M,BMP1,BSG,C1QBP,C1R,C1S,C3,CAD,CANT1,CCN5,CCT2,CD44,CD81,CFI,CGREF1,CHORDC1,CHST14,CLTB,CLTC,COL5A1,COPA,COPB2,COPG1,CRIM1,CSF1,CTSB,CTSL,CTSZ,DAG1,DBN1,DCD,DCTN1,DLGAP4,DYNC1H1,EGFR,EIF3A,EPHA2,ETF1,F10,FN1,G3BP1,GANAB,GAS6,GM2A,HNRNPF,HNRNPH1,HNRNPK,HNRNPU,HSP90B1,HSPA5,HSPA9,IDH1,IGF2R,ITGB1,KARS…
Viral Infection	1.08e-43	Increased	6.919	ACTB,ACTN1,ACTR3,ADAM10,ADAMTS5,AHNAK,AIMP1,ANPEP,ANXA1,ANXA2,ANXA5,ANXA6,AP2B1,APOD,APOE,APP,ARPC1B,ARPC5,ATP1A1,ATP5F1A,ATP5F1B,ATP6AP1,ATP6AP2,AXL,B2M,BGN,BMP1,BSG,C1R,C1RL,C1S,C3,CAD,CALD1,CALM1 (includes others),CANT1,CCN5,CCT2,CCT8,CD44,CD81,CFI,CGREF1,CHORDC1,CHST14,CLEC3B,CLIC4,CLTB,CLTC,CLU,COL3A1,COL5A1,COPA,COPB2,COPG1,CRIM1,CSE1L,CSF1,CST3,CTSB,CTSL,CTSV,CTSZ,CXCL5,DAG1,DBN1,DCD,DCTN1…

## Sheet: HDF supernatant 48h US
HDFs supernatant 48h Upstream Regulator Analysis (IPA). Only upstream regulators with a predicted activation state (activated or inhibited), a z-score > 2.0 or < -2.0, and an overlap-value of < 0.01 are shown. The overlap p‐value measures whether there is a statistically significant overlap between the dataset genes and the genes that are regulated by a transcriptional regulator. It is calculated…
Upstream Regulator	Molecule Type	Predicted Activation State	Activation z-score	p-value of overlap	Target Molecules in Dataset
CD 437	chemical drug	Inhibited	-5.286	1.77e-26	ALDOA,API5,ARPC2,ARSA,ATP5F1A,ATP5F1B,CCT2,CCT3,CCT6A,CLIC1,EEF2,EIF4A1,EIF5A,ENO1,HNRNPA1,HNRNPC,HSP90AA1,HSPA8,ILF2,KARS1,LGALS1,MAN1B1,NACA,NARS1,NME1,NPM1,PABPC1,PCBP1,PCBP2,PDIA3,PFN1,PGAM1,PSMA4,PSMB1,PSMD3,RBMX,RPLP1,RPLP2,RPS16,SET,SH3BGRL3,SKP1,SOD1,ST13,TUBA1B,TXN,UBE2N,YBX1,YWHAZ
RICTOR	other	Inhibited	-5.115	4.6e-11	ATP5F1A,ATP5F1B,ATP6AP1,BSG,ENO2,FABP5,PPA1,PSMA1,PSMA3,PSMA4,PSMA5,PSMA6,PSMA7,PSMB1,PSMB3,PSMB4,PSMB5,PSMB7,PSMC1,PSMC2,PSMC4,PSMC5,PSMD1,PSMD2,PSMD3,PSMD6,PSME1,PSME3,RPL10A,RPL12,RPL18,RPLP0,RPLP2,RPS27A,RPS3,RPSA
5-fluorouracil	chemical drug	Inhibited	-5.047	6.4e-30	ALDOA,ANXA2,ATP5F1B,CALU,CCT3,CCT4,CCT6A,CD81,CLU,COL1A2,CSTB,CTSD,EEF1G,EEF2,EIF2S2,EIF3C,EIF4A1,EPHA2,FDPS,FKBP1A,GAPDH,GARS1,GOT2,GSN,HNRNPA1,HNRNPA2B1,HNRNPC,HSP90AB1,HSPA8,HSPE1,IARS1,ILF2,KARS1,LDHA,MAT2A,MDH1,MVP,NACA,NCL,PCBP1,PGK1,PKM,PSMA6,PSMA7,PSMB1,PSMB5,PSMB7,PSMD2,PSME1,RAP2B,RBMX,RPL10A,RPL18,RPL5,RPS12,RPS16,RPS27A,RPS28,RPS4X,SERPINB1,SERPINB6,SMS,SSB,SUB1,THBS1,TPI1,YBX1
sirolimus	chemical drug	Inhibited	-4.502	4.48e-37	ACTB,ANXA5,APP,ATP1A1,ATP2B4,ATP6AP2,B2M,CALD1,CFD,CLIC1,COL1A1,COL1A2,CSF1,CTSK,DPP7,DPYSL2,EEF1A1,EEF2,EIF2S1,EIF4A1,ENO1,FASN,FN1,FUS,GALC,GLA,GSTP1,HNRNPU,HSP90AA1,HSP90AB1,HSP90B1,HSPA4,HSPA5,HSPD1,IDH1,LAMB1,LDHA,LDHB,LGALS3,LMNA,MMP1,MMP2,MMP3,NCL,NEU1,NPM1,PCDH1,PCNA,PDGFRB,PFKP,PGK1,PGM1,PKM,PLAU,PLAUR,PPIA,PRMT1,PRNP,PSMA3,PSMA4,PSMA6,PSMB1,PSMB3,PSMB4,PSMB7,PSME3,PTX3,PYGB,RACK1,RAN,RP…
ST1926	chemical drug	Inhibited	-4.427	2.11e-22	ACTB,ARPC2,ARSA,ATP5F1A,ATP5F1B,CCT2,CCT3,CCT6A,CFL1,CLIC1,EEF2,EIF4A1,EIF5A,ENO1,HSP90AA1,ILF2,KARS1,LGALS1,MAN1B1,NACA,NARS1,NME1,NPM1,PABPC1,PCBP2,PDIA3,PFN1,PSMA4,PSMB1,PSMD3,RPL18A,RPLP1,RPS27A,SKP1,SOD1,ST13,TXN,YBX1,YWHAE,YWHAZ
LARP1	translation regulator	Inhibited	-4.025	1.26e-12	EEF1A1,EEF1B2,EEF1D,EEF1G,EEF2,EIF3A,EIF3F,HNRNPA1,PABPC1,RACK1,RPL10A,RPL12,RPL18,RPL5,RPS12,RPS16,RPS27A,RPS28,RPS3,RPS4X,VIM
CLPP	peptidase	Inhibited	-3.606	4.86e-07	ALDOA,ATP5F1A,ATP5F1B,DLD,ENO1,FH,GAPDH,HSPA9,HSPD1,MDH2,PRDX3,TALDO1,TKT
WNT1	cytokine	Inhibited	-3.377	3.38e-07	CALB2,CCDC80,CCN5,COL3A1,EEF1A1,EIF3C,EIF4G1,EIF5A,ENPP2,FN1,GAS1,GRN,ISLR,MMP3,NOTCH3,SEMA3C,SERPINE1,SERPINE2,VEGFC
UBQLN2	other	Inhibited	-3.357	1.48e-10	HSPG2,LAMB1,PSMA1,PSMA3,PSMA4,PSMA5,PSMA6,PSMA7,PSMB1,PSMB3,PSMB4,PSMC5,PSMD1,PSMD2,PSMD3
decitabine	chemical drug	Inhibited	-3.175	1.01e-23	ADAMTS1,AGRN,AKAP12,ANXA2,APOE,B2M,CD44,CDH13,CGREF1,CLU,COL1A1,COL1A2,COL3A1,COL6A3,COL7A1,COPA,CRABP2,CSE1L,DSG2,EEF1A1,EEF1B2,EEF1G,EGFR,EIF3F,EIF4G1,EZR,FBN2,FLNC,FN1,GDI1,GLB1,GLRX,GSN,GSTP1,HDGF,HNRNPA2B1,HNRNPD,HPRT1,HSPA1A/HSPA1B,HSPA5,HSPA9,IGFBP2,IGFBP7,ILF3,JAG1,JUP,KPNB1,KRT18,LAMA2,LDLR,LGALS1,LGALS3,LMNB1,LOX,LTBP1,LUM,MCM2,MMP1,MMP2,MMP3,MSN,NFASC,NME1,NUCKS1,PABPC1,PCNA,PSAT1,PXDN…
mir-1	microRNA	Inhibited	-3.046	1.59e-05	ANP32B,ANXA2,CAP1,CAPRIN1,FN1,HNRNPA3,HNRNPU,HSP90B1,HSPD1,NOTCH3,PPIB,RRBP1,SH3BGRL3,TAGLN2,VEGFC
26s Proteasome	complex	Inhibited	-2.844	3.84e-05	CTSA,CTSB,CTSD,CTSF,EGFR,PRNP,PSAP,PSMB3,PSMB5,PSMC2,PSMC4,PSMD2,PSMD6,PTPA,TGM2,ULBP2,VIM
Ubiquitin	group	Inhibited	-2.813	1.08e-05	HSP90AA1,HSP90B1,HSPA4,HSPA5,HSPA9,HSPD1,MMP2,TIMP2
TSC2	other	Inhibited	-2.79	3.24e-09	ANXA1,ANXA2,ATP6AP2,CP,DPP7,ENPP2,ERO1A,FASN,GALC,GLA,GSN,HSPA5,HSPB1,LDHB,LGALS3,NEU1,PDGFRB,PLAU,PRELP,PSMA1,PSMB1,PSMB5,PSMD1,S100A11
GnRH analog	biologic drug	Inhibited	-2.788	5.62e-09	ACOT7,ACTN1,ACTN4,ATP5F1A,ATRN,CALR,COL6A1,CXCL5,DNAJC8,EXT2,FBLN5,FKBP1A,FN1,GDI2,GSTO1,HSP90AB1,MAPK1,NARS1,NME2,NUTF2,PABPC1,PDGFRB,PLD3,PPIA,PRCP,PSMA6,PSMB3,PSMB4,PSMB7,PSMD1,RALA,RAN,SNRPD3,VAT1,VCL,VCP
MEF2D	transcription regulator	Inhibited	-2.739	0.00618	COL1A2,COL3A1,FN1,MCM6,PCNA,SOD1,SOD3,VIM
miR-124-3p (and other miRNAs w/seed AAGGCAC)	mature microRNA	Inhibited	-2.642	0.000796	ARPC1B,CHST14,G3BP1,GSN,IQGAP1,ITGB1,JAG1,LAMC1,LDLR,LMNB1,MAN2A1,MYH9,NIBAN2,NID1,PGM1,PLOD3,PTBP1,SERPINB6,TLN1
SGPP2	phosphatase	Inhibited	-2.63	2.88e-05	HSP90AA1,HSPA13,HSPA4,HSPA5,HSPA8,HSPA9,HSPH1
MXD1	transcription regulator	Inhibited	-2.621	0.0275	AIMP1,DARS1,EIF4A1,EIF4G1,IARS1,KARS1,RPSA
miR-16-5p (and other miRNAs w/seed AGCAGCA)	mature microRNA	Inhibited	-2.6	6.26e-06	ARHGDIA,CAPRIN1,CHORDC1,EGFR,GRN,HARS1,HSP90B1,HSPA1A/HSPA1B,IGF2R,LAMC1,NOTCH2,PDCD6IP,PNP,PSAT1,RECK,RTN4,SERPINE2,TMEM189-UBE2V1,TPI1,TPM3,UGP2,ZYX
CDKN2A	transcription regulator	Inhibited	-2.553	0.00611	C3,CAPG,EEF1A1,FST,GLB1,LGALS3,MMP1,MMP2,MMP3,NPM1,PCNA,PDGFRB,PSMA5,PTX3,SERPINE1,TMPO,TNFRSF1A,TPP1,TRIM28,VIM
salirasib	chemical drug	Inhibited	-2.548	1.91e-14	COL5A1,COL5A2,ENO2,LDHA,LGALS1,NCL,P4HA1,PDGFRB,PGAM1,PGK1,PGM1,PKM,PLAU,PLOD1,SERPINE1,STC1,TGM2,TPI1,VEGFC
IL10RA	transmembrane receptor	Inhibited	-2.53	2.93e-05	C3,CCN1,CCN3,DCN,DPT,ECM1,EFEMP1,ERO1A,F10,FABP5,FBN1,FN1,FSTL1,GAS6,HLA-A,HMCN1,HSPA8,LUM,NAMPT,PAM,PCOLCE,PYGL,SERPINB6,SERPINB9,SPARC,SPON1,TGM2
torin1	chemical reagent	Inhibited	-2.52	5.15e-16	ALDOA,ATP5F1B,ATP6AP1,EEF1A1,EEF1B2,EEF1D,EEF1G,EEF2,EIF3A,EIF3F,ENO1,FASN,GAPDH,GPI,HNRNPA1,LDHA,PABPC1,PFKP,PGAM1,PGK1,PKM,PPA1,RACK1,RPL10A,RPL12,RPL18,RPL5,RPS12,RPS16,RPS27A,RPS28,RPS3,RPS4X,TPI1,VIM
TGFBR1	kinase	Inhibited	-2.479	6.74e-07	BGN,COL1A1,COL1A2,FBLN5,FMOD,FN1,GAS1,JAG1,LTBP1,PTPRK,PTX3,SERPINE1,TGFBI,VEGFC,VIM
EGLN1	enzyme	Inhibited	-2.433	0.00975	ADAMTS5,AREG,JAG1,MMP3,PGK1,SDC4,TPI1
UPF1	enzyme	Inhibited	-2.425	0.00147	ADAM9,DNAJB11,GRN,IQGAP1,LMNB1,PYGL
TGFB3	growth factor	Inhibited	-2.411	1.17e-08	CCN1,CCN3,COL1A1,COL1A2,COL3A1,COL5A1,EEF1D,ENG,FN1,HTRA1,LTBP2,MMP1,MMP2,MMP3,PLAUR,SERPINE1,SERPINE2,TGFBR3,THBS1,TNC
C3AR1	G-protein coupled receptor	Inhibited	-2.376	0.000258	C3,COL1A1,COL1A2,DCN,HSPA5,LTBP1,LTBP2,SERPINE1
MAFB	transcription regulator	Inhibited	-2.376	0.00109	ACTB,ACTN1,ARHGDIA,CAP1,FBLN5,LGMN,MARCKS,OLFML2B,OLFML3,SPOCK1
Tgf beta	group	Inhibited	-2.376	6.66e-14	BASP1,BGN,CCN1,CLU,COL12A1,COL1A1,COL1A2,COL4A2,COL5A1,COL6A2,COL7A1,CSF1,CTSK,DCN,ENG,F10,FBLN2,FN1,FST,FSTL1,FSTL3,GREM1,HSPG2,IGFBP4,ITGB1,JAG1,LOX,MMP1,MMP2,MMP3,PLAU,PRMT1,SERPINE1,SLIT3,SPARC,SPOCK1,TFRC,TGFBI,THBS1,TIMP1,TIMP2,VIM
TWIST1	transcription regulator	Inhibited	-2.354	5.23e-20	ADAMTS1,ALDH1A1,APOD,AXL,C3,CD44,CLU,COL1A1,COL6A1,DCN,DKK3,EMILIN1,FBN2,FMOD,FN1,GPC1,GSN,IGFBP4,LMNA,MFGE8,MME,MMP1,MMP2,MRC2,MXRA8,NT5E,OLFML3,PAM,PAMR1,PCOLCE,PXDN,S100A4,TGFBI,THBS2,VCAN,VIM,YBX1,ZYX
FBXW7	enzyme	Inhibited	-2.353	5.32e-05	ADAM17,APP,ATP5F1A,COL1A1,HSPA8,HSPB1,HSPE1,HSPH1,LDLR,SERPINE1,STIP1
KLF3	transcription regulator	Inhibited	-2.353	8.96e-05	AHNAK,ANXA5,ANXA6,APOE,CAMK2D,CAPG,CCT3,CTSC,DFFA,EIF5A,EPRS1,GSTP1,HEXB,HNRNPF,HNRNPH1,IDH1,MSN,PFKP,PIK3IP1,PPM1G,PSMC5,RAB7A,RUVBL1,SERPINH1,TMPO,TPM3,VIM
BMS-690514	chemical drug	Inhibited	-2.333	1.82e-06	BAG2,CTSF,HSP90AA1,HSPA4,HSPA8,HSPE1,HSPH1,MCM6,PCNA
RGS2	enzyme	Inhibited	-2.333	0.00979	CTSA,ERP29,GAPDH,GLA,GNPTG,HEXB,HSP90B1,PDIA4,PPIB
ROCK1	kinase	Inhibited	-2.331	1.39e-10	APP,CD44,COL1A1,COL3A1,COL4A2,COL5A1,COL6A2,FBLN2,FBN1,LAMA2,LAMA4,LAMC1
SP2509	chemical reagent	Inhibited	-2.317	3.77e-12	ADAMTS1,CRABP2,CSE1L,DSG2,EGFR,EIF4G1,EZR,FN1,GDI1,HDGF,HNRNPA2B1,HNRNPD,HSPA5,HSPA9,ILF3,KPNB1,LGALS1,LMNB1,LOX,LTBP1,MCM2,MSN,NFASC,NUCKS1,PCNA,PSAT1,RAN,RTN4,SEMA3C,SERPINI1,SPOCK1,SPTAN1,SRSF1,STC2,TNC,UCHL1,VCAN,VCL,XPO1,YWHAE
tazemetostat	chemical drug	Inhibited	-2.317	1.18e-12	ADAMTS1,CRABP2,CSE1L,DSG2,EGFR,EIF4G1,EZR,FN1,GDI1,HDGF,HNRNPA2B1,HNRNPD,HSPA5,HSPA9,ILF3,KPNB1,LGALS1,LMNB1,LOX,LTBP1,MCM2,MSN,NFASC,NUCKS1,PCNA,PSAT1,RAN,RTN4,SEMA3C,SERPINI1,SPOCK1,SPTAN1,SRSF1,STC2,TNC,UCHL1,VCAN,VCL,XPO1,YWHAE
2-methoxyestradiol	chemical - endogenous mammalian	Inhibited	-2.243	2.83e-05	AREG,EIF5A,LOX,LTF,PCNA,SERPINE2,SOD1,SPON1,YWHAB
CPXM1	peptidase	Inhibited	-2.236	3.6e-07	COL15A1,COL16A1,COL4A2,COL5A1,COL6A1
GSR	enzyme	Inhibited	-2.236	0.00917	BLVRB,CBR1,PGD,TKT,UGP2
tributyltin	chemical reagent	Inhibited	-2.236	2.76e-08	ACLY,CCN5,COL1A1,COL1A2,COL3A1,COL5A1,COL6A1,COL6A2,DCN,FN1,HSP90AA1,IDH1,LDHA,PCNA,PDGFRB,SCG2,SOD3,THBS1,THBS2,TNC
TXNRD1	enzyme	Inhibited	-2.236	0.0209	BLVRB,CBR1,PGD,TKT,UGP2
CNTF	cytokine	Inhibited	-2.213	0.00309	ACTB,ENPP2,FASN,IL6ST,MMP1,SERPINA3,TIMP1,VIM,WNT5A
KEAP1	transcription regulator	Inhibited	-2.213	0.0103	CTSK,GBE1,GNAI2,GSTP1,PRDX1
Notch	group	Inhibited	-2.209	0.00773	ADAM15,CAPG,IDH1,JAG1,MMP2,NOTCH3,PIK3IP1,PLAU,PTPRF,S100A11,TNFRSF1A,VCL
PTHLH	other	Inhibited	-2.2	0.00285	ADAMTS1,CTSK,ECM1,FN1,HSPA1A/HSPA1B,PLAU,SERPINE1,SOD1,TNC
tretinoin	chemical - endogenous mammalian	Inhibited	-2.192	1.05e-37	ABI3BP,ADAM10,ADAMTS5,AHNAK,AIMP1,AKAP12,AKR1A1,ALDH1A1,ANPEP,ANXA1,ANXA2,ANXA5,ANXA6,APEX1,APOD,APOE,APP,AREG,C1S,C3,CAD,CALM1 (includes others),CALR,CAPN2,CBR1,CCN1,CCN3,CCT5,CD44,CLEC11A,CLTC,COL1A1,COL1A2,COL3A1,COL4A2,COL6A3,COTL1,CP,CPE,CRABP2,CSE1L,CTSB,CTSC,CTSD,CTSK,CTSL,CXCL5,DCN,DDAH2,DKK3,DSG1,DSP,EEF1A1,EEF1D,EEF1G,EGFR,EIF3B,EIF3C,EIF4A1,EIF4G1,EIF6,ENPP2,FABP5,FASN,FBN2,FN1,FST,GAR…
CD44	other	Inhibited	-2.186	1.96e-16	ACTB,BGN,CALR,CD44,CLU,COL18A1,COL1A1,COL3A1,COL5A2,CRABP2,CTSK,ECM1,EMILIN1,FASN,FKBP4,FN1,HDGF,HSP90AB1,ITGBL1,KREMEN1,LAMB1,LAMC1,LGALS1,LGALS3,LTBP1,LTBP2,MMP2,MMP3,PLAU,SDC4,SFRP2,THBS1,THBS2,THY1,VCP,VIM,WNT5A,ZYX
ETS2	transcription regulator	Inhibited	-2.169	0.0462	ANPEP,KRT18,LYZ,MMP1,MMP3,PLAU
TGFB2	growth factor	Inhibited	-2.165	4.19e-08	ALDH1A1,CD248,COL1A1,COL1A2,COL3A1,COL6A2,FMOD,FN1,GAS1,HSPG2,JAG1,MMP2,PDGFRB,SERPINE1,TGFBR3,THBS1,TIMP1,TIMP2,VCAN
GATA6	transcription regulator	Inhibited	-2.159	0.00943	C1R,COL4A2,CRABP2,DLD,FH,GPI,LAMA1,LAMB2,LDHB,LTBP1,MYH9,PGK1,PGM2,SEMA3C,SPARC
IRF4	transcription regulator	Inhibited	-2.138	0.00345	B2M,DNASE2,EZR,GALNT2,HSPA8,ITGB1,MAPRE1,PCNA,PLAUR,PPIB,PSMA1,RAB7A,SUB1,YBX1,YWHAH
CEBPA	transcription regulator	Inhibited	-2.06	7.19e-07	ACLY,ADH1B,AKAP12,ANPEP,ANXA1,C3,CDC37,CFD,COL1A1,COL1A2,CRABP2,CSF1,CTSK,FASN,GAPDH,GAS1,GGH,GLRX,GSTP1,HSPA5,IGFBP4,LGALS1,LTF,NRP1,PCNA,PGD,PTX3,S100A9,SBSN,SERPINB1,SERPINE1,SERPINF1,SERPINI1,SOD1,THBS1,TNFAIP6,TNFRSF1A,VCAN,VCL
CGA	other	Inhibited	-2.028	5.09e-06	ADAMTS1,CTSV,DNAJB11,FKBP4,HSP90B1,HSPA5,HYOU1,MMP2,OS9,PDIA3,PDIA4,PDIA6,PPIB,SIL1,TIMP2
hexamethylene bisacetamide	chemical reagent	Inhibited	-2.02	0.00125	FN1,HSPA8,NPM1,RACK1,RPL18,TCP1,TFRC
MAPK1	kinase	Inhibited	-2.014	2.6e-07	ADAM17,AKAP12,ANPEP,APOE,C1S,CAPN2,CCDC80,COL7A1,CRABP2,CTSB,DCN,ERP29,FLNC,FN1,IGFBP6,IGFBP7,LAMA4,LGALS1,LGALS3,LGALS3BP,LMNA,LOX,MMP1,MMP2,MVP,NRP1,NT5E,PLAU,PROS1,PSAT1,PTPRK,SERPINE1,SFRP2,SPOCK1,STC1,VIM
HOXB5	transcription regulator	Inhibited	-2	0.000302	MMP1,MMP2,PLAU,PLAUR
SAA1	transporter	Inhibited	-2	0.0477	BGN,MMP2,MMP3,S100A9
Saa3	other	Inhibited	-2	0.0136	COL1A1,MMP2,MMP3,S100A9
sapanisertib	chemical drug	Inhibited	-2	0.000671	ATIC,HNRNPC,PABPC1,SRSF1
tomatidine	chemical - endogenous non-mammalian	Inhibited	-2	0.000186	EIF2S2,EIF3C,NARS1,SLC38A2
14,15-epoxyeicosatrienoic acid	chemical - endogenous mammalian	Activated	2	0.0022	CD44,CTSK,EGFR,NME1
CASR	G-protein coupled receptor	Activated	2	3.79e-05	CASP14,CD44,COL4A2,CSF1,DCTPP1,DSG1,EGFR,GNAI2,IQGAP1,LGALS1,NASP,S100A9,SERPINB6,TXN,VCL,ZYX
DPP-23	chemical reagent	Activated	2	0.0043	ERO1A,HSP90AA1,HSPA1A/HSPA1B,HSPA5
taurine	chemical - endogenous mammalian	Activated	2	0.0128	AXL,FN1,GOT1,MMP2,VIM
ESRRA	transcription regulator	Activated	2.041	0.00311	ASAH1,ATP5F1B,COL1A1,ENO1,FABP3,GAPDH,GOT1,IGFBP4,LDHA,LDHB,LIPA,LTF,PKM,PSMD3,TPI1
CLDN7	other	Activated	2.062	0.00015	APLP2,APOE,C1S,C3,IGFBP7,LGALS3,LTA4H,MMP2,PRNP,PRSS23,RNASET2,RRAS2,SERPINB1,TIMP2
cisplatin	chemical drug	Activated	2.074	1.97e-06	ACTB,ADAMTS1,AIFM1,ALDH1A1,ANPEP,ANXA1,ANXA2,ANXA5,CAPN2,CD44,CLU,CMBL,COL1A1,CP,CSF1,CTSB,CXCL5,EFEMP2,FASN,FN1,GAS1,GOT2,GSTP1,HSPA5,IL6ST,ITGB1,LAMB1,LDHB,LGALS3,LIPA,LMNA,LYZ,MARCKS,MMP2,NOTCH3,PEBP1,PGM1,PLXNB2,PPIA,PSMA1,RCN1,RPS16,S100A10,S100A11,SERPINE1,SOD1,STMN1,TFPI,THBS1,TIMP1,TNFRSF1A,TUBB,VIM,XRCC6,YBX1,YWHAZ
methylprednisolone	chemical drug	Activated	2.094	1.18e-17	ADAM17,AHCY,ALDH1A1,ANGPTL2,ANPEP,ANXA1,ANXA2,APEX1,ASAH1,ATIC,ATP1A1,ATRN,B2M,C1QBP,CCT6A,CD44,CDH13,CST3,CTSC,CTSV,DSG1,EIF3B,ENPP2,FABP5,FBLN5,FKBP4,FN1,FSTL1,GLUD1,GNAI2,GOT1,GPC1,GSTP1,HSP90B1,HSPA1A/HSPA1B,HSPH1,IDH1,IGF2R,IGHA1,IGKC,IL6ST,ITGB1,JUP,LAMB2,LDLR,LIPA,LOX,MMP1,NAP1L1,NCL,NME1,NPM1,PCNA,PGAM1,PIGR,PLAU,PLAUR,PLS3,PPM1G,PRMT1,PSAT1,RUVBL1,SDC4,SERPINA3,SERPINB1,SERPINB9,SERPINE1…
Cdc42	enzyme	Activated	2.111	2.64e-07	CAPZA1,CSF1,CTSA,CTSB,CTSD,CTSV,CTSZ,FLNA,MYH9,NPC2,STMN1
ramipril	chemical drug	Activated	2.111	3.85e-09	COL1A1,COL1A2,COL3A1,COL4A2,FN1,LAMA1,LAMB1,LAMC1,MMP2,TIMP1,TIMP2
NEUROG3	transcription regulator	Activated	2.121	0.00901	CTSV,EIF3A,FASN,IGF2R,NOTCH2,NRP1,SEMA3A,SEMA3C
XBP1	transcription regulator	Activated	2.121	4.14e-14	ADAM10,APP,CALR,COPB2,COPE,COPG1,CRK,DNAJB11,ERP29,ERP44,FASN,FKBP10,FN1,HSP90B1,HSPA13,HSPA5,HYOU1,LMAN2,MAN1A1,MGAT2,NUCB2,P3H1,P4HB,PDIA3,PDIA4,PDIA6,PPIB,PRNP,RCN3,SEC23A,SLC1A5,SLC38A2,SOD1,SPARC,TXN,TXNDC5,XRCC6
RUNX3	transcription regulator	Activated	2.123	8.68e-07	CCN1,CHST14,COL12A1,CRIM1,FBN1,FLNA,FSTL1,IL6ST,JAG1,LOX,MMP2,PAPPA,PXDN,STC2,SVEP1,THY1,TIMP2,VIM
SATB1	transcription regulator	Activated	2.126	0.00795	ACTN1,CTSD,GLRX,HSP90AA1,HSPA8,ILF3,ITGB1,PIK3IP1,PSMD2,RPLP0,RPLP1,VIM,WARS1
UCP1	transporter	Activated	2.126	0.000318	AARS1,CTSV,DKK3,EEF1A1,FASN,GARS1,GOLM1,GOT1,GSTO1,PGD,PGLS,PSAT1,SERPINE1,SLC3A2,SMS,SND1
carboplatin	chemical drug	Activated	2.132	0.000775	CD44,CLU,CP,LGALS3,NT5E,TIMP1,TUBB,VIM
MIR17HG	other	Activated	2.132	7.53e-10	APP,CLIC1,COL5A1,CPE,FBN2,FRAS1,GLG1,HSPG2,IL6ST,JAG1,LAMA5,LRP1,LTBP1,MAN2A1,MEGF8,NOTCH2,P3H1,PTK7,PTPRK,RECK,TWSG1,WNT5A
miR-335-3p (miRNAs w/seed UUUUCAU)	mature microRNA	Activated	2.138	1.51e-13	COL1A1,COL1A2,COL4A2,COL5A1,COL5A2,CRTAP,LAMC1,LOXL2,NID1,NID2,P3H1,PLEC,SPARC,VCAN
ROCK2	kinase	Activated	2.156	0.00046	APP,CD44,DSG1,DSP,FABP5,MSN,S100A7,SERPINE1
KDM8	enzyme	Activated	2.164	4.4e-08	ACLY,ALDOA,CTSK,ENO1,ENO2,FASN,FH,GAPDH,IDH1,LDHA,PGD,PGLS,PKM,TALDO1,WNT5A
miR-29b-3p (and other miRNAs w/seed AGCACCA)	mature microRNA	Activated	2.174	2.15e-09	COL15A1,COL1A1,COL1A2,COL3A1,COL4A2,COL5A1,COL5A2,CRTAP,FBN1,LAMC1,LOXL2,NASP,NID1,NID2,P3H1,PLEC,SPARC,VCAN
FBN1	other	Activated	2.198	1.03e-12	CCN1,COL1A2,COL3A1,COL4A2,COL6A3,FBN1,LTBP1,LTBP3,MMP1,MMP2,MMP3,SERPINE1
HSF1	transcription regulator	Activated	2.198	9.92e-24	ACLY,B2M,CBX3,CCT2,CCT3,CCT4,CCT5,CCT6A,CCT7,CCT8,CLU,COL18A1,COL6A2,DCTPP1,DPT,EFEMP1,FASN,FBLN1,FKBP4,FMOD,HNRNPA3,HSP90AA1,HSP90AB1,HSPA1A/HSPA1B,HSPA4,HSPA8,HSPB1,HSPD1,HSPE1,HSPH1,LAMA4,LDHA,LDLR,MAT2A,MCM2,MCM6,MMP19,NASP,PGK1,RANBP1,SEMA3A,SEMA3C,SERPINH1,SLIT3,SPTAN1,ST13,STIP1,TCP1,VCAN
benzo(a)pyrene	chemical toxicant	Activated	2.201	6.22e-05	ANXA1,ARHGDIA,CCN1,DDB1,FASN,FST,GNAI2,GPC1,GSTP1,HSPA1A/HSPA1B,HSPB1,IGFBP6,MMP1,PCNA,PGD,SERPINE1,SOD3,THBS1,TKT,TOR1B,TXNRD1
PRNP	other	Activated	2.201	2.66e-10	APOE,APP,CD44,CTSD,EIF2S1,FST,HSP90B1,HSPA1A/HSPA1B,HSPA5,HSPA8,HSPA9,HSPB1,LRP1,MMP2,PDCD6IP,PDIA3,PLAUR,PRNP
filgrastim	biologic drug	Activated	2.204	2.29e-06	ADAM15,ANXA1,ATP1A1,ATP2B4,B2M,CAST,CBR1,CCT2,CD44,CLU,CST3,DDAH2,EMILIN2,ENO1,FABP5,GAPDH,GNS,HSPA9,IGKC,LDHA,LDHB,LDLR,LGALS3,MME,MVP,PCSK9,PGD,PLAUR,PRDX2,PSME1,QSOX1,S100A10,S100A4,SERPINB1,SERPING1,SPON2,VIM
RET	kinase	Activated	2.216	2.9e-17	ANXA1,CCN3,CLU,COL1A1,COL1A2,CSF1,CTSB,CTSV,DCN,DPYSL2,FKBP4,HSP90AA1,HSPA1A/HSPA1B,HSPA8,HSPA9,HSPD1,HSPH1,LOX,MMP1,MMP3,MYL6,PLAU,PLAUR,PRNP,RTN4,S100A9,ST13,STC1,STIP1,TAGLN2,TNC,UBQLN2,VGF
bezafibrate	chemical drug	Activated	2.219	0.0246	APEX1,APOE,FASN,HSPA5,LGALS3,NPC2,PCNA,SERPINE1
SFN	other	Activated	2.224	0.00303	DSG2,DSP,JUP,KRT18,VIM
SPDEF	transcription regulator	Activated	2.231	2.24e-14	COL16A1,COL1A1,COL4A2,COL5A1,COL5A2,COL6A1,COL6A2,COL6A3,DKK3,EGFR,LAMB2,LAMC1,PLAU,PLAUR,PTPRF,SERPINE1,STMN1,TNC,VASP,VIM,WNT5A
elovanoid N32	chemical - endogenous mammalian	Activated	2.236	0.000608	APOE,CFH,MMP1,MMP2,MMP3
elovanoid N34	chemical - endogenous mammalian	Activated	2.236	0.000774	APOE,CFH,MMP1,MMP2,MMP3
SB-431542	chemical reagent	Activated	2.301	4.78e-05	BGN,CD44,CLIC4,COL1A1,FN1,FST,IGFBP7,KRT18,MMP2,PTPRK,PTX3,SERPINE1,TFRC,TNFAIP6,XYLT1
thapsigargin	chemical toxicant	Activated	2.305	0.00321	CALR,CLU,COL1A1,CP,FN1,HSP90B1,HSPA1A/HSPA1B,HSPA5,HSPA9,LMAN2,PCNA,PRNP,SERPINI1,TGM2,THBS1,VCL
RHO	G-protein coupled receptor	Activated	2.309	1.93e-06	APP,B2M,CD44,COL1A2,FBLN1,GNB1,LAMB2,NID1,NT5E,PCOLCE,SERPING1,SPOCK1
miR-338-3p (miRNAs w/seed CCAGCAU)	mature microRNA	Activated	2.324	5.89e-13	COL1A1,COL1A2,COL4A2,COL5A1,COL5A2,CRTAP,LAMC1,LOXL2,NID1,NID2,P3H1,PLEC,SPARC,VCAN,VIM
let-7a-5p (and other miRNAs w/seed GAGGUAG)	mature microRNA	Activated	2.337	2.95e-08	BSG,CAPG,COL1A1,COL1A2,COL3A1,COL4A2,COL5A1,COL5A2,CRTAP,DSP,FN1,HYOU1,LAMC1,LOXL2,NID1,NID2,P3H1,PLEC,PXDN,S100A4,SPARC,TGFBR3,THBS1,VCAN,VIM
FOS	transcription regulator	Activated	2.352	2.37e-19	APLP2,ARPC5,C3,CALU,CAMK2D,CAPN2,CAST,CD44,CFD,CLU,COL16A1,COL18A1,COL1A1,COL6A1,CRABP2,CTSB,CTSV,ENO1,EZR,FASN,FBN1,FN1,FSTL1,GAS1,GBA,GM2A,GSTP1,HSP90B1,HSPA5,IGFBP6,ITGB1,LGALS3,LGALS3BP,LOX,LTBP1,LTBP2,LTBP3,MMP1,MMP2,MMP3,MYH9,NAMPT,PFN1,PLAU,PLAUR,PRDX1,PSMA7,PSMB3,PTGDS,RBBP4,RNH1,RPLP0,S100A10,S100A9,SEMA3A,SERPINB9,SERPINE1,SERPINE2,SFRP2,STMN1,TBCA,TGFBI,TIMP1,TPP1,TUBB,TXN,VEGFC,VIM,WN…
CD28	transmembrane receptor	Activated	2.353	0.000608	ACTR3,ANXA1,FDPS,GAPDH,HNRNPA1,HSPA1A/HSPA1B,HSPA8,IGFBP6,ILF2,LDHA,LTBP1,MMP2,NAMPT,NCL,PGAM1,PNP,PPA1,PSMA5,PSMA6,RAB2A,RAD23B,SSB,TFRC,THBS1,TWSG1,XRCC6
molybdenum disulfide	chemical reagent	Activated	2.353	6.1e-12	AGRN,CD248,COL12A1,COL16A1,COL1A1,COL4A2,COL5A1,COL5A2,CTSC,CTSK,DAG1,FBN1,FN1,FSTL1,GREM1,JUP,LAMA5,MASP1,MYH9,NID2,PDGFRB,PLTP,PODN,PXDN,SPARC,THBS1
IL5	cytokine	Activated	2.355	6.84e-09	ALDOA,ANXA2,ANXA6,AREG,CTSC,ENO1,ERO1A,HSP90B1,HSPA5,HSPH1,JCHAIN,LMNB1,LUM,MAT2A,METRNL,NACA,P4HA1,PDIA6,PFKP,PGM1,PKM,PSAT1,PSMB4,QSOX1,RRAS2,S100A4,SFPQ,SLC1A5,THY1,TPI1,TPM4,VIM,ZYX
NFKB1	transcription regulator	Activated	2.357	7.6e-05	APOE,APP,ATP6AP2,B2M,CCN1,CD44,COL1A1,COL1A2,CSF1,CTSB,EGFR,ENPP2,FN1,IGKC,JAG1,KHSRP,LGALS1,MAT2A,MMP3,NAMPT,PLAU,PTX3,RACK1,SDC4,VEGFC
IGF1R	transmembrane receptor	Activated	2.36	3.18e-07	ACTN4,ALDOA,APP,ATP5F1A,ATP5F1B,CALU,CAPG,CLU,COL18A1,COL1A1,COL3A1,COL4A2,CTSD,FASN,FLNC,HSPA5,HTRA1,IGF2R,IGFBP2,IGFBP4,NME1,PKM,PLAU,RPL10A,S100A4,SCG2,SDC4,TGFBI,TXN,VEGFC
SP600125	chemical - kinase inhibitor	Activated	2.375	2.95e-06	APOE,ATP6AP2,CCN1,CD44,COL1A1,COL4A2,COL7A1,CSPG4,DSG2,FABP5,FASN,FN1,GNS,HSPA5,LAMA1,LAMA5,LDLR,MMP1,MMP3,PDGFRB,PLEC,PRDX1,PTGDS,PTX3,SERPINE1,SERPINH1,SPARC,THBS1,THBS2
FGF7	growth factor	Activated	2.382	2.28e-05	CAD,CD44,COL1A1,CSF1,EGFR,FABP5,FASN,HPRT1,MMP2,PLAU,S100A10,SERPINE1
ERN1	kinase	Activated	2.415	4.86e-06	CAD,COL6A1,DNAJB11,ERO1A,ERP44,FASN,FN1,GOT1,HSP90B1,HSPA5,NARS1,P3H1,P4HB,PDIA6,PROS1,SPARC,TXNDC5,WARS1
azetidyl-2-carboxylic acid	chemical reagent	Activated	2.416	1.7e-06	CLU,HSP90B1,HSPA1A/HSPA1B,HSPA5,HSPA8,HSPA9
IL3	cytokine	Activated	2.42	9.31e-16	AKR1A1,AREG,CALR,CAPZB,CCN3,CCT5,CLEC11A,COPS4,CSF1,EEF1A1,FASN,FKBP3,FUS,GART,HDGF,HLA-A,HNRNPA2B1,HSP90B1,HSPA5,HSPA9,JCHAIN,KPNB1,MAN2B1,MMP1,MMP3,NACA,NARS1,NCL,NRP1,PPM1G,PSMA5,PSMB3,PSMB7,PSMC4,PSME1,RALA,RAN,RANBP1,RPL5,RPS12,RPS16,RPS3,SERPINA3,SLC3A2,SOD1,VASP,YBX1,YWHAG
KAT5	transcription regulator	Activated	2.433	0.00233	APEX1,CAD,DDB1,EGFR,HSPD1,NME2,NT5E,PSMA7,PSMB7,PSMC4,PSMD6
RUVBL1	transcription regulator	Activated	2.449	0.00125	ADAM15,CARS1,NUCKS1,PCNA,PSMA7,PSMB7,PSMC4
methapyrilene	chemical drug	Activated	2.496	6.77e-07	ALDOA,ANXA2,ANXA5,APOE,CP,CST3,CTSB,CTSV,EEF1A1,EIF2S1,ENPP2,HSPA5,ITGB1,NSFL1C,SLC3A2,STMN1,TUBB,TXNRD1,YWHAZ
INSR	kinase	Activated	2.501	8.4e-09	ACTN4,AREG,ARHGDIA,ATP5F1A,ATP5F1B,CBR1,CFL1,COL6A3,CSTB,CTSB,CTSV,DAG1,FASN,FBLN1,FDPS,FH,FLNC,GANAB,GAPDH,GAS1,GNB1,GOT2,GRN,HSPD1,IDH1,IGF2R,IQGAP1,LGALS1,LYZ,MCM2,MDH2,MMP2,NAMPT,RAB7A,RPL5,RPS16,RUVBL2,SERPINB1,SERPINE1,THBS2,TNFRSF1A,YBX1
6-hydroxydopamine	chemical toxicant	Activated	2.523	2.15e-07	C3,CALR,HSP90AB1,HSPA1A/HSPA1B,HSPA4,HSPA5,HSPA8,HSPA9,MAPK1,MMP3,P4HB,PDIA3,PPIB,PSMC4,TIMP2,VCP
nitrofurantoin	chemical drug	Activated	2.529	3.04e-13	ACTB,ADAMTS1,ANXA2,ANXA5,APEX1,APOE,C3,CAPN2,CFI,CLU,CP,CST3,CTSB,CTSV,EEF1A1,GSTP1,HSPA5,ITGB1,LGALS3,LOX,PCNA,PRDX1,PRDX2,S100A10,S100A11,STMN1,TIMP1,TUBB,TXN,YWHAZ
CDH1	other	Activated	2.608	2.1e-06	ACTB,CD44,DDB1,EGFR,FN1,JUP,KRT18,MMP1,MMP19,MMP3,PLAUR,RALA,S100A4,VIM
MYCN	transcription regulator	Activated	2.615	4.81e-45	ACTB,ACTN4,ALDH1A1,ALDOA,APEX1,ARPC1B,B2M,BASP1,CAD,CLU,COL18A1,COL1A1,COL5A2,CRIM1,DKK3,EEF1A1,EEF1D,EEF1G,EEF2,EGFR,EIF3C,EIF4A1,EIF5A,FBN1,FN1,GAPDH,HLA-A,HSP90AB1,HSPD1,IGFBP7,ITGB1,LDHA,LGALS1,MAP4,MAT2A,MMP2,MRC2,MYH9,MYL12A,NACA,NCL,NME1,NME2,NPM1,NUCB1,P3H1,PA2G4,PDIA4,PSMA7,PSMB7,RBBP4,RPL12,RPL18,RPL18A,RPL5,RPLP0,RPLP1,RPLP2,RPS12,RPS16,RPS28,RPS3,RPS4X,S100A10,SERPINE1,SLC38A2,SLIT3,S…
gentamicin	chemical drug	Activated	2.625	9.77e-17	ALDH1A1,APEX1,APOD,ATIC,BMP1,CALR,CAND1,CAPZA1,CHORDC1,CLU,CPQ,CSF1,CST3,CTSB,CTSD,CTSV,EEF1A1,EIF3B,ENPP2,GAS6,HNRNPU,HSP90AA1,HSP90B1,HSPA1A/HSPA1B,HSPA5,HSPB1,HYOU1,IDH1,LGALS1,LGALS3,MCM6,MMP2,NCL,NME1,NPM1,NUDC,PAFAH1B1,PDIA4,PSAT1,PTBP1,PTGDS,RUVBL1,SFPQ,SSB,TFRC,THY1,TIMP1,TUBB,VAT1,YWHAH
PLA2R1	transmembrane receptor	Activated	2.63	4.86e-05	ATP5F1B,CTSA,CTSD,DPYSL2,PEBP1,TGM2,TPP1
SYVN1	transporter	Activated	2.657	1.12e-18	ADAM9,APLP2,APP,ATP1A1,ATP6AP1,AXL,CALM1 (includes others),CAVIN1,CD44,CRTAP,CSPG4,DAG1,DCTN1,EPHA2,EXT2,FASN,GANAB,GNB2,HLA-A,HSPB1,IGKC,ITGB1,LDHB,LGALS3BP,MYOF,PCBP1,PFN1,PTBP1,RPL18,SLC1A5,SLC39A10,SLC3A2,TFRC,USP5
geldanamycin	chemical drug	Activated	2.683	1.25e-14	ANXA1,ANXA2,BGN,BSG,CACYBP,CARS1,CDC37,CHORDC1,CLU,COL6A2,EEF1A1,EGFR,EIF2S1,FASN,FBLN2,FKBP4,FUS,GSTP1,HEXB,HSP90AA1,HSP90AB1,HSP90B1,HSPA1A/HSPA1B,HSPA5,HSPD1,IGF2R,ITGB1,NASP,NPM1,NUDC,PARK7,PCDH1,PFN1,QSOX1,RAB2A,RAB7A,RALA,SAFB,SDCBP,ST13,YWHAQ,ZYX
acetaminophen	chemical drug	Activated	2.689	0.00106	ACTB,APEX1,CAST,CTSV,GLUD1,GSTP1,HSPA5,HSPD1,ITGB1,PCNA,PLAUR,PRDX1,SERPINF1,TUBB,TXN,YWHAZ
Alpha catenin	group	Activated	2.695	1.32e-26	ADAMTS1,ADAMTS5,AREG,BGN,CCN3,COL15A1,COL1A1,COL1A2,COL3A1,COL5A1,COL5A2,COL6A1,COL6A2,COL6A3,CTSB,CTSV,ENG,FSTL1,IGFBP2,IGFBP4,IGFBP6,IGFBP7,IL6ST,LAMA2,LAMA4,LUM,LYZ,MMP19,MMP2,PLAU,PTX3,S100A9,TGM2,THBS2,TIMP1,TNC,TNFAIP6,VIM,ZYX
testosterone	chemical - endogenous mammalian	Activated	2.698	2.9e-07	ALDOA,ANPEP,ANXA1,BGN,CAST,CLU,CRK,CTSV,DCN,EGFR,EIF2S1,FN1,FST,GDI2,GPC1,HNRNPK,HSP90AB1,HSPA1A/HSPA1B,HSPD1,ITGB1,LGALS1,PCNA,PDAP1,PDIA4,PLAU,PSMA1,PSMB1,RAB2A,RALA,THBS1,TXNRD1,VCAN,WNT5A,YWHAE,YWHAZ
CCN5	growth factor	Activated	2.728	2.05e-06	CD44,DSP,FN1,IGFBP7,JUP,KRT18,SDC4,SERPINE1,SPARC,TGFBR3,VIM
lactacystin	chemical - protease inhibitor	Activated	2.73	4.42e-14	ACTB,APP,ATP1A1,CCT2,CFL1,CLIC1,CTSD,EIF5A,FUS,GBA,GNAI2,GSTP1,HLA-A,HNRNPA2B1,HSP90B1,HSPA5,HSPB1,LDLR,MMP1,MMP2,PEA15,PEBP1,PFN1,PPIA,RANBP1,RPLP0,RPLP2,SH3BGRL,SLC3A2,STMN1,SUB1,TXN,TXNRD1,UBE2N
PCGEM1	other	Activated	2.73	5.28e-13	ACLY,ALDOA,CANT1,ENO1,FASN,FH,GAPDH,GLUD1,GPI,IDH1,LDHA,PGD,PGK1,PGLS,PKM,TALDO1
Laminin (complex)	complex	Activated	2.76	2.26e-09	APP,COL1A1,EGFR,FN1,ITGB1,MMP1,PLAU,PTPRF,RPSA,SDC4,SERPINE1,VIM,WNT5A
tunicamycin	chemical - endogenous non-mammalian	Activated	2.798	1.91e-06	ADAM10,AXL,CAD,CALR,COL6A1,DNAJB11,EIF2S1,ERO1A,FASN,FN1,GRN,HSP90B1,HSPA5,HSPA9,LMAN2,MMP3,NARS1,P3H1,P4HB,PCNA,PDGFRB,PDIA3,PDIA6,PRNP,S100A4,WARS1
cephaloridine	chemical drug	Activated	2.8	0.0288	DSG2,GNAI2,GSTP1,HSPA1A/HSPA1B,HSPH1,MCM6,OSMR,TFRC
VDR	transcription regulator	Activated	2.81	0.00175	CD44,COL1A1,COL4A2,CSF1,DCTPP1,DSG1,EGFR,GNAI2,IQGAP1,LDLR,LGALS1,NASP,PTPRF,S100A9,SERPINB6,TXN,VASP,VCL,ZYX
CD40LG	cytokine	Activated	2.832	1.08e-05	ADAM17,ANXA6,AXL,B2M,CAST,CBX3,CD44,CLU,CSF1,CTSC,CXCL5,DCTN1,EGFR,EIF2S1,HSP90AA1,HSPA1A/HSPA1B,LMAN2,MARCKS,NAMPT,NAP1L1,PLAU,PLAUR,PSME1,SERPINE1,TFRC,TGM2,TNFAIP6,TNPO1,TPD52L2,TUBB,WNT5A,XRCC5,XRCC6
TCR	complex	Activated	2.916	3.38e-14	ALDOA,APOD,APOE,ATP5F1B,BSG,CD44,CTSB,ENO1,FLNA,GLUD1,GNPDA1,HSP90B1,HSPA5,HSPA9,HSPD1,LDHB,LIPA,LMNB1,MAPK1,MDH1,MDH2,NME1,NRP1,P4HB,PA2G4,PDIA4,PGAM1,PGK1,PRDX6,PRMT1,RPL10A,RPL18A,RPL5,RPLP0,RPS16,RPS3,RPS4X,RPSA,SDCBP,SEMA3A,SERPINA3,SLC1A5,SNRPD3,SYNCRIP,TALDO1,TNFRSF1A,TPI1,TWSG1
MYCL	transcription regulator	Activated	2.975	0.00393	CAD,CARS1,HSPD1,NARS1,RPL10A,RPL12,RPL18,SNRPD1,SSB
KAT2A	enzyme	Activated	2.982	8.63e-12	ACTN4,AKAP12,FABP5,HNRNPA2B1,HNRNPD,HNRNPU,HSP90AA1,HSPA5,HSPD1,IPO7,LDHA,NUDC,PGAM1,RANBP1,SLC1A5,SRSF1,THOP1,XPO1,YBX1
NFE2L1	transcription regulator	Activated	2.985	6.53e-06	GSTP1,PSMA1,PSMA6,PSMA7,PSMB1,PSMB5,PSMB7,PSMC2,PSMD1
Firre	other	Activated	3	0.00285	COTL1,EEF1D,FKBP4,GNAI2,GNB2,PGLS,RPSA,TAGLN2,TKT
TFEB	transcription regulator	Activated	3.079	2.96e-14	ARSA,CTSA,CTSB,CTSD,CTSF,CTSK,GALNS,GBA,GLA,GNS,HEXA,NAGLU,NEU1,PSAP,TPP1,VPS26A,VPS35
SRF	transcription regulator	Activated	3.086	5.65e-07	ACTB,AKAP12,CALD1,CAP1,CAPRIN1,CSRP1,EIF6,EZR,FLNA,FST,GLRX3,GSN,HSPG2,ITGB1,LDLR,LRP1,LTF,MYH9,NPM1,PAFAH1B1,PGM1,PPIA,RNH1,S100A9,SEMA3A,SND1,TLN1,TNC,TUBB4B,VCAN,VCL,WDR1,ZYX
ARNT	transcription regulator	Activated	3.11	4.64e-10	ADAM17,ALDOA,AREG,CD81,CTSD,EIF6,ENG,ENO1,ERO1A,GAPDH,GAS1,GPI,LDHA,LOXL2,MYL6,PGK1,PGM2,RANBP1,SERPINE1,TFRC,TPI1,VIM
LCN2	transporter	Activated	3.162	0.00142	ACTN1,CAPG,COL1A1,CORO1C,FASN,LDLR,MMP2,MSN,TAGLN2,VIM
EGFR	kinase	Activated	3.165	3.48e-33	ACOT7,ACTB,ANXA1,APLP2,APP,AREG,B4GAT1,CAD,CCT5,COL1A1,COL3A1,COL5A2,COL6A1,COL6A2,CST3,CTSK,CXCL5,DAG1,DSG2,EGFR,EIF5A,EIF6,EPHA2,EXT2,FASN,FBLN2,FBN1,GPC1,GRN,HNRNPA1,HNRNPA2B1,HNRNPD,HNRNPH1,HNRNPK,HSP90B1,HSPA5,HSPB1,HSPE1,IGFBP4,JAG1,KIRREL1,KPNB1,LAMA4,LAMB1,MARCKS,MME,MMP1,MMP2,MMP3,NCL,NT5E,NUDC,NUTF2,OSMR,PA2G4,PABPC1,PCDH1,PCNA,PKM,PLAU,PLAUR,PPIA,PSMB1,PSMB3,PSMB4,PSMB5,PSMB7,PTPRF,PTP…
HSF2	transcription regulator	Activated	3.189	3.28e-18	CCT2,CCT3,CCT4,CCT5,CCT6A,CCT7,CCT8,CLU,HSPA1A/HSPA1B,HSPA4,HSPB1,HSPH1,PSMA1,PSMA5,PSMB5,PSMC4,PSMD3,TCP1,TXN
beta-estradiol	chemical - endogenous mammalian	Activated	3.194	5.7e-69	AARS1,ACTB,ACTN4,ADAMTS1,ADAMTS5,AEBP1,AGRN,AKAP12,ALDOA,ANPEP,ANTXR1,ANXA1,ANXA2,APEX1,APOD,APOE,APP,AREG,ARPC1B,ARSA,ASAH1,ATP5F1B,ATP6AP1,BGN,BSG,C1QBP,C3,CAD,CALM1 (includes others),CALR,CAPN2,CAST,CCDC80,CCN1,CCN3,CCN5,CCT2,CD44,CLIC4,CLSTN1,CLU,CNBP,COCH,COL1A1,COL1A2,COL3A1,COL5A1,COL5A2,COL6A2,COL7A1,CP,CRABP2,CRIM1,CRK,CRTAP,CSE1L,CSTB,CTSB,CTSD,CTSK,CTSL,CXCL5,DBN1,DCN,DDAH1,DSG2,DSP,EG…
IL2	cytokine	Activated	3.209	7.01e-07	ANXA1,AREG,ARHGDIA,C3,CAPG,CD44,CSF1,CTSC,DSG2,ENPP2,EPHA4,GAPDH,GARS1,GART,GRN,HSP90B1,HSPA1A/HSPA1B,HSPA5,HSPD1,IGFBP4,ITGB1,LDLR,LTBP3,MME,MMP2,NME1,NRP1,NT5E,PCNA,PDGFC,PDIA3,PEA15,PNP,PROS1,PSMB1,RCN1,RRAS2,S100A4,SERPINB9,SLC3A2,STC2,STIP1,TFRC,TGFBR3,TIMP1,TNFRSF1A,TPI1,UGP2,VIM
prostaglandin J2	chemical - endogenous mammalian	Activated	3.283	1.24e-08	HSPA1A/HSPA1B,PSMA3,PSMA5,PSMA6,PSMB3,PSMB4,PSMB7,PSMC5,PSMD1,PSMD3,PSMD6
MLXIPL	transcription regulator	Activated	3.356	1.78e-06	ACLY,ANXA2,FASN,PGD,PYGL,RPL10A,RPL12,RPL18,RPL18A,RPL5,RPLP0,RPLP2,RPS12,RPS16,RPS27A,RPS28,RPS3,RPSA,TKT
ATF4	transcription regulator	Activated	3.427	1.39e-13	AARS1,APEX1,APOE,AREG,CALR,CARS1,CAST,COL4A2,EIF2S2,ERO1A,FASN,FN1,GARS1,HSP90B1,HSPA5,HYOU1,IARS1,IGFBP2,IGFBP7,JAG1,LGALS3,NARS1,NID2,OSMR,PSAT1,PTX3,SERPINF1,SLC1A5,SLC38A2,SLC3A2,STC2,TKT,WARS1
Z-LLL-CHO	chemical - protease inhibitor	Activated	3.437	9.68e-18	ACTB,APP,ATP1A1,CCT2,CFL1,CLIC1,CLU,CTSB,DAG1,DCN,EIF5A,FASN,FKBP4,GSTP1,HNRNPA2B1,HSP90AA1,HSP90B1,HSPA4,HSPA5,HSPA8,HSPA9,HSPB1,HSPD1,ITGB1,MAT2A,MMP1,MMP2,NOTCH3,PEBP1,PFN1,PPIA,PSMA3,PSMB3,PSMB7,PSMC1,PSMC4,PSMD1,PSMD2,PSMD3,PSMD6,RANBP1,RPLP0,RPLP2,SOD1,STMN1,SUB1,THBS1,TIMP1,TXN,UBE2N,YWHAZ
DUSP1	phosphatase	Activated	3.44	0.00103	CCN5,COL3A1,EGFR,LTF,LUM,MMP1,NRP1,PLAUR,PTPRK,S100A9,SERPINE1,VEGFC
genistein	chemical drug	Activated	3.487	2.72e-15	APEH,ARSA,ASAH1,ATP6AP1,C3,CD44,CFD,CHST14,CLN5,CLU,COL1A1,CTSA,CTSB,CTSD,CTSF,CTSK,CTSL,CTSV,DNASE2,GALC,GALNS,GBA,GLB1,GM2A,GNS,HEXA,HEXB,HLA-A,HSPA1A/HSPA1B,HSPA5,IGF2R,LDLR,LGMN,LIPA,LTF,MAN2B1,MANBA,MMP1,MMP2,MMP3,NAGLU,NEU1,NPC2,PCNA,PLBD2,PLTP,PSAP,SERPINE1,SLC1A5,TPP1,WNT5A,XYLT1
metribolone	chemical reagent	Activated	3.509	1.06e-16	ACLY,ACTN1,ADAMTS1,AKAP12,ALDOA,APP,ATP5F1B,ATP6AP1,AZGP1,B2M,CBR1,CCT2,CLU,DLD,ENO1,ERO1A,EZR,FASN,FDPS,FH,GAPDH,GLUD1,GOT1,GOT2,GPI,HSPA5,HSPH1,KRT18,LDHA,LDLR,MDH1,MDH2,MMP1,MMP2,NPEPPS,PFKP,PGAM1,PGK1,PGM2,PIGR,PKM,PLOD1,PPA1,PPIA,PPIB,PRDX6,PROS1,PYGB,SLC1A5,SMS,SPON2,THBS1,TIMP2,TPI1,UAP1,VCAN,YWHAH
mono-(2-ethylhexyl)phthalate	chemical toxicant	Activated	3.769	8.24e-06	ATP5F1B,ENO1,FASN,FH,GAPDH,GPI,LDLR,LRP1,MDH1,MDH2,NAMPT,PGK1,PPA1,SOD1,TALDO1,TIMP2,TKT,TPI1,VCL
CD3	complex	Activated	3.796	4.9e-16	AARS1,ACTN4,ACTR3,AIMP1,ANXA1,C1R,CALM1 (includes others),CD44,COPB2,FDPS,FKBP1A,FKBP3,GAPDH,GDI2,HMCN1,HNRNPA1,HNRNPA2B1,HNRNPF,HNRNPR,HSP90AA1,HSP90B1,HSPA1A/HSPA1B,HSPA5,HSPA8,HSPE1,ICAM5,IGFBP6,ILF2,LRP1,LTBP1,MAPK1,MDH2,MMP2,NAMPT,NASP,NCL,NME1,NPM1,P4HB,PA2G4,PCBP2,PCNA,PDCD5,PDIA4,PFDN4,PFN1,PGAM1,PLEC,PNP,PPA1,PSAP,PSMA5,PSMA6,PSMC1,PYGL,RAB2A,RAD23B,S100A11,SMS,SRSF1,SSB,STMN1,TFRC,TGM2,…
pirinixic acid	chemical toxicant	Activated	3.889	6.48e-18	ANXA2,APOE,BSG,C3,CCT3,CCT6A,CCT7,CFH,CFI,CLU,COL1A1,CTSB,EGFR,FABP5,FASN,FKBP1A,GAPDH,GBE1,GOT1,GOT2,HSP90AA1,HSPB1,HSPD1,HSPE1,LDHB,LDLR,LGALS3,NAP1L1,NPC2,PAICS,PCNA,PCSK9,PDCD5,PGM1,PLTP,PSMA1,PSMA3,PSMA4,PSMA5,PSMA7,PSMB1,PSMB3,PSMB4,PSMB5,PSMB7,PSMC1,PSMC2,PSME1,PTPRF,PTPRS,RTN4,SERPINE1,TALDO1,TBCA,TSNAX,TXN,UBE2K,UBQLN2,USP14
STK11	kinase	Activated	3.902	6.68e-12	AHCY,AKR1A1,ALDOA,ATIC,CCT6A,COL3A1,CTSD,DCTPP1,EIF3A,ENO1,FN1,GAPDH,GART,GOT2,GPI,LDHA,LUM,MDH2,MMP2,NME2,NRCAM,NT5E,PGK1,PGM1,PKM,PNP,PPA1,PSAT1,PSMB5,SCG2,SERPINE1,SERPINI1,TALDO1,TKT,TPI1,TWF2,TXNRD1,WNT5A
bortezomib	chemical drug	Activated	3.96	3.06e-08	CALR,CCN5,HSP90AA1,HSP90B1,HSPA1A/HSPA1B,HSPA5,HSPE1,IGKC,IL6ST,MAPK1,NSFL1C,PCNA,PSMA1,PSMA3,PSMA5,PSMA6,PSMA7,PSMB3,PSMB4,PSMB5,PSMB7,PSMC1,PSMC4,PSMD2,PSMD3,PSMD6,SERPINA3,UCHL1,VIM
IL15	cytokine	Activated	4.224	8.52e-15	ACTN4,ALDOA,ANXA1,CALM1 (includes others),CAMK2D,CD44,COPB2,CSF1,ENO1,ENO2,FKBP1A,GAPDH,GARS1,GDI2,GPC1,GPI,HMCN1,HNRNPA2B1,HNRNPF,HSPA8,HSPE1,ICAM5,ITGB1,LDHA,MAPK1,NME1,PA2G4,PCBP2,PCNA,PDCD5,PDIA3,PDIA4,PFDN4,PFKP,PFN1,PGD,PGK1,PGM1,PGM2,PKM,PNP,PSAP,PSMA5,PYGL,S100A11,SET,TALDO1,TFRC,TIMP1,TKT,TNFRSF1A,TPI1,TXNRD1,ULBP2
Insulin	group	Activated	4.268	2.28e-19	ACLY,ACTB,ADAM10,AEBP1,ALDOA,APOE,APP,CCT2,CCT4,CCT5,CCT6A,CCT7,CCT8,COL1A1,COL1A2,COL3A1,COL5A1,COL6A1,CRABP2,EGFR,ENPP2,ERO1A,FASN,FN1,GSTP1,HNRNPK,HSP90AA1,HSP90B1,HSPA4,HSPA5,HSPA8,HSPA9,HSPE1,IDH1,IGFBP2,IGFBP4,LAMB1,LDHA,LGALS3BP,MCM6,MDH2,MMP2,MMP3,NOTCH3,NUCB2,P4HB,PCNA,PCSK9,PDGFRB,PGK1,PKM,PLIN3,PPIA,PPIB,PRDX6,RPS16,SERPINE1,SLC38A2,SOD1,TCP1,TGFBI,THBS1,THBS2,TNC,VGF
2-amino-1-methyl-6-phenylimidazo-4-5-b-pyridine	chemical toxicant	Activated	4.359	3.44e-16	CCT2,CCT4,CCT5,CCT7,CCT8,G3BP1,HSP90AA1,HSPA5,HSPA8,HSPD1,HSPE1,HSPH1,PSMA6,PSMB1,PSMB4,PSME1,RAB2A,RAN,UBA1
MYC	transcription regulator	Activated	4.727	1.9e-66	ACLY,ACTB,ACTN1,ACTN4,ADAMTS1,AHCY,AKAP12,ALDOA,ANXA5,ANXA6,APEX1,APP,AXL,C1QBP,CAD,CAPN2,CAPZB,CAST,CCT3,CD44,CLEC3B,CLIC4,CLU,CNBP,COL15A1,COL1A1,COL1A2,COL3A1,COL4A2,COL5A1,COL5A2,COL6A3,CRABP2,CSE1L,CSPG4,CSTB,CTBS,CTSB,CTSD,CTSV,DBN1,DCTPP1,DDX39B,DSP,ECM1,EEF2,EFEMP1,EIF2S1,EIF2S2,EIF4A1,EIF4G1,ENO1,EPHA2,EXT2,EZR,FABP5,FASN,FBLN2,FBLN5,FBN1,FBN2,FLNA,FMOD,FN1,FSTL1,GAA,GAPDH,GART,GAS1,GDI1…
NFE2L2	transcription regulator	Activated	6.117	5.65e-31	AKR1A1,ALDOA,ATP1A1,CBR1,CCT3,CCT7,CFD,CHORDC1,COL1A1,COL3A1,COL4A2,CTSD,CTSK,DDX39B,DNAJB11,EIF2S1,EIF3C,ERP29,F10,FN1,GBE1,GLUD1,GNAI2,GOT1,GSTO1,GSTP1,HPRT1,HSP90AA1,HSP90AB1,HSP90B1,HSPA9,HYOU1,IDH1,LMNA,NARS1,NUCB2,PAFAH1B1,PCBP1,PDIA3,PDIA4,PDIA6,PGD,PPIB,PRDX1,PSAT1,PSMA1,PSMA4,PSMA5,PSMA6,PSMA7,PSMB1,PSMB3,PSMB4,PSMB5,PSMC1,PSMD1,PSMD3,RACK1,RAN,RPL18,RPLP0,RPS16,RUVBL1,SCG2,SEC23A,SERPIN…
1,2-dithiol-3-thione	chemical reagent	Activated	6.67	2.22e-39	AKR1A1,ALDOA,ATP1A1,CBR1,CCT3,CCT7,CHORDC1,CTSD,DDX39B,DNAJB11,EIF2S1,EIF3C,EIF6,ERP29,F10,GBE1,GSTP1,HPRT1,HSP90AA1,HSP90AB1,HSP90B1,LMNA,NARS1,NUCB2,PCBP1,PDIA3,PDIA4,PDIA6,PPIB,PRDX1,PSAT1,PSMA1,PSMA4,PSMA5,PSMA6,PSMA7,PSMB1,PSMB3,PSMB4,PSMB5,PSMC1,PSMC2,PSMD1,PSMD3,RACK1,RAN,RPL18,RPLP0,RPS16,RUVBL1,SEC23A,SERPINA3,SOD1,STIP1,TFRC,TPI1,TXN,TXNRD1,UBE2K,UBQLN2,USP14,VCP

## Sheet: HDF 24h US
HDF cells 24h Upstream Regulator Analysis (IPA). Only upstream regulators with a predicted activation state (activated or inhibited), a z-score > 2.0 or < -2.0, and an overlap-value of < 0.01 are shown. The overlap p‐value measures whether there is a statistically significant overlap between the dataset genes and the genes that are regulated by a transcriptional regulator. It is calculated using …
Upstream Regulator	Molecule Type	Predicted Activation State	Activation z-score	p-value of overlap	Target Molecules in Dataset
CD 437	chemical drug	Inhibited	-3.204	2.38e-50	AK2,AKR1B1,ALDOA,AP2M1,API5,ARF1,ARPC2,ARPC3,ATP5F1A,ATP5F1B,ATP5F1C,ATP5MG,ATP5PF,ATP5PO,BAX,CCT2,CCT3,CCT6A,CLIC1,DNAJA1,EEF2,EIF3D,EIF3G,EIF3I,EIF4A1,EIF4B,EIF5A,ENO1,FAS,FSCN1,FTH1,FTL,GNAS,HADHA,HNRNPA1,HNRNPC,HSP90AA1,HSPA8,ILF2,KARS1,LGALS1,MTCH2,NACA,NARS1,NME1,NPM1,PABPC1,PCBP1,PCBP2,PDIA3,PFN1,PGAM1,PIN1,PSMA4,PSMB1,PSMD3,RBMX,RPL10,RPL11,RPL13,RPL13A,RPL24,RPL36AL,RPL8,RPLP2,RPS10,RPS1…
PDX1	transcription regulator	Inhibited	-2.769	1.18e-05	ACTG1,AKR1B1,AKR7A2,ANXA2,ATP2A2,ATP5PD,ATP5PF,CAT,CD44,CKB,DNAJC10,ECH1,ERO1A,FH,GNAS,GNG12,GRN,HK1,HSPA5,IDH1,LTA4H,MDH1,NQO1,PCNA,PDIA4,PDIA6,PHGDH,PNPO,SDHA,WFS1
PD98059	chemical - kinase inhibitor	Inhibited	-2.702	2.74e-12	ACOT7,ACTR3,AKAP12,ALDOA,ANPEP,ANXA1,AP2B1,BAX,CAV1,CD44,CDKN2A,COL1A2,CTSB,CTSK,CTSL,CYCS,DNAJC3,ECE1,EEF1A1,EGFR,ENG,ENO1,ENO2,FAS,FASN,FN1,FTH1,GFPT1,GJA1,GPI,GRN,HADHB,HMGA2,HNRNPA2B1,HNRNPAB,HNRNPF,HNRNPK,HPCAL1,HSPA5,HYOU1,IGF2BP2,ITGA2,ITGAV,ITGB1,ITGB5,LAMP1,LAMP2,LDHA,MAPK1,MAPK3,MGLL,MIF,MMP14,MMP2,NPC1,NQO1,PABPC1,PCNA,PDGFRA,PLEC,RAN,RECK,RELA,ROCK1,RPS2,RPS6,RTCB,S100A10,S100A4,SCARB…
RAB1B	other	Inhibited	-2.681	1.14e-08	ARF4,ARL1,COPG1,GOLGA2,GOLGA3,GORASP2,NAPA,RAB32,RRAGC,SEC22B,SEC31A,STX3,STXBP1,USO1
ST1926	chemical drug	Inhibited	-2.583	6.16e-44	AK2,AKR1B1,AP2M1,ARF1,ARPC2,ARPC3,ATP5F1A,ATP5F1B,ATP5PF,CCT2,CCT3,CCT6A,CFL1,CHCHD2,CLIC1,EEF2,EIF3D,EIF3E,EIF3G,EIF3I,EIF4A1,EIF4B,EIF5A,ENO1,GNAS,HSP90AA1,ILF2,KARS1,LGALS1,MTCH2,NACA,NARS1,NME1,NPM1,PABPC1,PCBP2,PDIA3,PFN1,PIN1,PSMA4,PSMB1,PSMD3,RPL10,RPL13,RPL18A,RPL24,RPL29,RPL32,RPL36AL,RPL6,RPL8,RPS10,RPS2,RPS26,RPS27A,SELENOF,SEPTIN7,SKP1,SLC25A6,SNRPD2,SOD1,SSBP1,ST13,TMSB10/TMSB4X,TNFR…
fluoxetine	chemical drug	Inhibited	-2.537	0.05	ASAH1,BAX,GNAS,LSS,MAPK1,MMP2,NME1,NME2,S100A10,TAGLN
4-(2-aminoethyl)benzenesulfonylfluoride	chemical - protease inhibitor	Inhibited	-2.449	0.0225	COL1A2,FN1,HSPA5,SOD2,TAGLN,TNC
p70 S6k	group	Inhibited	-2.433	0.00149	BAX,EEF1A1,EEF2,FASN,PABPC4,PDCD4,VIM
glucosamine	chemical - endogenous mammalian	Inhibited	-2.359	0.00797	ACADM,ASS1,ATP2A2,FASN,HSP90B1,HSPA4,MDH2,PSME3,STAT3,UQCRC2
RICTOR	other	Inhibited	-2.3	6.75e-55	ATP5F1A,ATP5F1B,ATP5F1C,ATP5F1D,ATP5MG,ATP5PB,ATP5PD,ATP5PF,ATP5PO,ATP6V0A1,ATP6V0D1,ATP6V1A,ATP6V1B2,ATP6V1C1,ATP6V1E1,ATP6V1G1,ATP6V1H,BAX,BSG,COX4I1,COX5A,CYC1,ENO2,FABP5,IFI16,NDUFA5,NDUFA8,NDUFB10,NDUFS1,NDUFS2,NDUFS3,NDUFS8,NDUFV1,NDUFV2,PFKL,PPA1,PPA2,PSMA1,PSMA2,PSMA3,PSMA4,PSMA5,PSMA6,PSMA7,PSMB1,PSMB5,PSMB6,PSMB7,PSMC1,PSMC2,PSMC3,PSMC4,PSMC5,PSMC6,PSMD1,PSMD11,PSMD12,PSMD13,PSMD2,PSMD3…
mir-133	microRNA	Inhibited	-2.275	1.78e-06	AK2,ARHGDIA,CDC42,CORO1C,FN1,FSCN1,FTL,GSTP1,LASP1,MMP14,MSN,PITPNB,RHOA,TAGLN,TNFRSF10B,TPM4,YES1
TRAP1	enzyme	Inhibited	-2.264	6.04e-10	AK3,ALDH1L2,ANXA1,ATP5F1A,ATP5F1D,BCL2L13,C1QBP,CD44,CHCHD3,COX5A,DIABLO,GAPDH,GARS1,HIBADH,HSD17B10,HSPD1,HSPE1,ITGB1,LSS,MAVS,NES,PKM,SARS1,SOD1,SRSF1
nilvadipine	chemical drug	Inhibited	-2.236	0.0299	ADA,CBR1,PDCD4,RAB18,SDCBP
PAX7	transcription regulator	Inhibited	-2.236	0.0508	ASS1,LRPAP1,MYO1D,NQO1,PDLIM4,RAD23B,RNH1,SLC44A1,SUPT5H
miR-296-5p (miRNAs w/seed GGGCCCC)	mature microRNA	Inhibited	-2.219	0.00843	BAX,HGS,HMGA1,PCNA,TNC
ALDH2	enzyme	Inhibited	-2.219	0.0155	GSS,PHGDH,PSAT1,SHMT2,SLC3A2
PRKAR1A	kinase	Inhibited	-2.207	0.0146	BAX,CDC42,EGFR,PRKAR1A,RAP1A,VIM
ABCB4	transporter	Inhibited	-2.207	0.0708	COL1A2,LGALS3,MMP2,PDGFRB,SERPINE1
C1QA	other	Inhibited	-2.2	0.0449	CD44,S100A10,SERPINE1,STAT3,VIM
miR-29b-3p (and other miRNAs w/seed AGCACCA)	mature microRNA	Inhibited	-2.139	0.000613	ARPC3,CD276,CDC42,COL1A2,FAM3C,FBN1,GMFB,LAMC1,LOXL2,P3H1,PLEC,PLOD2,PPIC,PURA,TUBB2A
BMS-690514	chemical drug	Inhibited	-2.121	0.00112	BAG2,CYCS,HSP90AA1,HSPA4,HSPA8,HSPE1,HSPH1,PCNA
CDK4/6	group	Inhibited	-2.117	1.92e-14	AHNAK,CALU,DYNC1LI1,EEF1B2,ENO1,FAM120A,FLNA,G3BP1,HSPB1,JPT1,LASP1,MACF1,MARCKS,NIBAN2,PDLIM4,RCN1,RPL10,RPL13,RPL27A,RPS6,TALDO1,TPI1,TUBA1B,TUBA1C,TUBB,TUFM,YLPM1
mir-29	microRNA	Inhibited	-2.1	0.0325	ARPC3,CD276,CDC42,COL1A2,CTNND1,FN1,HMGA1,LAMC1,MMP2,PDGFRB,SCARB1
NR4A1	ligand-dependent nuclear receptor	Inhibited	-2.08	1.24e-13	ACLY,ACO1,ACO2,ACSL4,AKR1C1/AKR1C2,ALDOA,APOD,ATP5F1A,ATP5F1B,ATP5PF,BABAM2,COL1A2,COL6A1,COL6A2,CRABP2,CTNND1,DFFA,DLAT,DLD,DLST,ENO1,ENO2,FASN,G6PD,GBE1,GPI,IDH2,IDH3A,ITGB1,MDH1,MDH2,NDUFS1,NDUFS8,NOL3,NT5E,NUCB2,OGDH,PCK2,PCNA,PDHA1,PDHB,PDIA3,PEBP1,PFKL,PGK1,PGM1,PPA1,PRPS1,SERPINE1,SUCLA2,SUCLG1,SUCLG2,TAGLN2,TALDO1,UGP2,UQCRFS1
TO-901317	chemical reagent	Inhibited	-2.055	0.000104	ACAA1,ACLY,ACSL1,ALDH2,APOD,APP,ASS1,COMT,CPT1A,CRAT,ENO1,FABP5,FASN,FDPS,G6PD,GBE1,GPI,GSTP1,HSD17B12,IGFBP4,LGALS3,MGLL,PFKL,PFKP,POR,PSMA5,PSMA7,PSME1,RAI14,SCARB1,TGM2,TKT
SB203580	chemical - kinase inhibitor	Inhibited	-2.014	0.0502	ANXA1,ANXA3,BAX,CD109,CD47,CDKN2A,COL1A2,CTSK,DNAJC3,EIF2AK2,ENO1,ERP29,FABP3,FAS,FN1,GDI2,GJA1,GLRX,GPI,GSTP1,HSPA5,MMP2,NAMPT,NQO1,OPTN,P4HA1,PDGFRA,PDGFRB,PRDX1,PRMT1,RCN3,RELA,S100A10,SERPINE1,SNAP23,SOD2,STAT1,TAGLN,TGM2,VIM,YAP1
FOS	transcription regulator	Inhibited	-2.007	6.95e-10	ACTG1,ANXA4,APLP2,ARF1,ARPC5,ASL,CALU,CAMK2D,CAPN2,CAST,CAT,CD44,CLIP1,COL6A1,CRABP2,CTNND1,CTSB,CYCS,DDX3X,EEA1,ENO1,EPS8,EZR,FASN,FBN1,FN1,FTH1,GBA,GJA1,GSR,GSTP1,HSD17B10,HSP90B1,HSPA5,IFI16,ITGA2,ITGB1,KIF5B,LAMP2,LGALS3,LTBP1,MAOA,MMP2,MYH9,NAMPT,NPLOC4,NQO1,NSDHL,PCYT2,PFN1,PPP2R2A,PRDX1,PSMA2,PSMA7,RAB31,RBBP7,RNH1,RPL9,RPLP0,RPS18,RPS6,RPS7,RPS9,S100A10,SELENBP1,SERPINB2,SERPINE1,SNAP23,S…
14,15-epoxyeicosatrienoic acid	chemical - endogenous mammalian	Inhibited	-2	0.0182	CD44,CTSK,EGFR,NME1
lisinopril	biologic drug	Inhibited	-2	0.0276	CAST,MMP2,PDGFRB,S100A6
TUG1	other	Inhibited	-2	0.0616	BAX,CYCS,HSPA5,NES
L1CAM	other	Activated	2	0.00839	ARHGDIA,FDXR,IDI1,MMP2
7-ketocholesterol	chemical - endogenous mammalian	Activated	2	0.0394	BAX,FDPS,HSPA5,SCARB1
SEMA7A	transmembrane receptor	Activated	2	0.0616	BAX,COL1A2,CTSB,FN1
LIN28A	other	Activated	2	0.0994	COL1A2,FUS,HNRNPF,TARDBP
SRF	transcription regulator	Activated	2.015	0.00299	ACTG1,AKAP12,CALD1,CAP1,CAPRIN1,CNN2,CSRP1,EIF6,EZR,FHL1,FHL2,FLNA,GLRX3,HSPG2,ITGB1,LRP1,MRPS35,MYH9,MYL9,NPM1,PAFAH1B1,PGM1,PPIA,RND3,RNH1,SERPINB2,SND1,SNX2,SVIL,TAGLN,TLN1,TMOD3,TNC,TUBB4B,VCL,WDR1,ZYX
bleomycin	biologic drug	Activated	2.022	0.00122	BAX,COL1A2,CTSD,CTSK,EGFR,FAP,FAS,FN1,ITGB1,LGALS3,LMNB1,LTBP1,MAP4,MIF,MMP14,MMP2,MSN,PCNA,PLA2G15,RELA,S100A4,SERPINE1,STAT3,STOM,TNFRSF10B
PPARD	ligand-dependent nuclear receptor	Activated	2.026	0.000396	ACAA1,ACAA2,ACADVL,ACY1,ALDH2,ALDH9A1,ASS1,CPT1A,ECH1,ENO1,FABP3,FASN,FN1,GOT2,GPD2,IGFBP2,LDHA,LDHB,MAPK1,MAPK3,NDUFB10,OXCT1,PCNA,PCYOX1,PKM,RAB9A,S100A6,SCARB2,SIRT5,SORD,STAT1,YWHAE
KRAS	enzyme	Activated	2.032	8.2e-26	ACLY,ACTR3,ACY1,AHNAK,AIMP2,ALDOA,ALDOC,ANPEP,APLP2,APP,ARPC3,ATAD3A,B2M,BSG,CAD,CAV1,CAVIN1,CCT5,CD44,CDKN2A,CRYZ,CS,CSE1L,DBN1,DDAH1,DPYSL2,EEF1A1,EGFR,EIF2AK2,EIF3I,EIF4E,EIF5A,ENO1,ERO1A,FAS,FASN,FBLN2,FBN1,FLOT2,FN1,FTH1,G6PD,GAPDH,GBA,GFPT1,GJA1,GLUL,GRN,GSTM3,H1-2,H2AC6,HADHB,HEXA,HM13,HMGA1,HNRNPD,HNRNPDL,HSPA5,HSPB1,HSPE1,HSPG2,HYOU1,IGF2BP2,IGFBP2,KPNB1,LAMB1,LAMP1,LAMP2,LDHA,LGALS3,LMN…
guanidinopropionic acid	chemical - endogenous non-mammalian	Activated	2.06	0.041	ATP5PO,COX4I1,CYC1,CYCS,NDUFA5,SDHA,SDHB
ATG5	other	Activated	2.076	2.25e-08	APP,C1QBP,CKAP4,CTSC,EIF5A,HSPA5,LAMTOR2,LGALS1,NQO1,PDCD5,PDIA3,PSME3,RELA,RTN4,SCARB1,SNCA,SQSTM1,TGM2,TOMM40
EIF4E	translation regulator	Activated	2.084	5.04e-05	ATOX1,B2M,CAPG,CAPZB,CDKN2A,CTSZ,EGFR,FN1,GRB2,HLA-A,HRAS,IFI16,IGFBP4,ILF2,LSM2,NOL3,NRP1,PA2G4,PCNA,PHB,PIN1,PRDX5,PRPS1,RHOG,RPL10A,SVIL,TNC,TP53BP1,TRIP6,ZPR1
ANGPT2	growth factor	Activated	2.094	8.8e-09	ADA,CALR,CAT,CCT7,COL1A2,COMT,DBNL,DNAJB4,EEF1B2,EGFR,FAS,FKBP10,FKBP2,FKBP4,FN1,HSP90AA1,HSPA1A/HSPA1B,HSPA4,HSPA5,HSPD1,LMNB2,MIF,MMP2,NME1,P4HB,PDCD4,PDGFRB,PDIA3,PDIA5,PDIA6,RPS6,SERPINE1,SOD1,SOD2,ST13,TNFRSF10B,TOR1AIP2,TUBB3,VIM
RHO	G-protein coupled receptor	Activated	2.137	0.00227	ACADM,APP,B2M,CD44,COL1A2,DPYSL3,FBLN1,GNB1,H1-2,NT5E,S100A6
1-methyl-4-phenyl-1,2,3,6-tetrahydropyridine	chemical toxicant	Activated	2.153	0.0324	APP,BAX,FUBP1,HSPB1,IDH2,PARK7,PIN1,RHOA,SOD2,SQSTM1
ITGB3	transmembrane receptor	Activated	2.158	0.000196	ACLY,APLP2,COL1A2,FN1,HSP90B1,ITGA5,ITGAV,ITGB5,MMP14,MMP2,NDUFV1,PCNA,RHOA,SERPINE1
ursolic acid	chemical drug	Activated	2.164	2.13e-05	AKR1B1,BAX,CNP,EIF2S2,EIF3C,FASN,LARS1,MMP2,MTDH,NARS1,PDCD4,RELA,SARS1,SOD2,STAT3,TNFRSF10B
LDB1	transcription regulator	Activated	2.197	0.000372	ALDH1B1,ANXA1,CAT,CDH13,CDKN2A,COMT,CSTB,DDX3X,DPP4,ENG,ENO2,FBLN1,FLOT2,FTH1,GJA1,GSDME,HS1BP3,IGF2BP3,IGF2R,LGALS1,MGLL,MYH10,NDRG1,NT5E,OXCT1,PURA,RAB32,RNPEP,SCARB2,SOD2,SQSTM1,STAT3,STX7,TRIM25,UBA5
LMO2	transcription regulator	Activated	2.197	0.000397	ALDH1B1,ANXA1,CAT,CDH13,CDKN2A,COMT,CSTB,DDX3X,DPP4,ENG,ENO2,FBLN1,FLOT2,FTH1,GJA1,GSDME,HS1BP3,IGF2BP3,IGF2R,LGALS1,MGLL,MYH10,NDRG1,NT5E,OXCT1,PURA,RAB32,RNPEP,SCARB2,SOD2,SQSTM1,STAT3,STX7,TRIM25,UBA5
cis-urocanic acid	chemical drug	Activated	2.207	0.00246	AKR1C1/AKR1C2,EGFR,GLRX,HSPA1A/HSPA1B,SERPINB2,TMOD3
estrogen	chemical drug	Activated	2.222	0.00313	ALDH1B1,ATP5PF,CKB,COL6A2,COMT,CTSD,EGFR,FAS,FBLN1,FN1,FTH1,G6PD,GALK1,GJA1,HSPH1,IGFBP2,IGFBP4,ITGA5,ITGB1,LGALS1,NAMPT,NME1,OAT,PCNA,PSMA2,RAB11B,SCARB1,SOD1,SRM,SRSF2,STAT1,STAT3
SMYD1	transcription regulator	Activated	2.236	2.03e-18	ACO1,ACO2,ATP5F1A,CYC1,CYCS,FAHD1,FH,GOT2,IDH3A,IDH3G,MIF,NAMPT,NDUFA5,NDUFV1,OAT,OXCT1,PDHB,PGD,PKM,PYGB,SDHA,TKT,TPI1,UGP2,UQCRC1,UQCRC2,UQCRFS1
IPMK	kinase	Activated	2.333	1.24e-05	CAPNS1,CSRP1,FLNA,FLNC,HSP90AB1,MYL6,MYL9,PFN1,TAGLN2
SLC2A1	transporter	Activated	2.367	0.000246	ALDH1L2,FN1,MMP2,NQO1,SERPINE1,SLC1A5
PRKN	enzyme	Activated	2.372	0.000168	EGFR,FUBP1,GLO1,MAOA,NDUFS3,NDUFV2,PDHA1,PRDX1,PRDX2,PRDX6
geldanamycin	chemical drug	Activated	2.399	3.35e-26	AIP,AKR1B1,ANXA1,ANXA2,ANXA7,ARF1,BAX,BIN1,BSG,CACYBP,CDC37,CDC42,CNP,COL6A2,DDX3X,DHX9,DNAJB1,EEF1A1,EGFR,EIF2AK2,EIF2S1,ELOB,EWSR1,FASN,FBLN2,FKBP4,FUS,GJA1,GSTP1,HEXB,HMGA1,HRAS,HSP90AA1,HSP90AB1,HSP90B1,HSPA1A/HSPA1B,HSPA5,HSPD1,IFI16,IGF2R,IKBKG,ITGB1,MAP2K2,NPM1,NUDC,NUP214,PARK7,PDCD4,PFN1,PPID,PPM1A,PSMC3,RAB10,RAB11B,RAB1B,RAB21,RAB2A,RAB5A,RAB5C,RAB6A,RAB7A,RAB8B,RALA,RHOA,SAFB,SDCBP,ST…
SAFB2	other	Activated	2.449	0.00396	B2M,EIF4B,HEXA,PFDN4,PPP1R12A,UQCRC2
SAFB	other	Activated	2.449	0.0639	B2M,CDKN2A,EIF4B,HEXA,PFDN4,PPP1R12A,UQCRC2
Hbb-b1	transporter	Activated	2.496	0.000368	ATP5F1C,ATP5PO,CD44,CYC1,FN1,FTH1,FTL,NDUFA5,NDUFS3,NDUFS8,NDUFV1,NDUFV2,SDHA,TFRC,UQCRC1,UQCRC2
DDX5	enzyme	Activated	2.5	2.9e-06	ATP5F1C,ATP5MG,ATP5PB,ATP5PD,ATP5PF,BAX,COX5A,CYCS,FH,IDH3A,MDH1,NDUFA5,S100A4,SDHB,UQCRC1,UQCRH
sodium arsenite	chemical drug	Activated	2.582	0.0549	AHCY,BAX,ENO1,FTH1,G3BP1,GSS,HSPA4,TNFRSF10B
HBA1/HBA2	transporter	Activated	2.714	0.000102	ATP5F1C,ATP5PO,CYC1,NDUFA5,NDUFS3,NDUFS8,NDUFV1,NDUFV2,SDHA,UQCRC1,UQCRC2
PLA2R1	transmembrane receptor	Activated	2.994	1.11e-19	ACSL3,ACSL4,AK3,ALDH2,ATP5F1B,ATP5PD,BDH2,CTSA,CTSD,CYB5R3,DPYSL2,LAP3,NDUFA5,NDUFS3,PEBP1,SDHA,SDHB,SOD2,SQOR,TGM2,UQCRFS1
TGFB1	growth factor	Activated	3.007	1.44e-31	ABCF1,ACAA2,ACLY,ACSL3,ACTN1,ADK,AHNAK,AK1,AKR1C1/AKR1C2,ALDH18A1,ALDH2,ALDOA,ANPEP,ANXA11,ANXA2,APP,ARF1,ARF4,ARPC2,ASS1,B2M,BAX,BIN1,BSG,CALD1,CALM1 (includes others),CAP1,CAPNS1,CAPRIN1,CAT,CAV1,CBFB,CBR3,CCT2,CCT5,CCT6A,CD44,CDKN2A,CFL1,CLIC4,CNN2,COL1A2,COL6A1,COL6A2,COL6A3,CORO1C,COTL1,COX5A,CSPG4,CSRP1,CTNND1,CTSB,CTSC,CTSD,CTSK,CTTN,CYC1,DAB2,DDB1,DDR2,DDX5,DDX6,DNAJA1,DNAJB4,DPYSL2,DPYSL…
IGF1	growth factor	Activated	3.035	4.94e-05	ACTR1B,ADA,AKR1B1,AKR1C1/AKR1C2,ANPEP,APP,BAX,BSG,CD44,CDKN2A,CNP,COL1A2,CTSD,DDX5,EIF1AX,EIF2AK2,EIF4B,EIF4E,FASN,FBLN1,FBLN2,FN1,GAPDH,GPD2,HMGA1,HSPA4,HSPA5,IGFBP2,IGFBP4,ITGA5,ITGAV,ITGB5,LAMP1,LASP1,LDHA,LOXL2,LTBP1,MAPK1,MAPK3,MIF,MMP14,MMP2,PCK2,PCNA,PDGFRA,PDGFRB,PDLIM2,PDXK,PKM,PLOD2,RELA,SEC23A,SERPINE1,SRM,TOMM40,TPM3,TUBB3,VIM,YBX3
TGFB2	growth factor	Activated	3.089	0.0454	CD248,CDKN2A,COL1A2,COL6A2,FAS,FN1,HSPG2,ITGB5,MMP2,PDGFRB,PLOD2,SERPINE1,TAGLN
